# Supplementary material for: Crystal structure and doping in synthetic enstatite: an analysis of Li/Fe3+-doped single-crystal samples
Source: Acta Crystallogr B Struct Sci Cryst Eng Mater. 2025 Jan 14;81(Pt 1):84–91. doi: 10.1107/S2052520624011624 (PMC11801706; doi:10.1107/S2052520624011624)
Supplement: Supplementary file 1 [file b-81-00084-sup1.cif]

data_OPX_1
#==============================================================================

# PROCESSING SUMMARY (IUCr Office Use Only)

_journal_date_recd_electronic      2024-10-07
_journal_date_to_coeditor         ?
_journal_date_from_coeditor       ?
_journal_date_accepted     ?
_journal_date_printers_first      ?
_journal_date_printers_final      ?
_journal_date_proofs_out          ?
_journal_date_proofs_in           ?
_journal_coeditor_name            ?
_journal_coeditor_code      RA5147
_journal_coeditor_notes
; ?
;
_journal_paper_category      FA
_journal_techeditor_code      ?
_iucr_compatibility_tag          ACTA95
_journal_techeditor_notes  
;
;
_journal_coden_ASTM               ?
_journal_name_full                ?
_journal_year                     ?
_journal_volume                   ?
_journal_issue                    ?
_journal_page_first               ?
_journal_page_last                ?
_journal_suppl_publ_number        ?
_journal_suppl_publ_pages         ?

#==============================================================================

 
_audit_creation_method            'SHELXL-2019/3'
_shelx_SHELXL_version_number      '2019/3'
_chemical_name_systematic         ?
_chemical_name_common             ?
_chemical_melting_point           ?
_chemical_formula_moiety          
'Si, 3(O), 0.135(Fe), 0.73(Mg), 0.135(Li)'
_chemical_formula_sum
 'Fe0.13 Li0.13 Mg0.73 O3 Si' 
_chemical_formula_weight          102.31

loop_
 _atom_type_symbol
 _atom_type_description
 _atom_type_scat_dispersion_real
 _atom_type_scat_dispersion_imag
 _atom_type_scat_source
 'Oi'  'Oi'   0.0080   0.0060
 'International Tables Vol C Tables 4.2.6.8 and 6.1.1.4'
 'Oi'  'OiI'   0.0080   0.0060
 'International Tables Vol C Tables 4.2.6.8 and 6.1.1.4'
 'Si'  'Si'   0.0720   0.0710
 'International Tables Vol C Tables 4.2.6.8 and 6.1.1.4'
 'O'  'O'   0.0106   0.0060
 'International Tables Vol C Tables 4.2.6.8 and 6.1.1.4'
 'Mg'  'Mg'   0.0486   0.0363
 'International Tables Vol C Tables 4.2.6.8 and 6.1.1.4'
 'Si'  'Si'   0.0817   0.0704
 'International Tables Vol C Tables 4.2.6.8 and 6.1.1.4'
 'Fe'  'Fe'   0.3463   0.8444
 'International Tables Vol C Tables 4.2.6.8 and 6.1.1.4'
 'Li'  'Li'  -0.0003   0.0001
 'International Tables Vol C Tables 4.2.6.8 and 6.1.1.4'
 
_space_group_crystal_system       orthorhombic
_space_group_IT_number            61
_space_group_name_H-M_alt         'P b c a'
_space_group_name_Hall            '-P 2ac 2ab'
 
_shelx_space_group_comment
;
The symmetry employed for this shelxl refinement is uniquely defined
by the following loop, which should always be used as a source of
symmetry information in preference to the above space-group names.
They are only intended as comments.
;
 
loop_
 _space_group_symop_operation_xyz
 'x, y, z'
 '-x+1/2, -y, z+1/2'
 '-x, y+1/2, -z+1/2'
 'x+1/2, -y+1/2, -z'
 '-x, -y, -z'
 'x-1/2, y, -z-1/2'
 'x, -y-1/2, z-1/2'
 '-x-1/2, y-1/2, z'
 
_cell_length_a                    18.1735(4)
_cell_length_b                    8.77666(18)
_cell_length_c                    5.19316(10)
_cell_angle_alpha                 90
_cell_angle_beta                  90
_cell_angle_gamma                 90
_cell_volume                      828.32(3)
_cell_formula_units_Z             16
_cell_measurement_temperature     293(2)
_cell_measurement_reflns_used     9984
_cell_measurement_theta_min       3.03
_cell_measurement_theta_max       45.30
 
_exptl_crystal_description        'anhedral'
_exptl_crystal_colour             ?
_exptl_crystal_density_meas       'not measured'
_exptl_crystal_density_method     ?
_exptl_crystal_density_diffrn     3.282          
_exptl_crystal_F_000              867
_exptl_transmission_factor_min    0.6615
_exptl_transmission_factor_max    0.7489
_exptl_crystal_size_max           0.650
_exptl_crystal_size_mid           0.500
_exptl_crystal_size_min           0.450
_exptl_absorpt_coefficient_mu     2.035
_shelx_estimated_absorpt_T_min    0.351
_shelx_estimated_absorpt_T_max    0.461
_exptl_absorpt_correction_type    'multi-scan'
_exptl_absorpt_correction_T_min   0.307
_exptl_absorpt_correction_T_max   0.400
_exptl_absorpt_process_details    'SADABS (Sheldrick, 2015)'
_diffrn_ambient_temperature       293(2)
_diffrn_radiation_wavelength      0.71073
_diffrn_radiation_type            MoK\a
_diffrn_source                    'fine-focus sealed tube'
_diffrn_radiation_monochromator   graphite
_diffrn_measurement_device_type   'Bruker Smart Breeze'
_diffrn_measurement_method        '\f and \w scans'
_diffrn_detector_area_resol_mean  512
_diffrn_reflns_number             27573
_diffrn_reflns_av_unetI/netI      0.0156
_diffrn_reflns_av_R_equivalents   0.0188
_diffrn_reflns_limit_h_min        -42
_diffrn_reflns_limit_h_max        30
_diffrn_reflns_limit_k_min        -16
_diffrn_reflns_limit_k_max        20
_diffrn_reflns_limit_l_min        -11
_diffrn_reflns_limit_l_max        11
_diffrn_reflns_theta_min          2.241
_diffrn_reflns_theta_max          57.277
_diffrn_reflns_theta_full         25.242
_diffrn_measured_fraction_theta_max   0.941
_diffrn_measured_fraction_theta_full  0.989
_diffrn_reflns_Laue_measured_fraction_max    0.941
_diffrn_reflns_Laue_measured_fraction_full   0.989
_diffrn_reflns_point_group_measured_fraction_max   0.941
_diffrn_reflns_point_group_measured_fraction_full  0.989
_reflns_number_total              5429
_reflns_number_gt                 4934
_reflns_threshold_expression      'I > 2\s(I)'
_reflns_Friedel_coverage          0.000
_reflns_Friedel_fraction_max      .
_reflns_Friedel_fraction_full     .
 
_reflns_special_details
;
 Reflections were merged by SHELXL according to the crystal
 class for the calculation of statistics and refinement.
 
 _reflns_Friedel_fraction is defined as the number of unique
 Friedel pairs measured divided by the number that would be
 possible theoretically, ignoring centric projections and
 systematic absences.
;
 
_computing_data_collection        'Apex3 (Bruker AXS Inc., 2016)'
_computing_cell_refinement        'Apex3 (Bruker AXS Inc., 2016)'
_computing_data_reduction         'Apex3 (Bruker AXS Inc., 2016)'
_computing_structure_solution     ?
_computing_structure_refinement 'SHELXL-2019/3 (Sheldrick, 2019)'
_computing_molecular_graphics     ?
_computing_publication_material   ?
_refine_special_details           ?
_refine_ls_structure_factor_coef  Fsqd
_refine_ls_matrix_type            full
_refine_ls_weighting_scheme       calc
_refine_ls_weighting_details
'w=1/[\s^2^(Fo^2^)+(0.0059P)^2^+0.3411P] where P=(Fo^2^+2Fc^2^)/3'
_atom_sites_solution_primary      ?
_atom_sites_solution_secondary    ?
_atom_sites_solution_hydrogens    .
_refine_ls_hydrogen_treatment     undef
_refine_ls_extinction_method      'SHELXL-2018/3 (Sheldrick 2018)'
_refine_ls_extinction_coef        0.0041(4)
_refine_ls_extinction_expression
 'Fc^*^=kFc[1+0.001xFc^2^\l^3^/sin(2\q)]^-1/4^'
_refine_ls_number_reflns          5429
_refine_ls_number_parameters      95
_refine_ls_number_restraints      0
_refine_ls_R_factor_all           0.0324
_refine_ls_R_factor_gt            0.0280
_refine_ls_wR_factor_ref          0.0500
_refine_ls_wR_factor_gt           0.0491
_refine_ls_goodness_of_fit_ref    1.274
_refine_ls_restrained_S_all       1.274
_refine_ls_shift/su_max           0.001
_refine_ls_shift/su_mean          0.000
 
loop_
 _atom_site_label
 _atom_site_type_symbol
 _atom_site_fract_x
 _atom_site_fract_y
 _atom_site_fract_z
 _atom_site_U_iso_or_equiv
 _atom_site_adp_type
 _atom_site_occupancy
 _atom_site_site_symmetry_order  
 _atom_site_calc_flag
 _atom_site_refinement_flags_posn
 _atom_site_refinement_flags_adp
 _atom_site_refinement_flags_occupancy
 _atom_site_disorder_assembly
 _atom_site_disorder_group
Mg1 Mg 0.37538(2) 0.65012(2) 0.87318(3) 0.00574(3) Uani 0.7302(9) 1 d . . P . .
Fe1 Fe 0.37538(2) 0.65012(2) 0.87318(3) 0.00574(3) Uani 0.2698(9) 1 d . . P . .
Mg2 Mg 0.37657(2) 0.48686(3) 0.36389(5) 0.00774(5) Uani 0.7302(9) 1 d . . P . .
Li2 Li 0.37657(2) 0.48686(3) 0.36389(5) 0.00774(5) Uani 0.2698(9) 1 d . . P . .
Si1A Si 0.27236(2) 0.34093(2) 0.05339(3) 0.00374(2) Uani 0.820(14) 1 d . . P . .
Si1B Si 0.27236(2) 0.34093(2) 0.05339(3) 0.00374(2) Uani 0.180(14) 1 d . . P . .
Si2A Si 0.47393(2) 0.33747(2) 0.79450(3) 0.00384(2) Uani 0.820(14) 1 d . . P . .
Si2B Si 0.47393(2) 0.33747(2) 0.79450(3) 0.00384(2) Uani 0.180(14) 1 d . . P . .
O1A O 0.18350(2) 0.33779(5) 0.04225(7) 0.00568(4) Uani 0.297(17) 1 d . . P . .
O2A O 0.31019(2) 0.50405(5) 0.04725(7) 0.00675(5) Uani 0.297(17) 1 d . . P . .
O3A O 0.30371(2) 0.22559(5) 0.83081(7) 0.00673(5) Uani 0.297(17) 1 d . . P . .
O1B O 0.56325(2) 0.33845(5) 0.79707(7) 0.00577(4) Uani 0.297(17) 1 d . . P . .
O2B O 0.43396(2) 0.48742(5) 0.69556(8) 0.00742(5) Uani 0.297(17) 1 d . . P . .
O3B O 0.44750(2) 0.19999(5) 0.59420(7) 0.00706(5) Uani 0.297(17) 1 d . . P . .
O1AA O 0.18350(2) 0.33779(5) 0.04225(7) 0.00568(4) Uani 0.703(17) 1 d . . P . .
O2AA O 0.31019(2) 0.50405(5) 0.04725(7) 0.00675(5) Uani 0.703(17) 1 d . . P . .
O3AA O 0.30371(2) 0.22559(5) 0.83081(7) 0.00673(5) Uani 0.703(17) 1 d . . P . .
O1BA O 0.56325(2) 0.33845(5) 0.79707(7) 0.00577(4) Uani 0.703(17) 1 d . . P . .
O2BA O 0.43396(2) 0.48742(5) 0.69556(8) 0.00742(5) Uani 0.703(17) 1 d . . P . .
O3BA O 0.44750(2) 0.19999(5) 0.59420(7) 0.00706(5) Uani 0.703(17) 1 d . . P . .
 
loop_
 _atom_site_aniso_label
 _atom_site_aniso_U_11
 _atom_site_aniso_U_22
 _atom_site_aniso_U_33
 _atom_site_aniso_U_23
 _atom_site_aniso_U_13
 _atom_site_aniso_U_12
Mg1 0.00502(4) 0.00681(5) 0.00540(4) -0.00070(3) -0.00079(3) 0.00025(3)
Fe1 0.00502(4) 0.00681(5) 0.00540(4) -0.00070(3) -0.00079(3) 0.00025(3)
Mg2 0.00851(8) 0.00813(10) 0.00658(9) 0.00083(7) -0.00222(6) -0.00118(7)
Li2 0.00851(8) 0.00813(10) 0.00658(9) 0.00083(7) -0.00222(6) -0.00118(7)
Si1A 0.00339(4) 0.00442(5) 0.00342(4) -0.00012(3) 0.00023(3) -0.00052(3)
Si1B 0.00339(4) 0.00442(5) 0.00342(4) -0.00012(3) 0.00023(3) -0.00052(3)
Si2A 0.00338(4) 0.00445(5) 0.00368(4) 0.00017(3) -0.00041(3) 0.00041(3)
Si2B 0.00338(4) 0.00445(5) 0.00368(4) 0.00017(3) -0.00041(3) 0.00041(3)
O1A 0.00337(8) 0.00755(12) 0.00610(10) -0.00061(8) 0.00009(7) -0.00005(8)
O2A 0.00747(10) 0.00551(12) 0.00728(11) 0.00087(8) -0.00043(8) -0.00251(9)
O3A 0.00570(9) 0.00968(14) 0.00480(10) -0.00300(8) -0.00024(7) 0.00049(9)
O1B 0.00368(8) 0.00783(13) 0.00580(10) 0.00018(8) -0.00049(7) -0.00024(8)
O2B 0.00801(10) 0.00722(13) 0.00704(12) 0.00192(9) -0.00018(8) 0.00304(9)
O3B 0.00594(9) 0.00902(14) 0.00622(11) -0.00350(9) 0.00030(8) -0.00083(9)
O1AA 0.00337(8) 0.00755(12) 0.00610(10) -0.00061(8) 0.00009(7) -0.00005(8)
O2AA 0.00747(10) 0.00551(12) 0.00728(11) 0.00087(8) -0.00043(8) -0.00251(9)
O3AA 0.00570(9) 0.00968(14) 0.00480(10) -0.00300(8) -0.00024(7) 0.00049(9)
O1BA 0.00368(8) 0.00783(13) 0.00580(10) 0.00018(8) -0.00049(7) -0.00024(8)
O2BA 0.00801(10) 0.00722(13) 0.00704(12) 0.00192(9) -0.00018(8) 0.00304(9)
O3BA 0.00594(9) 0.00902(14) 0.00622(11) -0.00350(9) 0.00030(8) -0.00083(9)
 
_geom_special_details
;
 All esds (except the esd in the dihedral angle between two l.s. planes)
 are estimated using the full covariance matrix.  The cell esds are taken
 into account individually in the estimation of esds in distances, angles
 and torsion angles; correlations between esds in cell parameters are only
 used when they are defined by crystal symmetry.  An approximate (isotropic)
 treatment of cell esds is used for estimating esds involving l.s. planes.
;
 
loop_
 _geom_bond_atom_site_label_1
 _geom_bond_atom_site_label_2
 _geom_bond_distance
 _geom_bond_site_symmetry_2
 _geom_bond_publ_flag
Mg1 O2A 1.9658(4) 1_556 ?
Mg1 O2B 2.0059(4) . ?
Mg1 O1A 2.0273(4) 2_565 ?
Mg1 O1B 2.0461(4) 5_667 ?
Mg1 O1A 2.1514(4) 8_666 ?
Mg1 O1B 2.1812(4) 3_656 ?
Mg1 Mg2 2.9236(3) 1_556 ?
Mg1 Mg2 3.0081(3) . ?
Mg1 Mg1 3.13302(17) 7_576 ?
Mg1 Mg1 3.13303(17) 7_575 ?
Mg2 O2B 2.0136(5) . ?
Mg2 O2A 2.0450(5) . ?
Mg2 O1B 2.0605(5) 5_666 ?
Mg2 O1A 2.1020(5) 2_565 ?
Mg2 O3A 2.2934(5) 7_565 ?
Mg2 O3B 2.5125(5) 7_565 ?
Mg2 Si1A 2.7977(3) . ?
Si1A O2A 1.5885(4) . ?
Si1A O1A 1.6161(3) . ?
Si1A O3A 1.6387(4) 1_554 ?
Si1A O3A 1.6556(4) 7_565 ?
Si2A O2B 1.5886(4) . ?
Si2A O1B 1.6233(3) . ?
Si2A O3B 1.6616(4) 7_566 ?
Si2A O3B 1.6639(4) . ?
 
loop_
 _geom_angle_atom_site_label_1
 _geom_angle_atom_site_label_2
 _geom_angle_atom_site_label_3
 _geom_angle
 _geom_angle_site_symmetry_1
 _geom_angle_site_symmetry_3
 _geom_angle_publ_flag
O2A Mg1 O2B 93.846(18) 1_556 . ?
O2A Mg1 O1A 96.076(16) 1_556 2_565 ?
O2B Mg1 O1A 85.847(16) . 2_565 ?
O2A Mg1 O1B 88.605(16) 1_556 5_667 ?
O2B Mg1 O1B 97.495(16) . 5_667 ?
O1A Mg1 O1B 174.072(18) 2_565 5_667 ?
O2A Mg1 O1A 90.679(16) 1_556 8_666 ?
O2B Mg1 O1A 175.318(17) . 8_666 ?
O1A Mg1 O1A 92.484(14) 2_565 8_666 ?
O1B Mg1 O1A 83.803(15) 5_667 8_666 ?
O2A Mg1 O1B 171.404(17) 1_556 3_656 ?
O2B Mg1 O1B 94.683(16) . 3_656 ?
O1A Mg1 O1B 83.489(15) 2_565 3_656 ?
O1B Mg1 O1B 91.338(14) 5_667 3_656 ?
O1A Mg1 O1B 80.772(14) 8_666 3_656 ?
O2A Mg1 Mg2 44.276(12) 1_556 1_556 ?
O2B Mg1 Mg2 92.751(13) . 1_556 ?
O1A Mg1 Mg2 140.218(13) 2_565 1_556 ?
O1B Mg1 Mg2 44.806(12) 5_667 1_556 ?
O1A Mg1 Mg2 91.328(12) 8_666 1_556 ?
O1B Mg1 Mg2 136.130(12) 3_656 1_556 ?
O2A Mg1 Mg2 95.624(14) 1_556 . ?
O2B Mg1 Mg2 41.647(12) . . ?
O1A Mg1 Mg2 44.224(12) 2_565 . ?
O1B Mg1 Mg2 139.050(13) 5_667 . ?
O1A Mg1 Mg2 136.640(12) 8_666 . ?
O1B Mg1 Mg2 90.050(12) 3_656 . ?
Mg2 Mg1 Mg2 122.198(11) 1_556 . ?
O2A Mg1 Mg1 89.073(12) 1_556 7_576 ?
O2B Mg1 Mg1 141.214(12) . 7_576 ?
O1A Mg1 Mg1 132.321(13) 2_565 7_576 ?
O1B Mg1 Mg1 43.858(11) 5_667 7_576 ?
O1A Mg1 Mg1 39.950(10) 8_666 7_576 ?
O1B Mg1 Mg1 84.947(12) 3_656 7_576 ?
Mg2 Mg1 Mg1 63.376(6) 1_556 7_576 ?
Mg2 Mg1 Mg1 174.406(9) . 7_576 ?
O2A Mg1 Mg1 138.250(12) 1_556 7_575 ?
O2B Mg1 Mg1 90.987(12) . 7_575 ?
O1A Mg1 Mg1 42.956(11) 2_565 7_575 ?
O1B Mg1 Mg1 131.773(12) 5_667 7_575 ?
O1A Mg1 Mg1 84.827(12) 8_666 7_575 ?
O1B Mg1 Mg1 40.537(10) 3_656 7_575 ?
Mg2 Mg1 Mg1 175.303(9) 1_556 7_575 ?
Mg2 Mg1 Mg1 62.475(6) . 7_575 ?
Mg1 Mg1 Mg1 111.947(9) 7_576 7_575 ?
O2B Mg2 O2A 173.31(2) . . ?
O2B Mg2 O1B 94.028(19) . 5_666 ?
O2A Mg2 O1B 86.103(18) . 5_666 ?
O2B Mg2 O1A 83.702(18) . 2_565 ?
O2A Mg2 O1A 89.652(18) . 2_565 ?
O1B Mg2 O1A 84.816(18) 5_666 2_565 ?
O2B Mg2 O3A 111.415(19) . 7_565 ?
O2A Mg2 O3A 70.072(16) . 7_565 ?
O1B Mg2 O3A 151.77(2) 5_666 7_565 ?
O1A Mg2 O3A 109.175(18) 2_565 7_565 ?
O2B Mg2 O3B 102.278(18) . 7_565 ?
O2A Mg2 O3B 84.411(17) . 7_565 ?
O1B Mg2 O3B 89.266(17) 5_666 7_565 ?
O1A Mg2 O3B 171.892(19) 2_565 7_565 ?
O3A Mg2 O3B 73.966(16) 7_565 7_565 ?
O2B Mg2 Si1A 147.646(18) . . ?
O2A Mg2 Si1A 34.005(12) . . ?
O1B Mg2 Si1A 117.785(15) 5_666 . ?
O1A Mg2 Si1A 103.745(14) 2_565 . ?
O3A Mg2 Si1A 36.272(10) 7_565 . ?
O3B Mg2 Si1A 74.170(12) 7_565 . ?
O2B Mg2 Mg1 138.435(17) . 1_554 ?
O2A Mg2 Mg1 42.151(12) . 1_554 ?
O1B Mg2 Mg1 44.409(11) 5_666 1_554 ?
O1A Mg2 Mg1 91.226(14) 2_565 1_554 ?
O3A Mg2 Mg1 109.204(14) 7_565 1_554 ?
O3B Mg2 Mg1 80.666(12) 7_565 1_554 ?
Si1A Mg2 Mg1 73.561(8) . 1_554 ?
O2A Si1A O1A 116.56(2) . . ?
O2A Si1A O3A 113.09(2) . 1_554 ?
O1A Si1A O3A 108.16(2) . 1_554 ?
O2A Si1A O3A 100.74(2) . 7_565 ?
O1A Si1A O3A 111.65(2) . 7_565 ?
O3A Si1A O3A 106.041(14) 1_554 7_565 ?
O2A Si1A Mg2 46.052(15) . . ?
O1A Si1A Mg2 134.816(16) . . ?
O3A Si1A Mg2 116.999(15) 1_554 . ?
O3A Si1A Mg2 55.037(15) 7_565 . ?
O2A Si1A Mg1 110.859(16) . 2_564 ?
O1A Si1A Mg1 33.873(13) . 2_564 ?
O3A Si1A Mg1 132.993(15) 1_554 2_564 ?
O3A Si1A Mg1 81.011(13) 7_565 2_564 ?
Mg2 Si1A Mg1 105.132(8) . 2_564 ?
O2A Si1A Mg2 86.287(16) . 2_564 ?
O1A Si1A Mg2 33.444(15) . 2_564 ?
O3A Si1A Mg2 111.282(15) 1_554 2_564 ?
O3A Si1A Mg2 135.524(15) 7_565 2_564 ?
Mg2 Si1A Mg2 121.665(7) . 2_564 ?
Mg1 Si1A Mg2 55.947(6) 2_564 2_564 ?
O2B Si2A O1B 117.10(2) . . ?
O2B Si2A O3B 109.55(2) . 7_566 ?
O1B Si2A O3B 106.403(19) . 7_566 ?
O2B Si2A O3B 105.46(2) . . ?
O1B Si2A O3B 107.31(2) . . ?
O3B Si2A O3B 111.017(15) 7_566 . ?
O2B Si2A Mg2 33.456(16) . . ?
O1B Si2A Mg2 124.568(16) . . ?
O3B Si2A Mg2 125.949(15) 7_566 . ?
O3B Si2A Mg2 72.229(16) . . ?
O2B Si2A Mg2 84.652(16) . 5_666 ?
O1B Si2A Mg2 32.708(15) . 5_666 ?
O3B Si2A Mg2 125.173(16) 7_566 5_666 ?
O3B Si2A Mg2 115.448(15) . 5_666 ?
Mg2 Si2A Mg2 95.355(8) . 5_666 ?
O2B Si2A Mg1 122.080(17) . 5_667 ?
O1B Si2A Mg1 31.781(13) . 5_667 ?
O3B Si2A Mg1 75.640(14) 7_566 5_667 ?
O3B Si2A Mg1 126.981(15) . 5_667 ?
Mg2 Si2A Mg1 147.383(8) . 5_667 ?
Mg2 Si2A Mg1 53.736(6) 5_666 5_667 ?
Si1A O1A Mg1 119.75(2) . 2_564 ?
Si1A O1A Mg2 121.49(2) . 2_564 ?
Mg1 O1A Mg2 93.501(16) 2_564 2_564 ?
Si1A O1A Mg1 121.65(2) . 8_654 ?
Mg1 O1A Mg1 97.092(15) 2_564 8_654 ?
Mg2 O1A Mg1 97.027(16) 2_564 8_654 ?
Si1A O2A Mg1 149.07(3) . 1_554 ?
Si1A O2A Mg2 99.94(2) . . ?
Mg1 O2A Mg2 93.573(17) 1_554 . ?
Si1A O3A Si1A 135.40(2) 1_556 7_566 ?
Si1A O3A Mg2 130.55(2) 1_556 7_566 ?
Si1A O3A Mg2 88.691(18) 7_566 7_566 ?
Si2A O1B Mg1 123.52(2) . 5_667 ?
Si2A O1B Mg2 122.10(2) . 5_666 ?
Mg1 O1B Mg2 90.786(16) 5_667 5_666 ?
Si2A O1B Mg1 120.26(2) . 3_646 ?
Mg1 O1B Mg1 95.606(15) 5_667 3_646 ?
Mg2 O1B Mg1 97.354(16) 5_666 3_646 ?
Si2A O2B Mg1 133.13(2) . . ?
Si2A O2B Mg2 120.76(3) . . ?
Mg1 O2B Mg2 96.903(18) . . ?
Si2A O3B Si2A 130.21(3) 7_565 . ?
Si2A O3B Mg2 122.77(2) 7_565 7_566 ?
Si2A O3B Mg2 105.839(19) . 7_566 ?
 
_refine_diff_density_max    0.688
_refine_diff_density_min   -0.502
_refine_diff_density_rms    0.097

_shelx_res_file
;
TITL ENSTA2c in Pbca
    ensta2c.res
    created by SHELXL-2018/3 at 11:49:53 on 06-Nov-2021
CELL 0.71073  18.17346   8.77666   5.19316  90.0000  90.0000  90.0000
ZERR    8.00   0.00036   0.00018   0.00010   0.0000   0.0000   0.0000
LATT  1
SYMM 0.5-X, -Y, 0.5+Z
SYMM -X, 0.5+Y, 0.5-Z
SYMM 0.5+X, 0.5-Y, -Z
SFAC OI 4.1916 12.8573 1.6397 4.1724 1.5267 47.0179 -20.3070 -0.0140 21.9412 =
     OI 0.008 0.006 32.5 0.66 15.999
SFAC OII 3.7504 16.5151 2.8429 6.5920 1.5430 0.3192 1.6209 43.3486 0.2421 =
     OII 0.008 0.006 32.5 0.66 15.999
SFAC SI 4.4392 1.6417 3.2035 3.4376 1.1945 0.2149 0.4165 6.6537 0.7463 =
     SI 0.072 0.071 610 1.17 28.09
SFAC O MG SI FE LI
UNIT 0 33.76 2.89 14.24 11.68 13.11 2.16 2.16
SIZE 0.45 0.50 0.65
MERG 2
L.S. 10
BOND 0.5
ACTA
LIST -1 -1
FMAP 2
PLAN 20
REM OMIT 90.6
EXYZ MG1 FE1
EXYZ MG2 LI2
EXYZ SI1A SI1B
EXYZ SI2A SI2B
EXYZ O1A O1Aa
EXYZ O2A O2Aa
EXYZ O3A O3Aa
EXYZ O1B O1Ba
EXYZ O2B O2Ba
EXYZ O3B O3Ba
EADP MG1 FE1
EADP MG2 LI2
EADP SI1A SI1B
EADP SI2A SI2B
EADP O1A O1Aa
EADP O2A O2Aa
EADP O3A O3Aa
EADP O1B O1Ba
EADP O2B O2Ba
EADP O3B O3Ba
WGHT    0.005900    0.341100
EXTI    0.004081
FVAR       0.16458   0.73024   0.81995   0.29655
MG1   5    0.375379    0.650123    0.873185    21.00000    0.00502    0.00681 =
         0.00540   -0.00070   -0.00079    0.00025
FE1   7    0.375379    0.650123    0.873185   -21.00000    0.00502    0.00681 =
         0.00540   -0.00070   -0.00079    0.00025
MG2   5    0.376569    0.486860    0.363890    21.00000    0.00851    0.00813 =
         0.00658    0.00083   -0.00222   -0.00118
LI2   8    0.376569    0.486860    0.363890   -21.00000    0.00851    0.00813 =
         0.00658    0.00083   -0.00222   -0.00118
SI1A  6    0.272360    0.340926    0.053392    31.00000    0.00339    0.00442 =
         0.00342   -0.00012    0.00023   -0.00052
SI1B  3    0.272360    0.340926    0.053392   -31.00000    0.00339    0.00442 =
         0.00342   -0.00012    0.00023   -0.00052
SI2A  6    0.473931    0.337470    0.794505    31.00000    0.00338    0.00445 =
         0.00368    0.00017   -0.00041    0.00041
SI2B  3    0.473931    0.337470    0.794505   -31.00000    0.00338    0.00445 =
         0.00368    0.00017   -0.00041    0.00041
O1A   4    0.183503    0.337787    0.042249    41.00000    0.00337    0.00755 =
         0.00610   -0.00061    0.00009   -0.00005
O2A   4    0.310188    0.504051    0.047255    41.00000    0.00747    0.00551 =
         0.00728    0.00087   -0.00043   -0.00251
O3A   4    0.303712    0.225594    0.830812    41.00000    0.00570    0.00968 =
         0.00480   -0.00300   -0.00024    0.00049
O1B   4    0.563248    0.338446    0.797073    41.00000    0.00368    0.00783 =
         0.00580    0.00018   -0.00049   -0.00024
O2B   4    0.433962    0.487422    0.695560    41.00000    0.00801    0.00722 =
         0.00704    0.00192   -0.00018    0.00304
O3B   4    0.447503    0.199991    0.594202    41.00000    0.00594    0.00902 =
         0.00622   -0.00350    0.00030   -0.00083
O1AA  2    0.183503    0.337787    0.042249   -41.00000    0.00337    0.00755 =
         0.00610   -0.00061    0.00009   -0.00005
O2AA  2    0.310188    0.504051    0.047255   -41.00000    0.00747    0.00551 =
         0.00728    0.00087   -0.00043   -0.00251
O3AA  2    0.303712    0.225594    0.830812   -41.00000    0.00570    0.00968 =
         0.00480   -0.00300   -0.00024    0.00049
O1BA  2    0.563248    0.338446    0.797073   -41.00000    0.00368    0.00783 =
         0.00580    0.00018   -0.00049   -0.00024
O2BA  2    0.433962    0.487422    0.695560   -41.00000    0.00801    0.00722 =
         0.00704    0.00192   -0.00018    0.00304
O3BA  2    0.447503    0.199991    0.594202   -41.00000    0.00594    0.00902 =
         0.00622   -0.00350    0.00030   -0.00083

HKLF 4


REM  ENSTA2c in Pbca
REM wR2 = 0.0500, GooF = S = 1.274, Restrained GooF = 1.274 for all data
REM R1 = 0.0280 for 4934 Fo > 4sig(Fo) and 0.0324 for all 5429 data
REM 95 parameters refined using 0 restraints

END

WGHT      0.0061      0.3394

REM Highest difference peak  0.688,  deepest hole -0.502,  1-sigma level  0.097
Q1    1   0.3902  0.6902  0.8734  11.00000  0.05    0.69
Q2    1   0.3604  0.6907  0.8625  11.00000  0.05    0.59
Q3    1   0.3713  0.6646  0.7850  11.00000  0.05    0.53
Q4    1   0.3019  0.2656  0.7987  11.00000  0.05    0.51
Q5    1   0.4485  0.2359  0.5428  11.00000  0.05    0.50
Q6    1   0.3009  0.4335  0.0046  11.00000  0.05    0.43
Q7    1   0.3015  0.2331  0.6684  11.00000  0.05    0.41
Q8    1   0.5305  0.3391  0.8320  11.00000  0.05    0.40
Q9    1   0.2706  0.1580  0.9078  11.00000  0.05    0.40
Q10   1   0.4729  0.1908  0.4990  11.00000  0.05    0.39
Q11   1   0.2972  0.1834  0.7166  11.00000  0.05    0.38
Q12   1   0.4476  0.5057  0.7497  11.00000  0.05    0.38
Q13   1   0.4507  0.4459  0.7533  11.00000  0.05    0.37
Q14   1   0.2927  0.2956  0.8916  11.00000  0.05    0.36
Q15   1   0.4297  0.3397  0.5991  11.00000  0.05    0.36
Q16   1   0.4483  0.3862  0.7072  11.00000  0.05    0.36
Q17   1   0.3770  0.4216  0.3876  11.00000  0.05    0.35
Q18   1   0.3887  0.5398  0.3735  11.00000  0.05    0.34
Q19   1   0.4537  0.2518  0.6589  11.00000  0.05    0.34
Q20   1   0.2203  0.3461  0.0769  11.00000  0.05    0.34
;
_shelx_res_checksum    4923

_shelx_hkl_file
;
   2   0   0    0.00    0.00
   3   0   0    0.39    0.03
   4   0   0    0.68    0.04
   5   0   0    0.35    0.04
   6   0   0    7.43    0.16
   7   0   0    0.31    0.04
   8   0   0   92.97    1.37
   9   0   0    0.15    0.04
  10   0   0    1.18    0.08
  11   0   0    0.29    0.06
  12   0   0  770.95   11.17
  14   0   0   12.08    0.31
  15   0   0    0.03    0.06
  16   0   0  297.57    4.58
  18   0   0    0.90    0.12
 -19   0   0    0.16    0.06
  19   0   0    0.19    0.08
 -19   0   0    0.13    0.08
 -20   0   0  487.48    6.65
  20   0   0  492.53    7.36
 -20   0   0  488.93    6.68
 -21   0   0    1.40    0.12
 -22   0   0    0.80    0.10
 -22   0   0    0.47    0.09
 -22   0   0    0.76    0.11
  22   0   0    0.92    0.14
 -22   0   0    0.54    0.08
  23   0   0    0.06    0.08
 -23   0   0    0.25    0.08
 -23   0   0    0.06    0.06
 -23   0   0    0.08    0.07
 -24   0   0   76.82    1.23
 -24   0   0   76.42    1.23
 -24   0   0   77.00    1.21
  24   0   0   76.83    1.35
 -24   0   0   76.27    1.27
 -25   0   0    0.66    0.12
 -25   0   0    0.43    0.10
 -25   0   0    0.26    0.09
  25   0   0    0.22    0.10
 -26   0   0   12.89    0.36
 -26   0   0   12.44    0.38
 -26   0   0   12.31    0.36
  26   0   0   12.58    0.43
 -27   0   0    0.19    0.09
 -27   0   0    0.09    0.09
 -27   0   0    0.23    0.10
 -28   0   0  134.66    2.04
 -28   0   0  132.11    2.08
 -29   0   0    0.65    0.13
 -30   0   0    5.01    0.26
 -30   0   0    4.86    0.27
 -31   0   0    0.17    0.12
 -31   0   0    0.27    0.12
 -32   0   0   96.95    1.58
 -32   0   0   95.63    1.64
 -33   0   0    0.69    0.16
 -33   0   0    0.68    0.15
 -34   0   0    8.11    0.36
 -34   0   0    6.78    0.32
 -35   0   0   -0.10    0.13
 -35   0   0    0.01    0.13
 -36   0   0    0.15    0.14
 -37   0   0   -0.01    0.13
 -38   0   0    0.02    0.13
 -39   0   0   -0.02    0.12
 -40   0   0   30.58    0.71
 -41   0   0    0.20    0.13
 -42   0   0    0.29    0.13
  -1   1   0    0.00    0.00
   1  -1   0    0.00    0.01
   2   1   0   38.26    0.53
   2  -1   0   37.90    0.54
  -3  -1   0    0.04    0.01
   3  -1   0    0.02    0.02
  -3   1   0    0.08    0.02
   4   1   0    2.32    0.06
   4  -1   0    2.35    0.08
  -4   1   0    2.56    0.08
   5  -1   0    0.06    0.03
   5   1   0    0.07    0.02
   7  -1   0    0.17    0.04
   7   1   0    0.16    0.03
   8  -1   0    0.26    0.05
   8   1   0    0.13    0.03
   9  -1   0    0.07    0.04
   9   1   0    0.03    0.03
  10  -1   0  191.20    2.98
  10   1   0  189.08    2.87
  11  -1   0    0.29    0.06
  11   1   0    0.12    0.04
  12  -1   0    0.53    0.08
  12   1   0    0.43    0.06
  13   1   0    0.08    0.05
  13  -1   0    0.28    0.07
  14   1   0  293.43    4.45
  14  -1   0  286.12    4.34
  16   1   0    1.02    0.11
  17  -1   0    0.03    0.06
  17   1   0    0.08    0.06
  18  -1   0   46.46    0.86
  18   1   0   46.97    0.83
 -18  -1   0   47.25    0.79
 -19  -1   0    0.10    0.06
  19   1   0    0.17    0.07
 -19  -1   0    0.05    0.06
  19  -1   0    0.07    0.08
 -20  -1   0   12.70    0.34
 -20  -1   0   11.70    0.31
 -20  -1   0   10.74    0.29
 -20  -1   0   11.20    0.29
 -20   1   0   11.62    0.30
  20  -1   0   11.43    0.37
 -20   1   0   11.28    0.28
  20   1   0   11.42    0.34
 -21  -1   0    0.23    0.07
 -21  -1   0    0.25    0.07
 -21  -1   0    0.05    0.06
  21   1   0    0.27    0.08
 -21  -1   0    0.03    0.05
 -21   1   0    0.02    0.06
 -21   1   0    0.21    0.07
  21  -1   0    0.19    0.09
 -21   1   0    0.12    0.07
 -22  -1   0   20.97    0.46
 -22   1   0   21.80    0.46
 -22   1   0   21.48    0.45
 -22   1   0   21.59    0.48
 -22  -1   0   21.67    0.45
 -22  -1   0   21.59    0.46
  22   1   0   22.11    0.52
 -22  -1   0   20.93    0.48
  22  -1   0   22.69    0.57
 -23  -1   0    0.07    0.08
 -23   1   0    0.09    0.08
 -23  -1   0    0.12    0.08
  23   1   0    0.11    0.08
 -23  -1   0    0.10    0.07
  23  -1   0    0.14    0.10
 -23   1   0    0.12    0.08
 -23   1   0    0.14    0.07
 -23  -1   0    0.16    0.08
 -24  -1   0    9.30    0.31
 -24   1   0    8.44    0.27
 -24   1   0    8.67    0.28
 -24  -1   0    8.94    0.27
 -24  -1   0    8.90    0.29
 -24  -1   0    8.85    0.29
 -24   1   0    8.82    0.30
  24  -1   0    8.81    0.36
  24   1   0    8.87    0.33
 -25  -1   0    0.10    0.09
 -25   1   0    0.05    0.08
 -25  -1   0    0.35    0.09
 -25  -1   0    0.05    0.07
 -25  -1   0    0.23    0.09
  25  -1   0    0.09    0.10
 -25   1   0    0.01    0.08
 -25   1   0    0.09    0.08
 -26  -1   0   22.01    0.54
  26  -1   0   22.73    0.62
 -26   1   0   22.73    0.50
 -26  -1   0   22.40    0.52
 -26   1   0   24.74    0.68
 -26   1   0   22.69    0.54
 -26  -1   0   22.15    0.50
 -26  -1   0   22.18    0.51
  27  -1   0    0.12    0.10
 -27  -1   0    0.22    0.11
 -27  -1   0    0.20    0.10
 -27  -1   0    0.13    0.09
 -27   1   0    0.33    0.11
 -27  -1   0    0.17    0.09
 -27   1   0    0.11    0.09
 -28   1   0    0.72    0.14
 -28  -1   0    0.77    0.14
  28  -1   0    0.52    0.15
 -28  -1   0    0.76    0.13
 -28  -1   0    0.77    0.13
 -28  -1   0    0.52    0.13
 -28   1   0    0.74    0.13
 -29  -1   0    0.04    0.11
 -29  -1   0    0.06    0.11
 -29  -1   0    0.16    0.10
 -29   1   0   -0.03    0.09
 -29   1   0    0.01    0.10
 -30  -1   0   13.93    0.42
 -30   1   0   14.13    0.44
 -30   1   0   13.58    0.40
 -30  -1   0   13.43    0.44
 -31   1   0    0.19    0.12
 -31  -1   0    0.09    0.12
 -31   1   0    0.21    0.12
 -31  -1   0    0.03    0.12
 -32  -1   0    2.13    0.23
 -32  -1   0    2.23    0.22
 -32   1   0    2.03    0.22
 -32   1   0    2.28    0.20
 -33   1   0    0.32    0.13
 -33  -1   0    0.33    0.14
 -33   1   0    0.20    0.13
 -33  -1   0    0.15    0.13
 -34  -1   0  125.58    2.09
 -34   1   0  127.47    2.00
 -34   1   0  129.63    2.08
 -34  -1   0  128.53    2.03
 -35   1   0    0.64    0.16
 -35  -1   0    1.23    0.19
 -36   1   0    0.39    0.16
 -36  -1   0    0.75    0.17
 -37  -1   0    0.01    0.13
 -37   1   0   -0.07    0.12
 -38   1   0    0.06    0.13
 -38  -1   0    0.24    0.15
 -39  -1   0    0.15    0.14
 -39   1   0   -0.01    0.12
 -40  -1   0    0.76    0.17
 -40   1   0    0.93    0.17
 -41  -1   0    0.13    0.13
 -41   1   0   -0.10    0.11
 -42   1   0    3.43    0.24
 -42  -1   0    3.34    0.25
   0  -2   0  223.43    3.17
  -1   2   0    0.01    0.02
   1  -2   0    0.03    0.02
  -1  -2   0    0.07    0.02
  -2   2   0    0.18    0.02
   2  -2   0    0.08    0.03
  -3   2   0    0.12    0.02
   3  -2   0    0.06    0.03
   4  -2   0  290.38    4.20
  -4  -2   0  267.42    3.87
  -4   2   0  291.20    4.05
   5  -2   0    0.10    0.03
   5   2   0    0.07    0.02
  -6   2   0    5.08    0.13
   6  -2   0    5.02    0.14
   6   2   0    5.01    0.10
   8  -2   0   12.19    0.27
   8   2   0   11.85    0.22
   9  -2   0    0.06    0.05
   9   2   0    0.21    0.04
  10  -2   0    7.80    0.22
  10   2   0    7.59    0.18
  11   2   0    0.08    0.04
  11  -2   0    0.04    0.05
  12   2   0   19.01    0.36
  13  -2   0    0.11    0.06
  13   2   0    0.09    0.05
  14   2   0    5.62    0.18
  14  -2   0    5.23    0.22
  15   2   0    0.13    0.06
  15  -2   0    0.06    0.07
  16   2   0   54.63    0.89
  16  -2   0   54.93    0.97
  17   2   0    0.12    0.05
  17  -2   0    0.00    0.07
  18  -2   0    0.06    0.08
 -18  -2   0    0.09    0.06
  18   2   0    0.37    0.08
 -18  -2   0    0.05    0.07
  19   2   0    0.13    0.06
  19  -2   0    0.01    0.07
 -19  -2   0    0.01    0.05
 -19  -2   0    0.01    0.10
 -19  -2   0    0.12    0.06
 -19   2   0   -0.03    0.05
 -19  -2   0    0.09    0.07
 -20   2   0    1.48    0.12
  20  -2   0    1.70    0.17
 -20  -2   0    1.54    0.12
 -20  -2   0    1.83    0.13
 -20   2   0    1.53    0.11
  20   2   0    1.66    0.13
 -20  -2   0    1.63    0.13
 -20  -2   0    1.59    0.12
  21  -2   0    0.10    0.09
 -21   2   0    0.05    0.06
 -21  -2   0    0.11    0.07
 -21   2   0   -0.03    0.06
 -21   2   0    0.16    0.07
  21   2   0    0.02    0.06
 -21  -2   0    0.12    0.07
 -21  -2   0    0.08    0.06
 -21  -2   0    0.15    0.08
 -22  -2   0    3.80    0.19
 -22   2   0    3.42    0.17
  22  -2   0    3.85    0.25
 -22  -2   0    3.20    0.18
 -22  -2   0    3.48    0.17
 -22  -2   0    3.62    0.18
 -22   2   0    3.39    0.16
 -22   2   0    3.71    0.18
 -23  -2   0    0.07    0.07
 -23   2   0    0.00    0.07
 -23   2   0    0.08    0.07
  23  -2   0    0.06    0.10
 -23  -2   0    0.01    0.07
 -23   2   0    0.02    0.07
 -23  -2   0    0.09    0.07
 -23  -2   0    0.11    0.08
 -24   2   0   15.66    0.40
 -24   2   0   14.39    0.37
  24  -2   0   15.31    0.49
 -24  -2   0   15.09    0.41
 -24  -2   0   15.21    0.39
 -24  -2   0   15.80    0.39
 -24   2   0   16.77    0.46
 -24  -2   0   14.81    0.40
 -25  -2   0    0.05    0.09
 -25   2   0    0.19    0.09
 -25  -2   0    0.16    0.09
 -25  -2   0    0.20    0.10
 -25   2   0    0.06    0.08
 -25  -2   0    0.02    0.07
  25  -2   0   -0.08    0.10
 -26  -2   0    0.87    0.12
 -26   2   0    0.71    0.12
 -26   2   0    0.57    0.12
 -26  -2   0    0.61    0.12
 -26  -2   0    0.76    0.14
 -26  -2   0    0.90    0.14
  26  -2   0    0.84    0.16
 -27  -2   0    0.06    0.08
 -27  -2   0   -0.01    0.09
 -27   2   0    0.11    0.09
 -27  -2   0    0.01    0.09
  27  -2   0    0.18    0.12
 -27   2   0    0.05    0.09
 -27  -2   0   -0.05    0.09
 -28  -2   0   11.37    0.37
 -28  -2   0   10.97    0.38
  28  -2   0   11.08    0.45
 -28   2   0   11.48    0.37
 -28  -2   0   11.65    0.35
 -28   2   0   11.31    0.34
 -28  -2   0   10.73    0.35
 -29   2   0    0.08    0.10
 -29  -2   0    0.10    0.10
  29  -2   0    0.02    0.11
 -29  -2   0    0.03    0.11
 -29  -2   0    0.15    0.11
 -29  -2   0    0.10    0.09
 -29   2   0    0.05    0.09
 -30  -2   0    0.28    0.11
 -30   2   0    0.50    0.14
 -30  -2   0    0.38    0.13
  30  -2   0    0.45    0.15
 -30  -2   0    0.49    0.14
 -30   2   0    0.47    0.12
 -30  -2   0    0.37    0.12
 -31  -2   0    0.04    0.12
 -31   2   0    0.05    0.13
 -31  -2   0    0.07    0.12
 -31   2   0    0.00    0.10
 -31  -2   0    0.01    0.10
 -32  -2   0    1.68    0.20
 -32   2   0    1.77    0.21
 -32  -2   0    2.07    0.23
 -33   2   0    0.21    0.13
 -33  -2   0    0.05    0.13
 -33  -2   0    0.05    0.13
 -34  -2   0    3.16    0.26
 -34  -2   0    2.89    0.24
 -34   2   0    2.86    0.24
 -35  -2   0    0.12    0.14
 -35   2   0    0.21    0.13
 -36   2   0    9.60    0.38
 -36  -2   0    9.20    0.39
 -37  -2   0    0.23    0.14
 -37   2   0    0.08    0.14
 -38  -2   0    2.12    0.24
 -38   2   0    2.15    0.23
 -39   2   0    0.02    0.12
 -39  -2   0    0.07    0.14
 -40   2   0   10.65    0.39
 -40  -2   0   10.70    0.41
 -41  -2   0    0.06    0.13
 -41   2   0    0.09    0.12
 -42   2   0    1.42    0.18
 -42  -2   0    1.56    0.19
   1  -3   0    0.06    0.02
  -1   3   0    0.15    0.03
  -1  -3   0    0.04    0.02
  -2  -3   0   86.85    1.20
  -2   3   0   82.39    1.24
   2  -3   0   85.74    1.20
  -3   3   0    0.07    0.02
   3  -3   0    0.05    0.03
   4  -3   0   17.49    0.32
  -4   3   0   17.68    0.29
   5  -3   0    0.10    0.04
  -5   3   0    0.06    0.02
   6  -3   0   25.71    0.45
  -6   3   0   25.69    0.42
   7   3   0    0.10    0.02
   7  -3   0    0.18    0.05
  -7   3   0    0.10    0.03
  -8   3   0    0.30    0.05
   8  -3   0    0.26    0.06
   9   3   0    0.05    0.03
   9  -3   0    0.14    0.05
  10   3   0    2.55    0.09
  10  -3   0    2.73    0.14
  11  -3   0    0.09    0.06
  11   3   0    0.09    0.04
  12   3   0    7.02    0.17
  13  -3   0    0.15    0.07
  13   3   0    0.07    0.04
  14  -3   0   75.20    1.23
  14   3   0   75.17    1.11
  15   3   0    0.09    0.05
  15  -3   0    0.01    0.07
  16  -3   0    2.04    0.17
  16   3   0    1.35    0.10
 -17  -3   0    0.10    0.07
  17   3   0    0.07    0.05
  17  -3   0    0.04    0.07
 -17  -3   0    0.12    0.06
  18  -3   0    0.47    0.11
 -18  -3   0    0.55    0.09
 -18  -3   0    0.37    0.07
 -18  -3   0    0.49    0.08
  18   3   0    0.46    0.07
 -18   3   0    0.63    0.10
 -19  -3   0    0.10    0.07
 -19  -3   0   -0.04    0.06
  19  -3   0    0.13    0.09
 -19   3   0    0.06    0.06
 -19  -3   0    0.05    0.06
 -19  -3   0    0.02    0.06
 -20  -3   0    0.69    0.10
 -20  -3   0    0.61    0.09
 -20   3   0    0.59    0.10
  20  -3   0    0.63    0.13
 -20   3   0    0.58    0.09
 -20  -3   0    0.62    0.10
 -20   3   0    0.67    0.10
 -20  -3   0    0.64    0.10
 -21   3   0    0.03    0.06
 -21  -3   0   -0.04    0.07
 -21  -3   0    0.10    0.08
 -21  -3   0    0.04    0.06
 -21  -3   0    0.09    0.07
 -21   3   0    0.06    0.06
 -21   3   0   -0.05    0.06
  21  -3   0   -0.07    0.08
 -22   3   0    3.74    0.18
 -22   3   0    3.52    0.17
 -22   3   0    3.78    0.18
 -22  -3   0    3.74    0.20
  22  -3   0    3.77    0.26
 -22  -3   0    3.64    0.19
 -22  -3   0    3.44    0.18
 -22  -3   0    3.68    0.18
  23  -3   0   -0.03    0.10
 -23  -3   0    0.02    0.08
 -23   3   0    0.08    0.08
 -23   3   0    0.06    0.08
 -23  -3   0    0.06    0.08
 -23  -3   0    0.00    0.09
 -23  -3   0   -0.03    0.07
  24  -3   0    0.11    0.12
 -24  -3   0    0.01    0.08
 -24   3   0    0.02    0.08
 -24  -3   0   -0.01    0.08
 -24   3   0    0.06    0.08
 -24  -3   0    0.04    0.10
 -24  -3   0    0.01    0.08
 -25   3   0    0.08    0.08
 -25  -3   0   -0.06    0.08
  25  -3   0    0.06    0.11
 -25  -3   0    0.04    0.08
 -25   3   0    0.05    0.08
 -25  -3   0    0.04    0.10
 -25  -3   0    0.08    0.09
 -26  -3   0   10.54    0.36
  26  -3   0   11.67    0.45
 -26  -3   0   10.96    0.34
 -26   3   0   10.97    0.35
 -26  -3   0   10.81    0.35
 -26  -3   0   11.56    0.35
 -27  -3   0    0.03    0.11
 -27  -3   0    0.00    0.09
 -27   3   0   -0.03    0.09
 -27  -3   0   -0.02    0.08
 -27  -3   0    0.11    0.10
  27  -3   0    0.11    0.11
  28  -3   0    0.16    0.12
 -28   3   0    0.20    0.10
 -28  -3   0    0.09    0.11
 -28  -3   0    0.01    0.09
 -28  -3   0    0.11    0.11
 -28  -3   0    0.03    0.09
 -29  -3   0    0.07    0.09
 -29  -3   0    0.15    0.11
 -29  -3   0    0.03    0.10
 -29   3   0    0.03    0.09
 -29  -3   0    0.07    0.11
  29  -3   0    0.13    0.12
 -30   3   0    2.61    0.22
 -30  -3   0    2.39    0.20
 -30  -3   0    2.96    0.25
 -30  -3   0    2.43    0.23
 -30  -3   0    2.64    0.20
 -31   3   0    0.08    0.11
 -31  -3   0    0.05    0.12
 -31  -3   0   -0.08    0.09
 -31  -3   0   -0.07    0.11
 -31  -3   0   -0.15    0.10
 -32  -3   0    0.01    0.10
 -32  -3   0    0.22    0.14
 -32   3   0    0.14    0.12
 -32  -3   0    0.11    0.12
 -33  -3   0    0.16    0.14
 -33  -3   0   -0.07    0.10
 -33   3   0   -0.02    0.11
 -34  -3   0    0.44    0.15
 -34   3   0    0.18    0.13
 -35  -3   0    0.03    0.13
 -35   3   0   -0.07    0.11
 -36  -3   0    0.20    0.15
 -36   3   0    0.09    0.12
 -37  -3   0   -0.23    0.13
 -37   3   0    0.02    0.12
 -38  -3   0    0.21    0.15
 -38   3   0   -0.19    0.12
 -39   3   0   -0.10    0.11
 -39  -3   0    0.26    0.15
 -40   3   0    0.05    0.12
 -40  -3   0    0.25    0.15
 -41   3   0    0.09    0.11
 -41  -3   0    0.14    0.13
 -42  -3   0    3.58    0.26
   0   4   0   30.00    0.46
   0  -4   0   30.41    0.46
  -1   4   0    0.11    0.03
   1  -4   0    0.08    0.03
  -1  -4   0    0.16    0.03
   2  -4   0    6.17    0.15
  -2  -4   0    6.18    0.12
  -2   4   0    5.89    0.13
  -3   4   0    0.10    0.03
  -3  -4   0    0.15    0.02
   3  -4   0    0.16    0.04
   4  -4   0   39.56    0.64
  -4   4   0   40.02    0.59
   5  -4   0    0.11    0.04
  -5   4   0    0.08    0.03
   6  -4   0    2.14    0.11
  -6   4   0    1.95    0.08
   7  -4   0    0.35    0.06
  -8   4   0  262.84    3.86
   8  -4   0  260.81    4.06
   9  -4   0    0.30    0.07
  -9   4   0    0.17    0.05
  10  -4   0   29.62    0.57
  11   4   0    0.20    0.03
  11  -4   0    0.05    0.07
  12   4   0    5.84    0.13
  12  -4   0    5.83    0.23
  13  -4   0    0.13    0.08
  14  -4   0    3.22    0.19
  14   4   0    3.30    0.11
  15  -4   0   -0.01    0.07
 -16  -4   0   73.60    1.17
 -16  -4   0   71.05    1.12
  16  -4   0   71.38    1.24
 -17  -4   0    0.17    0.07
 -17  -4   0    0.03    0.07
 -17  -4   0    0.08    0.05
  17  -4   0    0.00    0.08
 -17  -4   0    0.15    0.07
 -18  -4   0    4.82    0.19
  18  -4   0    4.80    0.26
 -18  -4   0    4.62    0.19
 -18  -4   0    4.94    0.19
 -18  -4   0    4.81    0.20
 -18   4   0    4.66    0.18
 -19  -4   0    0.24    0.08
 -19  -4   0    0.19    0.07
  19  -4   0    0.09    0.09
 -19  -4   0    0.20    0.07
 -19  -4   0    0.02    0.06
 -19   4   0    0.08    0.06
 -20  -4   0  159.47    2.33
 -20  -4   0  160.53    2.33
 -20   4   0  160.21    2.32
 -20  -4   0  162.34    2.36
 -20  -4   0  161.82    2.34
  20  -4   0  161.69    2.50
 -20   4   0  154.31    2.30
 -21   4   0    0.55    0.09
 -21  -4   0    0.43    0.11
 -21   4   0    0.06    0.08
  21  -4   0    0.18    0.10
 -21  -4   0    0.21    0.08
 -21  -4   0    0.22    0.08
 -21  -4   0    0.33    0.09
  22  -4   0    5.57    0.31
 -22  -4   0    5.55    0.23
 -22   4   0    6.24    0.23
 -22  -4   0    5.98    0.25
 -22  -4   0    6.19    0.24
 -22  -4   0    6.24    0.25
 -23  -4   0    0.23    0.09
 -23  -4   0    0.09    0.08
  23  -4   0    0.11    0.11
 -23   4   0    0.05    0.07
 -23  -4   0    0.08    0.08
 -23  -4   0    0.09    0.10
 -24  -4   0    6.32    0.27
 -24  -4   0    5.44    0.25
 -24  -4   0    5.66    0.26
  24  -4   0    5.89    0.34
 -24  -4   0    5.95    0.25
 -24   4   0    6.13    0.25
 -25  -4   0    0.27    0.10
  25  -4   0   -0.03    0.11
 -25  -4   0    0.02    0.10
 -25   4   0    0.10    0.09
 -25  -4   0    0.09    0.09
 -25  -4   0    0.11    0.09
 -26  -4   0    1.33    0.16
 -26  -4   0    1.42    0.16
 -26   4   0    1.59    0.17
  26  -4   0    1.37    0.20
 -26  -4   0    1.72    0.18
 -26  -4   0    1.74    0.18
 -27  -4   0    0.17    0.10
 -27  -4   0    0.07    0.10
  27  -4   0    0.08    0.12
 -27  -4   0    0.48    0.14
 -27   4   0    0.03    0.09
 -27  -4   0    0.06    0.10
  28  -4   0    3.17    0.29
 -28  -4   0    3.65    0.22
 -28  -4   0    2.87    0.23
 -28  -4   0    3.00    0.20
 -28   4   0    2.89    0.21
 -28  -4   0    2.88    0.23
 -29  -4   0    0.16    0.12
 -29  -4   0   -0.01    0.12
 -29  -4   0    0.24    0.11
 -29   4   0    0.12    0.10
 -29  -4   0    0.16    0.11
 -30  -4   0    0.09    0.10
 -30   4   0    0.39    0.12
 -30  -4   0    0.42    0.15
 -30  -4   0    0.26    0.13
 -30  -4   0    0.20    0.13
 -31   4   0    0.23    0.12
 -31  -4   0    0.15    0.12
 -31  -4   0    0.00    0.10
 -31  -4   0   -0.01    0.12
 -32   4   0    3.76    0.25
 -32  -4   0    3.55    0.27
 -32  -4   0    3.87    0.24
 -32  -4   0    4.02    0.26
 -33   4   0    0.33    0.13
 -33  -4   0    0.21    0.11
 -33  -4   0    0.03    0.12
 -34  -4   0    8.72    0.38
 -34  -4   0    8.23    0.34
 -34   4   0    8.33    0.35
 -35   4   0    0.00    0.12
 -35  -4   0    0.02    0.14
 -35  -4   0    0.08    0.11
 -36  -4   0    1.37    0.21
 -36   4   0    1.15    0.18
 -37   4   0    0.04    0.12
 -37  -4   0    0.10    0.14
 -38   4   0    3.25    0.25
 -38  -4   0    3.29    0.27
 -39   4   0    0.08    0.12
 -39  -4   0    0.11    0.14
 -40  -4   0    9.29    0.39
 -40   4   0    9.01    0.34
 -41   4   0    0.04    0.11
 -41  -4   0    0.29    0.14
 -42  -4   0    2.75    0.27
   0  -5   0    0.27    0.04
   0   5   0    0.11    0.03
   1  -5   0    0.09    0.04
  -1   5   0    0.18    0.04
  -1  -5   0    0.17    0.03
  -2  -5   0  430.96    5.99
   2  -5   0  432.04    6.28
  -2   5   0  429.46    6.10
  -3  -5   0    0.09    0.02
  -3   5   0    0.07    0.03
   3  -5   0    0.10    0.04
  -4   5   0    1.53    0.07
   4  -5   0    1.43    0.09
   5  -5   0    0.37    0.06
   6  -5   0  393.92    5.84
  -6   5   0  395.86    5.64
  -8   5   0    3.01    0.11
   8  -5   0    2.88    0.15
   9  -5   0    0.09    0.07
 -10   5   0  131.69    1.88
  10  -5   0  132.85    1.97
  11  -5   0    0.23    0.08
  12  -5   0    2.36    0.17
  13  -5   0    0.06    0.07
  14  -5   0  764.07   11.68
 -15  -5   0    0.55    0.10
 -15  -5   0    0.25    0.07
  15  -5   0    0.16    0.09
 -15  -5   0    0.18    0.06
 -16  -5   0    5.83    0.20
 -16  -5   0    5.51    0.20
  16  -5   0    5.52    0.26
 -16  -5   0    5.25    0.20
  17  -5   0    0.06    0.08
 -17  -5   0    0.14    0.08
 -17   5   0    0.18    0.09
 -17  -5   0    0.02    0.06
 -17  -5   0    0.13    0.07
  18  -5   0   57.24    1.09
 -18  -5   0   55.39    0.95
 -18  -5   0   58.44    0.96
 -18  -5   0   57.44    0.96
 -18   5   0   58.08    0.93
 -18  -5   0   58.36    0.97
 -19  -5   0    0.48    0.09
 -19   5   0    0.23    0.07
 -19  -5   0    0.39    0.09
 -19  -5   0    0.17    0.07
 -19   5   0    0.36    0.08
 -19  -5   0    0.18    0.08
  19  -5   0    0.19    0.10
  20  -5   0   13.49    0.46
 -20  -5   0   13.50    0.37
 -20   5   0   14.11    0.35
 -20   5   0   14.44    0.45
 -20  -5   0   14.21    0.37
 -20  -5   0   14.25    0.38
 -20  -5   0   13.92    0.37
 -21  -5   0    0.18    0.10
 -21   5   0    0.24    0.09
 -21  -5   0    0.03    0.08
 -21  -5   0    0.30    0.09
 -21  -5   0    0.08    0.07
  21  -5   0    0.04    0.10
 -22  -5   0    3.95    0.22
 -22   5   0    3.75    0.19
 -22  -5   0    4.38    0.21
 -22  -5   0    3.72    0.21
 -22  -5   0    3.60    0.20
  22  -5   0    3.62    0.27
 -23  -5   0    0.17    0.09
 -23  -5   0    0.08    0.09
 -23  -5   0    0.12    0.10
  23  -5   0    0.10    0.12
 -23   5   0    0.04    0.08
 -23  -5   0    0.08    0.08
 -24  -5   0    1.16    0.15
 -24  -5   0    1.42    0.16
 -24   5   0    1.35    0.14
  24  -5   0    1.23    0.20
 -24  -5   0    1.33    0.17
 -24  -5   0    0.97    0.14
  25  -5   0    0.09    0.12
 -25   5   0    0.08    0.09
 -25  -5   0    0.24    0.10
 -25  -5   0    0.17    0.09
 -25  -5   0    0.26    0.11
 -25  -5   0    0.28    0.11
 -26  -5   0   65.21    1.17
 -26  -5   0   67.60    1.21
 -26  -5   0   67.41    1.18
 -26   5   0   66.33    1.15
 -26  -5   0   65.74    1.16
  26  -5   0   67.35    1.36
 -27  -5   0    0.21    0.11
 -27  -5   0    0.20    0.11
  27  -5   0    0.27    0.13
 -27  -5   0    0.41    0.11
 -27   5   0    0.22    0.10
 -27  -5   0    0.36    0.13
 -28  -5   0    0.48    0.13
 -28  -5   0    0.59    0.14
 -28   5   0    0.91    0.15
 -28  -5   0    0.43    0.13
 -28  -5   0    0.42    0.14
 -29  -5   0   -0.04    0.10
 -29  -5   0    0.09    0.10
 -29   5   0   -0.17    0.08
 -29  -5   0    0.13    0.12
 -30  -5   0    1.59    0.20
 -30  -5   0    0.49    0.14
 -30   5   0    0.97    0.16
 -30  -5   0    0.48    0.14
 -31   5   0    0.14    0.11
 -31  -5   0   -0.02    0.12
 -31  -5   0    0.06    0.12
 -31  -5   0   -0.10    0.10
 -32  -5   0    0.42    0.15
 -32   5   0    0.13    0.12
 -32  -5   0    0.51    0.14
 -32  -5   0    0.69    0.16
 -33  -5   0    0.35    0.15
 -33  -5   0    0.16    0.12
 -33   5   0    0.08    0.12
 -33  -5   0    0.28    0.14
 -34   5   0   98.49    1.66
 -34  -5   0   99.21    1.68
 -34  -5   0  102.57    1.75
 -35   5   0    0.35    0.13
 -35  -5   0    0.42    0.16
 -36   5   0    0.03    0.12
 -36  -5   0    0.11    0.12
 -36  -5   0    0.14    0.15
 -37  -5   0   -0.07    0.12
 -37   5   0    0.00    0.11
 -37  -5   0    0.05    0.13
 -38  -5   0    0.31    0.15
 -38   5   0    0.24    0.13
 -39   5   0    0.02    0.16
 -39  -5   0    0.25    0.15
 -40  -5   0    4.44    0.28
   1   6   0    0.20    0.06
  -2  -6   0    8.49    0.17
  -2   6   0    8.44    0.19
   2  -6   0    8.66    0.21
  -3  -6   0    0.19    0.03
   3  -6   0    0.14    0.05
  -5   6   0    0.15    0.04
   5  -6   0    0.18    0.06
  -6   6   0    6.90    0.17
   6  -6   0    6.74    0.22
   7  -6   0    0.31    0.08
  -7   6   0    0.43    0.06
   8  -6   0   46.14    0.81
  -8   6   0   47.41    0.73
  -9   6   0    0.12    0.04
   9  -6   0    0.07    0.07
 -10   6   0   12.85    0.28
  10  -6   0   12.66    0.35
  11  -6   0    0.06    0.07
  12  -6   0  180.74    2.67
  13  -6   0    0.16    0.08
 -13  -6   0    0.11    0.05
  14  -6   0    7.17    0.29
 -14  -6   0    7.65    0.24
 -14  -6   0    7.88    0.24
 -14  -6   0    7.53    0.24
 -14  -6   0    7.47    0.23
 -15  -6   0    0.65    0.10
 -16  -6   0   48.60    0.84
  16  -6   0   48.89    0.96
 -16  -6   0   49.48    0.85
 -16  -6   0   49.44    0.85
 -16  -6   0   48.11    0.83
 -17   6   0    0.02    0.06
 -17  -6   0    0.11    0.07
 -17  -6   0    0.07    0.07
 -17  -6   0    0.09    0.06
  17  -6   0    0.12    0.09
 -17  -6   0    0.05    0.07
 -17   6   0    0.08    0.06
 -18  -6   0    1.81    0.15
 -18   6   0    1.38    0.11
  18  -6   0    1.19    0.17
 -18  -6   0    1.54    0.14
 -18  -6   0    1.64    0.15
 -18  -6   0    1.14    0.12
 -18   6   0    1.50    0.13
 -19  -6   0    0.85    0.12
 -19  -6   0    0.18    0.08
 -19   6   0   -0.01    0.08
 -19   6   0    0.17    0.07
  19  -6   0    0.21    0.11
 -19  -6   0    0.03    0.07
 -20  -6   0  385.79    5.37
 -20  -6   0  390.29    5.38
  20  -6   0  389.32    5.56
 -20  -6   0  381.08    5.37
 -20   6   0  388.88    5.32
 -20  -6   0  382.22    5.36
 -22   6   0    0.11    0.08
  22  -6   0    0.14    0.13
 -22  -6   0    0.04    0.08
 -22  -6   0    0.20    0.11
 -22  -6   0    0.30    0.10
 -23   6   0    0.08    0.08
 -23  -6   0    0.05    0.09
 -23  -6   0   -0.01    0.10
  23  -6   0    0.35    0.14
 -23  -6   0    0.42    0.12
 -23  -6   0    0.45    0.11
 -24   6   0   58.24    1.01
 -24  -6   0   58.28    1.05
 -24  -6   0   57.82    1.06
  24  -6   0   56.97    1.22
 -24  -6   0   57.68    1.04
 -24  -6   0   59.21    1.06
 -25   6   0    0.19    0.09
 -25  -6   0   -0.04    0.08
 -25  -6   0    0.19    0.10
 -25  -6   0   -0.01    0.10
  25  -6   0    0.11    0.13
 -26  -6   0    2.22    0.21
 -26  -6   0    2.60    0.21
 -26  -6   0    2.42    0.20
  26  -6   0    2.29    0.28
 -26   6   0    2.32    0.18
 -27  -6   0    0.15    0.11
 -27  -6   0    0.03    0.10
 -27  -6   0    0.01    0.10
 -27   6   0    0.04    0.09
 -28  -6   0   33.36    0.73
 -28  -6   0   33.49    0.76
 -28   6   0   32.84    0.70
 -28  -6   0   32.51    0.73
 -29  -6   0    0.05    0.11
 -29   6   0    0.06    0.10
 -29  -6   0    0.13    0.12
 -29  -6   0    0.28    0.13
 -30  -6   0    0.99    0.17
 -30   6   0    1.31    0.17
 -30  -6   0    1.08    0.17
 -31  -6   0    0.12    0.13
 -31  -6   0    0.12    0.12
 -31  -6   0    0.15    0.12
 -31   6   0    0.27    0.12
 -32  -6   0   73.20    1.34
 -32  -6   0   74.55    1.38
 -32  -6   0   74.53    1.32
 -32   6   0   73.86    1.30
 -33  -6   0    0.39    0.16
 -33   6   0    0.16    0.12
 -33  -6   0    0.31    0.14
 -33  -6   0    0.18    0.14
 -34  -6   0    7.41    0.37
 -34   6   0    7.27    0.32
 -34  -6   0    7.52    0.34
 -34  -6   0    6.88    0.34
 -35  -6   0    0.11    0.13
 -35  -6   0    0.02    0.14
 -35   6   0    0.16    0.12
 -36  -6   0    2.54    0.24
 -36   6   0    2.23    0.29
 -36  -6   0    2.50    0.26
 -37  -6   0    0.15    0.14
 -37  -6   0    0.07    0.12
 -38  -6   0    0.94    0.16
 -38  -6   0    1.87    0.23
   0  -7   0    0.09    0.05
   0   7   0    0.05    0.04
  -1   7   0    0.08    0.04
   1  -7   0    0.09    0.05
  -1  -7   0    0.02    0.04
   1   7   0    0.06    0.04
   2   7   0    1.19    0.09
   2  -7   0    1.19    0.10
  -2  -7   0    1.24    0.07
  -2   7   0    1.60    0.08
   3  -7   0    0.05    0.05
  -3  -7   0    0.04    0.03
  -3   7   0    0.09    0.04
  -4   7   0   47.78    0.73
   4  -7   0   48.19    0.80
  -5   7   0    0.09    0.04
   5  -7   0    0.08    0.06
   6  -7   0   55.99    0.94
  -6   7   0   57.12    0.85
  -7   7   0    0.12    0.04
   7  -7   0    0.01    0.06
   8  -7   0    3.27    0.18
  -8   7   0    3.40    0.12
   9  -7   0    0.13    0.07
  -9   7   0    0.26    0.05
 -10   7   0  171.76    2.41
  10  -7   0  173.23    2.55
  11  -7   0    0.12    0.08
 -11  -7   0    0.06    0.06
 -11  -7   0    0.04    0.06
 -12  -7   0    9.52    0.30
 -12  -7   0    8.81    0.26
 -12  -7   0    8.85    0.26
  12  -7   0    8.60    0.31
 -13  -7   0    0.16    0.07
 -13  -7   0    0.12    0.07
 -13  -7   0    0.04    0.05
  13  -7   0    0.01    0.08
 -14  -7   0   99.75    1.54
 -14  -7   0  101.09    1.54
  14  -7   0  100.22    1.66
 -14  -7   0  101.55    1.54
 -15  -7   0    0.04    0.07
 -15  -7   0    0.09    0.07
 -15  -7   0    0.31    0.08
  15  -7   0    0.02    0.08
 -15   7   0   -0.08    0.06
 -16  -7   0    4.12    0.19
 -16  -7   0    4.25    0.20
 -16  -7   0    3.96    0.19
 -16   7   0    4.30    0.17
 -16   7   0    4.70    0.19
  16  -7   0    4.27    0.25
 -17   7   0    0.05    0.06
 -17  -7   0    0.04    0.07
 -17   7   0    0.13    0.07
  17  -7   0    0.12    0.10
 -17  -7   0   -0.01    0.06
 -17  -7   0   -0.02    0.07
  18  -7   0    0.54    0.14
 -18   7   0    0.61    0.09
 -18  -7   0    0.72    0.11
 -18  -7   0    0.85    0.13
 -18   7   0    0.66    0.10
 -18  -7   0    0.67    0.11
 -19   7   0    0.04    0.07
 -19  -7   0    0.17    0.09
 -19  -7   0   -0.02    0.07
 -19  -7   0   -0.01    0.08
  19  -7   0    0.14    0.11
  20  -7   0    0.03    0.10
 -20  -7   0    0.22    0.09
 -20  -7   0    0.13    0.09
 -20  -7   0    0.17    0.09
 -20   7   0    0.13    0.08
 -21  -7   0   -0.03    0.08
 -21  -7   0    0.00    0.08
 -21  -7   0    0.30    0.11
 -21   7   0    0.52    0.10
  21  -7   0    0.03    0.11
 -22  -7   0    6.92    0.29
 -22  -7   0    6.99    0.29
  22  -7   0    6.96    0.37
 -22   7   0    6.95    0.25
 -22  -7   0    6.74    0.28
 -23  -7   0    0.03    0.09
 -23  -7   0   -0.06    0.08
  23  -7   0   -0.03    0.12
 -23  -7   0    0.18    0.11
 -23   7   0    0.17    0.09
  24  -7   0    1.50    0.23
 -24   7   0    1.57    0.15
 -24  -7   0    1.41    0.17
 -24  -7   0    1.51    0.17
 -24  -7   0    1.37    0.17
 -25  -7   0    0.00    0.09
 -25  -7   0    0.22    0.12
 -25   7   0    0.03    0.08
 -25  -7   0    0.13    0.10
  25  -7   0   -0.03    0.12
 -26  -7   0    7.56    0.33
 -26  -7   0    8.18    0.34
 -26   7   0    7.47    0.29
 -26  -7   0    8.45    0.34
 -27  -7   0    0.06    0.10
 -27   7   0   -0.05    0.09
 -27  -7   0   -0.06    0.11
 -27  -7   0    0.06    0.11
 -28  -7   0    1.30    0.19
 -28   7   0    1.29    0.16
 -28  -7   0    1.22    0.17
 -28  -7   0    1.06    0.17
 -29  -7   0    0.01    0.12
 -29  -7   0   -0.08    0.11
 -29  -7   0    0.08    0.13
 -29   7   0    0.00    0.10
 -30  -7   0    7.73    0.34
 -30  -7   0    8.14    0.36
 -30  -7   0    8.54    0.36
 -30   7   0    7.83    0.32
 -31  -7   0    0.08    0.12
 -31  -7   0    0.23    0.14
 -31   7   0    0.16    0.11
 -31  -7   0    0.00    0.13
 -32  -7   0    0.11    0.15
 -32  -7   0    0.19    0.14
 -32   7   0    0.28    0.17
 -32  -7   0    0.29    0.15
 -33  -7   0   -0.11    0.14
 -33  -7   0    0.21    0.14
 -33  -7   0   -0.18    0.11
 -34  -7   0   21.85    0.58
 -34  -7   0   22.64    0.61
 -34  -7   0   21.37    0.62
 -35  -7   0    0.09    0.12
 -35  -7   0    0.17    0.14
 -36  -7   0    0.56    0.17
 -36  -7   0    0.02    0.12
 -37  -7   0    0.34    0.13
 -38  -7   0    3.37    0.23
 -39  -7   0    0.01    0.10
   0   8   0   25.38    0.46
   0  -8   0   26.16    0.46
  -1  -8   0    0.05    0.04
  -1   8   0    0.05    0.04
   1  -8   0    0.02    0.05
   1   8   0    0.30    0.06
   2   8   0   17.92    0.37
  -2  -8   0   19.40    0.37
   2  -8   0   18.16    0.38
  -2   8   0   17.89    0.35
  -3   8   0    0.21    0.05
   3   8   0   -0.02    0.04
   3  -8   0    0.01    0.05
   4  -8   0   91.23    1.39
   5  -8   0   -0.05    0.05
   6  -8   0    0.19    0.07
   7  -8   0    0.05    0.07
   8  -8   0    6.14    0.24
  -9  -8   0    0.03    0.07
   9  -8   0   -0.04    0.06
  -9  -8   0    0.06    0.05
  10  -8   0   16.04    0.43
 -10  -8   0   16.44    0.38
 -10  -8   0   16.24    0.38
 -11  -8   0    0.05    0.05
  11  -8   0   -0.01    0.08
 -11  -8   0    0.09    0.07
 -12  -8   0   10.60    0.30
 -12  -8   0   10.40    0.30
 -12   8   0   10.09    0.28
  12  -8   0   10.57    0.36
  13  -8   0    0.03    0.08
 -13   8   0    0.18    0.07
 -13  -8   0    0.22    0.08
 -13  -8   0    0.03    0.08
  14  -8   0    1.23    0.17
 -14  -8   0    1.41    0.14
 -14  -8   0    1.44    0.13
 -14   8   0    1.29    0.12
 -14  -8   0    1.45    0.14
 -14   8   0    1.64    0.14
 -15  -8   0    0.01    0.08
 -15  -8   0    0.04    0.06
 -15   8   0    0.39    0.09
 -15   8   0   -0.04    0.06
  15  -8   0    0.12    0.10
 -15  -8   0    0.00    0.07
 -16  -8   0   69.73    1.16
 -16   8   0   72.01    1.12
 -16   8   0   68.07    1.11
 -16  -8   0   67.69    1.15
 -16  -8   0   68.16    1.15
  16  -8   0   67.28    1.27
  17  -8   0    0.00    0.10
 -17  -8   0    0.11    0.08
 -17  -8   0    0.16    0.10
 -17  -8   0    0.13    0.07
 -17   8   0    0.19    0.08
 -17   8   0    0.06    0.07
  18  -8   0    2.42    0.24
 -18   8   0    2.58    0.15
 -18   8   0    2.73    0.19
 -18  -8   0    2.66    0.18
 -18  -8   0    2.55    0.18
 -18  -8   0    2.42    0.19
 -19  -8   0   -0.06    0.07
 -19  -8   0    0.02    0.07
 -19   8   0   -0.01    0.07
 -19  -8   0    0.14    0.10
  19  -8   0    0.03    0.11
 -20  -8   0    2.47    0.20
 -20  -8   0    2.40    0.19
  20  -8   0    2.36    0.25
 -20   8   0    2.57    0.17
 -20  -8   0    2.69    0.19
 -21  -8   0    0.08    0.08
 -21  -8   0   -0.04    0.09
 -21  -8   0   -0.02    0.10
  21  -8   0    0.00    0.11
 -21   8   0    0.06    0.08
 -22  -8   0    1.31    0.16
 -22   8   0    1.54    0.17
 -22  -8   0    1.25    0.17
  22  -8   0    1.27    0.21
 -22  -8   0    1.39    0.16
  23  -8   0   -0.02    0.12
 -23   8   0    0.23    0.11
 -23  -8   0    0.07    0.09
 -23  -8   0    0.08    0.10
 -23  -8   0    0.08    0.11
 -24  -8   0    5.30    0.28
 -24  -8   0    5.78    0.29
 -24  -8   0    5.92    0.29
  24  -8   0    5.81    0.37
 -24   8   0    6.43    0.37
 -25  -8   0    0.02    0.12
 -25  -8   0    0.34    0.12
 -25  -8   0    0.02    0.10
 -26  -8   0    5.26    0.29
 -26  -8   0    5.66    0.29
 -26  -8   0    5.74    0.30
 -27  -8   0    0.22    0.14
 -27  -8   0   -0.09    0.10
 -27  -8   0    0.06    0.11
 -28  -8   0    2.81    0.25
 -28  -8   0    3.03    0.26
 -28  -8   0    2.77    0.23
 -29  -8   0    0.07    0.12
 -29  -8   0   -0.03    0.12
 -29  -8   0    0.13    0.13
 -30  -8   0    0.96    0.18
 -30  -8   0    1.09    0.19
 -30  -8   0    0.94    0.18
 -31  -8   0    0.02    0.13
 -31  -8   0    0.07    0.13
 -31  -8   0    0.07    0.14
 -32  -8   0    7.59    0.36
 -32  -8   0    7.24    0.36
 -32  -8   0    7.51    0.36
 -33  -8   0    0.13    0.14
 -33  -8   0   -0.04    0.12
 -34  -8   0    2.52    0.24
 -35  -8   0    0.01    0.13
 -36  -8   0    5.34    0.31
 -37  -8   0    0.08    0.12
 -38  -8   0    3.84    0.25
   1  -9   0    0.05    0.05
   2  -9   0   10.74    0.28
   3   9   0    0.06    0.05
   3  -9   0    0.05    0.06
   4   9   0    1.05    0.10
   4  -9   0    1.08    0.12
   5   9   0    0.05    0.06
   5  -9   0    0.12    0.07
   6  -9   0   20.58    0.47
  -6  -9   0   19.79    0.42
  -7  -9   0    0.24    0.06
   7  -9   0    0.07    0.07
   8  -9   0    6.49    0.26
  -8  -9   0    6.87    0.23
   9  -9   0    0.19    0.09
  -9  -9   0    0.20    0.07
 -10  -9   0    2.63    0.15
  10  -9   0    2.31    0.18
  11  -9   0    0.00    0.08
 -11  -9   0    0.24    0.08
 -12  -9   0    1.02    0.12
 -12   9   0    1.25    0.12
 -12  -9   0    0.95    0.13
  12  -9   0    0.98    0.15
  13  -9   0   -0.02    0.09
 -13  -9   0    0.01    0.07
 -13  -9   0   -0.04    0.08
 -13   9   0    0.04    0.06
 -14  -9   0   62.01    1.06
 -14   9   0   60.28    1.02
 -14  -9   0   62.14    1.06
  14  -9   0   61.76    1.17
 -15  -9   0    0.06    0.07
 -15  -9   0    0.12    0.10
 -15   9   0    0.08    0.08
  15  -9   0   -0.02    0.10
 -16  -9   0    0.60    0.13
 -16  -9   0    0.70    0.12
 -16   9   0    0.65    0.11
  16  -9   0    0.43    0.14
  17  -9   0    0.01    0.10
 -17  -9   0    0.06    0.08
 -17  -9   0    0.27    0.11
 -17   9   0    0.14    0.08
 -18  -9   0    0.35    0.11
 -18  -9   0    0.28    0.10
  18  -9   0    0.41    0.14
 -19  -9   0    0.10    0.11
  19  -9   0   -0.03    0.11
 -19  -9   0    0.08    0.09
  20  -9   0    0.21    0.13
 -20  -9   0    0.17    0.10
 -20  -9   0    0.11    0.11
  21  -9   0    0.01    0.11
 -21  -9   0   -0.02    0.08
 -21  -9   0    0.05    0.10
 -21  -9   0    0.01    0.10
 -22  -9   0    0.48    0.13
 -22  -9   0    0.36    0.12
 -22  -9   0    0.58    0.14
  22  -9   0    0.50    0.17
 -23  -9   0   -0.04    0.09
 -23  -9   0   -0.02    0.10
 -23  -9   0    0.24    0.13
 -24  -9   0    6.63    0.33
 -24  -9   0    6.65    0.32
 -24  -9   0    6.17    0.30
 -25  -9   0    0.06    0.10
 -25  -9   0   -0.01    0.11
 -25  -9   0    0.01    0.12
 -26  -9   0   19.11    0.54
 -26  -9   0   17.80    0.54
 -27  -9   0    0.17    0.12
 -27  -9   0    0.11    0.14
 -28  -9   0    0.42    0.15
 -28  -9   0    0.39    0.15
 -29  -9   0    0.00    0.12
 -29  -9   0   -0.08    0.13
 -30  -9   0    1.07    0.20
 -30  -9   0    0.78    0.17
 -31  -9   0   -0.01    0.13
 -32  -9   0    3.23    0.26
 -33  -9   0    0.26    0.15
 -34  -9   0    4.14    0.29
 -35  -9   0    0.10    0.13
 -36  -9   0    2.13    0.22
 -37  -9   0   -0.04    0.11
 -38  -9   0    0.00    0.11
  -2 -10   0    4.37    0.20
  -3 -10   0    0.11    0.05
   4 -10   0   12.40    0.34
  -4 -10   0   12.55    0.32
  -5 -10   0    0.22    0.06
   5 -10   0    0.10    0.07
   6 -10   0    0.12    0.08
  -6 -10   0    0.17    0.07
  -7 -10   0    0.11    0.07
   7 -10   0    0.11    0.08
   8 -10   0   89.46    1.47
  -8 -10   0   89.01    1.40
   9 -10   0    0.11    0.08
  -9 -10   0   -0.02    0.06
 -10 -10   0    0.08    0.07
  10 -10   0    0.15    0.09
 -11 -10   0    0.03    0.07
  11 -10   0    0.05    0.09
 -12 -10   0   14.01    0.39
 -12  10   0   14.25    0.37
  12 -10   0   15.45    0.47
 -13  10   0    0.11    0.07
 -13 -10   0    0.25    0.09
  13 -10   0    0.13    0.10
 -14  10   0    0.92    0.12
  14 -10   0    0.73    0.15
 -14 -10   0    0.89    0.13
 -15  10   0    0.13    0.08
  15 -10   0    0.12    0.12
 -15 -10   0    0.08    0.08
 -16  10   0   12.06    0.35
 -16 -10   0   12.81    0.39
  16 -10   0   11.66    0.45
 -17 -10   0    0.14    0.09
 -17  10   0    0.05    0.09
  17 -10   0    0.06    0.12
  18 -10   0    0.38    0.15
 -18 -10   0    0.10    0.09
 -19 -10   0    0.08    0.10
  19 -10   0    0.09    0.12
  20 -10   0  121.69    2.16
 -20 -10   0  125.44    2.00
 -20 -10   0  124.51    1.99
 -21 -10   0    0.07    0.11
  21 -10   0    0.23    0.14
 -21 -10   0    0.48    0.14
 -22 -10   0    0.56    0.14
 -22 -10   0    0.27    0.14
 -23 -10   0    0.50    0.15
 -23 -10   0    0.16    0.12
 -24 -10   0    4.22    0.27
 -25 -10   0    0.23    0.13
 -26 -10   0    1.22    0.20
 -27 -10   0    0.09    0.12
 -28 -10   0    6.41    0.33
 -29 -10   0    0.23    0.13
 -30 -10   0    3.59    0.29
 -31 -10   0    0.04    0.13
 -32 -10   0    7.37    0.37
 -33 -10   0   -0.10    0.12
 -34 -10   0    4.00    0.28
 -35 -10   0   -0.10    0.11
 -36 -10   0    1.43    0.19
 -37 -10   0    0.14    0.12
  -4 -11   0   11.56    0.32
  -5 -11   0    0.20    0.07
  -6 -11   0  118.86    1.80
   7 -11   0    1.07    0.15
   8 -11   0    0.14    0.09
  -8 -11   0    0.14    0.07
  -9 -11   0    0.16    0.07
   9 -11   0    0.14    0.10
  10 -11   0   63.10    1.17
 -10 -11   0   62.70    1.09
 -11 -11   0   -0.02    0.06
  11 -11   0    0.35    0.12
 -12  11   0    3.07    0.19
  12 -11   0    4.53    0.27
 -12 -11   0    3.59    0.21
 -13  11   0    0.11    0.09
 -13 -11   0    0.34    0.10
  13 -11   0    0.30    0.12
  14 -11   0  268.43    4.02
 -14 -11   0  271.07    3.90
 -14  11   0  270.44    3.85
  15 -11   0    0.15    0.11
 -15 -11   0    0.11    0.09
 -15  11   0    0.17    0.09
 -16  11   0    0.34    0.10
  16 -11   0    0.31    0.13
 -16 -11   0    0.21    0.10
 -17 -11   0    0.15    0.10
  17 -11   0    0.61    0.16
  18 -11   0   21.36    0.66
 -18 -11   0   20.91    0.56
  19 -11   0    0.19    0.13
 -19 -11   0    0.20    0.11
 -20 -11   0   15.46    0.48
 -21 -11   0    0.00    0.10
 -22 -11   0    0.47    0.14
 -23 -11   0    0.08    0.12
 -24 -11   0    5.15    0.30
 -25 -11   0    0.08    0.12
 -26 -11   0   28.01    0.72
 -27 -11   0    0.20    0.13
 -28 -11   0    0.08    0.14
 -29 -11   0    0.10    0.13
 -30 -11   0    0.83    0.18
 -31 -11   0    0.14    0.14
 -32 -11   0    3.05    0.26
 -33 -11   0    0.24    0.14
 -34 -11   0   57.57    1.11
 -35 -11   0    0.14    0.12
 -36 -11   0    0.12    0.12
  -5 -12   0    0.03    0.06
  -6 -12   0    0.41    0.09
  -7 -12   0    0.00    0.07
  -8 -12   0    2.29    0.16
  -9 -12   0    0.37    0.10
 -10 -12   0    0.60    0.12
 -11 -12   0   -0.01    0.07
 -12  12   0   10.40    0.34
 -12 -12   0   10.32    0.35
  12 -12   0   10.65    0.41
 -13  12   0    0.02    0.08
  13 -12   0    0.19    0.11
 -13 -12   0    0.01    0.08
  14 -12   0    3.16    0.25
 -14  12   0    3.19    0.20
 -14 -12   0    3.33    0.22
 -15 -12   0    0.17    0.10
  15 -12   0    0.50    0.15
 -15  12   0    0.06    0.09
 -16  12   0    0.72    0.15
  16 -12   0    1.08    0.19
 -16 -12   0    1.51    0.18
 -17 -12   0    0.14    0.10
  17 -12   0    0.10    0.12
 -18 -12   0    2.80    0.23
 -19 -12   0    0.11    0.11
 -20 -12   0   95.42    1.66
 -21 -12   0    0.53    0.14
 -22 -12   0    0.37    0.14
 -23 -12   0    0.18    0.13
 -24 -12   0   42.86    0.94
 -25 -12   0    0.08    0.13
 -26 -12   0    1.92    0.23
 -27 -12   0    0.08    0.13
 -28 -12   0    2.39    0.25
 -29 -12   0    0.11    0.13
 -30 -12   0    2.05    0.24
 -31 -12   0    0.16    0.14
 -32 -12   0   25.00    0.65
 -33 -12   0    0.01    0.12
 -34 -12   0    1.85    0.20
 -35 -12   0    0.06    0.15
  -8 -13   0    0.42    0.11
  -9 -13   0    0.05    0.08
 -10 -13   0   64.57    1.16
 -11 -13   0    0.28    0.10
 -12 -13   0    0.28    0.10
 -12  13   0    0.23    0.10
 -13  13   0    0.05    0.10
 -13 -13   0    0.23    0.10
 -14 -13   0    7.51    0.33
 -14  13   0    7.94    0.31
 -15  13   0   -0.06    0.09
 -15 -13   0    0.03    0.09
 -16 -13   0    0.11    0.11
 -17 -13   0   -0.03    0.09
 -18 -13   0   10.94    0.41
 -19 -13   0    0.20    0.12
 -20 -13   0    0.59    0.15
 -21 -13   0   -0.06    0.11
 -22 -13   0   22.11    0.62
 -23 -13   0   -0.05    0.12
 -24 -13   0    3.50    0.28
 -25 -13   0    0.15    0.13
 -26 -13   0    0.57    0.16
 -27 -13   0   -0.04    0.12
 -28 -13   0    1.56    0.22
 -29 -13   0    0.00    0.13
 -30 -13   0    6.21    0.33
 -31 -13   0   -0.05    0.12
 -32 -13   0    0.02    0.12
 -33 -13   0   -0.05    0.12
 -11  14   0    0.13    0.10
 -11 -14   0    0.10    0.09
 -12  14   0   15.85    0.47
 -12 -14   0   15.92    0.48
 -13  14   0    0.10    0.10
 -13 -14   0   -0.04    0.09
 -14 -14   0    0.10    0.10
 -14  14   0    0.29    0.12
 -15 -14   0   -0.01    0.10
 -16 -14   0   30.88    0.74
 -17 -14   0    0.01    0.10
 -18 -14   0   -0.03    0.10
 -19 -14   0   -0.04    0.11
 -20 -14   0    2.90    0.25
 -21 -14   0    0.06    0.12
 -22 -14   0    0.43    0.15
 -23 -14   0   -0.14    0.11
 -24 -14   0    1.31    0.20
 -25 -14   0    0.06    0.13
 -26 -14   0    1.33    0.20
 -27 -14   0   -0.15    0.12
 -28 -14   0   13.33    0.46
 -29 -14   0   -0.06    0.12
 -30 -14   0   -0.16    0.11
 -11  15   0    0.13    0.11
 -12  15   0    2.94    0.23
 -13  15   0    0.06    0.11
 -18 -15   0    0.26    0.13
 -19 -15   0   -0.14    0.11
 -20 -15   0    0.06    0.12
 -21 -15   0    0.11    0.12
 -22 -15   0    1.77    0.22
 -23 -15   0    0.11    0.13
 -10  16   0    0.13    0.12
 -11  16   0    0.18    0.12
 -12  16   0    7.99    0.35
  -9  17   0    0.19    0.13
 -10  17   0   27.84    0.67
  -7  18   0    0.18    0.12
  -8  18   0    5.20    0.29
  -9  18   0    0.27    0.13
  -5  19   0   -0.04    0.10
  -6  19   0    3.38    0.24
  -7  19   0    0.03    0.11
  -3  20   0    0.24    0.12
  -4  20   0    1.00    0.16
   0   0  -1    0.02    0.02
   1   0  -1    1.11    0.05
   2   0  -1    0.08    0.03
  -2   0  -1    0.21    0.03
   3   0  -1    0.06    0.03
  -3   0  -1    0.29    0.04
   4   0   1    0.22    0.04
  -4   0  -1    0.05    0.03
   4   0  -1    0.10    0.03
  -5   0  -1    0.05    0.03
   5   0   1    0.08    0.03
   5   0  -1    0.08    0.03
  -6   0  -1    0.03    0.03
   6   0  -1    0.01    0.03
   6   0   1    0.06    0.03
   7   0  -1    0.20    0.04
  -8   0  -1    0.02    0.03
   8   0  -1    0.04    0.04
   8   0   1    0.02    0.03
   9   0  -1    0.31    0.05
   9   0   1    0.06    0.04
  -9   0  -1    0.08    0.04
  10   0   1    0.09    0.04
  10   0  -1    0.06    0.04
  11   0   1    0.28    0.06
  11   0  -1    0.22    0.06
  12   0   1    0.18    0.06
  12   0  -1    0.07    0.05
  13   0   1    0.33    0.07
  13   0  -1    0.08    0.06
  14   0  -1    0.05    0.06
  14   0   1    0.16    0.06
  15   0   1    0.12    0.07
  15   0  -1    0.07    0.06
  16   0  -1    0.05    0.06
  16   0   1    0.08    0.06
  17   0  -1    0.04    0.06
  17   0   1    0.08    0.07
 -18   0  -1    0.03    0.06
  18   0   1    0.09    0.07
 -18   0   1    0.05    0.06
  18   0  -1    0.06    0.07
  19   0   1    0.10    0.07
 -19   0  -1   -0.02    0.05
 -19   0   1   -0.02    0.06
  19   0  -1    0.00    0.07
 -19   0  -1    0.11    0.06
 -19   0  -1    0.05    0.06
 -20   0   1    0.17    0.06
 -20   0   1    0.24    0.08
 -20   0  -1    0.09    0.07
  20   0   1    0.14    0.08
 -20   0   1   -0.02    0.06
  20   0  -1   -0.01    0.07
 -20   0  -1    0.02    0.06
 -20   0  -1    0.13    0.06
  21   0  -1    0.15    0.08
 -21   0   1    0.11    0.07
 -21   0   1    0.04    0.07
 -21   0  -1    0.01    0.07
 -21   0  -1    0.07    0.07
  21   0   1    0.12    0.08
 -21   0   1    0.29    0.08
 -21   0  -1    0.05    0.06
 -22   0  -1    0.00    0.07
 -22   0   1    0.05    0.06
  22   0   1   -0.02    0.08
 -22   0  -1    0.09    0.06
  22   0  -1    0.02    0.08
 -22   0  -1    0.00    0.08
 -22   0   1    0.18    0.08
 -22   0   1   -0.02    0.07
 -23   0   1   -0.11    0.08
  23   0  -1    0.01    0.08
 -23   0  -1    0.03    0.06
 -23   0  -1    0.00    0.08
 -23   0  -1    0.10    0.08
 -23   0   1    0.02    0.08
  23   0   1   -0.10    0.08
 -23   0   1   -0.04    0.06
 -24   0  -1    0.04    0.08
 -24   0   1    0.02    0.08
 -24   0   1    0.06    0.07
 -24   0   1    0.08    0.09
 -24   0  -1    0.05    0.08
 -24   0  -1    0.04    0.07
  24   0   1    0.07    0.10
  24   0  -1    0.09    0.09
 -25   0  -1    0.10    0.09
 -25   0   1   -0.01    0.08
 -25   0  -1    0.00    0.07
 -25   0   1    0.10    0.08
  25   0  -1    0.10    0.09
  25   0   1    0.00    0.09
 -25   0   1   -0.02    0.08
 -25   0  -1    0.02    0.09
  26   0   1    0.03    0.12
  26   0  -1    0.14    0.10
 -26   0   1    0.06    0.08
 -26   0   1    0.12    0.10
 -26   0   1    0.03    0.09
 -26   0  -1    0.22    0.10
 -26   0  -1    0.05    0.09
 -26   0  -1    0.11    0.09
 -27   0  -1    0.06    0.09
  27   0  -1    0.04    0.09
 -27   0  -1    0.15    0.10
 -27   0   1    0.07    0.09
 -27   0   1    0.00    0.08
 -27   0  -1    0.03    0.09
 -27   0   1    0.02    0.09
 -28   0   1    0.10    0.11
 -28   0  -1   -0.08    0.08
 -28   0  -1    0.03    0.10
 -28   0   1    0.09    0.09
 -28   0  -1    0.02    0.10
 -28   0   1    0.12    0.10
 -29   0   1    0.07    0.10
 -29   0   1    0.07    0.09
 -29   0   1    0.05    0.11
 -29   0  -1   -0.02    0.10
 -29   0  -1    0.11    0.10
 -29   0  -1   -0.03    0.10
 -30   0   1    0.06    0.11
 -30   0  -1    0.18    0.12
 -30   0  -1    0.12    0.12
 -30   0   1    0.07    0.11
 -30   0  -1    0.01    0.10
 -31   0  -1   -0.06    0.11
 -31   0  -1   -0.01    0.11
 -31   0  -1   -0.01    0.11
 -31   0   1    0.16    0.12
 -31   0   1    0.15    0.12
 -32   0  -1    0.03    0.11
 -32   0  -1    0.04    0.13
 -32   0   1    0.02    0.11
 -32   0  -1    0.07    0.12
 -33   0  -1    0.00    0.12
 -33   0   1   -0.02    0.12
 -33   0  -1    0.08    0.12
 -33   0  -1    0.02    0.13
 -34   0  -1    0.09    0.13
 -34   0  -1   -0.02    0.12
 -34   0   1    0.15    0.13
 -35   0  -1   -0.02    0.12
 -35   0   1    0.09    0.13
 -35   0  -1    0.17    0.14
 -36   0  -1   -0.12    0.13
 -36   0   1    0.04    0.14
 -36   0  -1    0.12    0.13
 -37   0  -1    0.05    0.14
 -37   0   1    0.12    0.14
 -37   0  -1    0.02    0.13
 -38   0  -1   -0.11    0.13
 -38   0  -1    0.01    0.12
 -38   0   1    0.11    0.14
 -39   0  -1   -0.05    0.12
 -39   0   1    0.11    0.13
 -40   0  -1   -0.02    0.11
 -40   0   1    0.00    0.13
 -41   0  -1    0.03    0.11
 -41   0   1   -0.08    0.12
 -42   0   1    0.11    0.12
 -42   0  -1   -0.10    0.11
   0  -1  -1    0.18    0.02
   0   1  -1    0.22    0.03
   1   1  -1   30.09    0.46
  -1  -1  -1   30.35    0.45
   1  -1  -1   30.95    0.44
  -1   1  -1   30.22    0.47
   1  -1  -1   30.58    0.46
  -2  -1  -1    3.94    0.10
   2  -1  -1    4.25    0.11
  -3  -1  -1   14.81    0.26
  -3   1  -1   14.76    0.27
   4  -1   1  103.93    1.43
  -4  -1  -1   99.88    1.61
   4   1  -1  103.56    1.47
   4  -1  -1  102.59    1.46
  -4   1  -1   99.23    1.49
   5  -1   1   86.72    1.28
  -5  -1  -1   86.64    1.24
   5   1  -1   86.53    1.27
  -5   1  -1   88.73    1.29
   5   1   1   88.52    1.27
   5  -1  -1   85.31    1.24
   6  -1   1    6.05    0.15
  -6  -1  -1    5.30    0.15
   6   1  -1    5.41    0.14
   6  -1  -1    5.10    0.15
   6   1   1    5.41    0.13
  -6   1  -1    5.40    0.15
   7   1  -1   35.27    0.55
  -7  -1  -1   34.76    0.58
   7  -1   1   35.28    0.57
  -7   1  -1   35.31    0.58
   7  -1  -1   35.24    0.58
   7   1   1   34.72    0.54
   8   1  -1   51.71    0.80
   8  -1   1   53.30    0.82
   8  -1  -1   54.22    0.83
   8   1   1   52.77    0.79
  -8   1  -1   53.26    0.83
   9   1  -1   28.58    0.48
   9  -1   1   28.46    0.50
   9  -1  -1   27.88    0.50
  -9   1  -1   27.90    0.51
   9   1   1   28.42    0.47
  10  -1   1    3.60    0.14
  10   1  -1    3.90    0.14
 -10   1  -1    3.51    0.15
  10  -1  -1    3.86    0.15
  10   1   1    3.95    0.13
  11   1  -1   37.24    0.62
  11  -1   1   36.72    0.64
  11  -1  -1   36.67    0.64
  11   1   1   36.63    0.61
 -11   1  -1   37.29    0.66
  12  -1   1   12.62    0.31
  12   1  -1   13.26    0.30
  12   1   1   13.02    0.29
  12  -1  -1   13.02    0.32
  13  -1   1    1.24    0.12
  13   1  -1    1.27    0.11
  13  -1  -1    1.14    0.11
  13   1   1    1.36    0.10
  14   1  -1   10.95    0.29
  14  -1   1   11.48    0.31
  14   1   1   11.14    0.28
  14  -1  -1   11.02    0.31
  15  -1   1    9.86    0.29
  15   1  -1    9.60    0.27
  15   1   1    9.58    0.27
  15  -1  -1    9.15    0.29
  16  -1   1   18.04    0.43
  16   1  -1   18.46    0.41
  16   1   1   18.16    0.40
  16  -1  -1   17.96    0.44
  17   1  -1    2.43    0.15
  17  -1   1    2.62    0.17
  17  -1  -1    2.45    0.17
  17   1   1    2.24    0.14
 -18  -1  -1    2.35    0.13
  18  -1   1    2.51    0.17
 -18   1   1    2.29    0.13
 -18  -1  -1    2.40    0.14
  18   1  -1    2.57    0.16
  18  -1  -1    2.68    0.18
  18   1   1    2.63    0.16
 -18  -1   1    2.30    0.14
 -19   1   1    9.16    0.27
  19  -1   1    9.18    0.32
  19   1  -1    9.00    0.29
 -19  -1  -1    8.74    0.26
 -19  -1  -1    9.00    0.26
 -19  -1  -1    9.56    0.26
 -19   1  -1    8.65    0.26
 -19  -1   1    9.22    0.27
  19   1   1    9.11    0.29
 -19  -1   1    8.94    0.25
  19  -1  -1    9.19    0.32
 -19  -1   1    8.94    0.25
 -19   1  -1    9.20    0.25
 -19   1  -1    9.12    0.25
 -20  -1  -1    0.50    0.09
 -20   1   1    0.39    0.10
  20   1  -1    0.35    0.09
  20  -1   1    0.34    0.10
 -20   1   1    0.28    0.07
 -20  -1  -1    0.43    0.09
 -20  -1  -1    0.45    0.09
 -20   1  -1    0.37    0.08
  20   1   1    0.45    0.10
 -20  -1   1    0.39    0.09
 -20   1  -1    0.45    0.08
  20  -1  -1    0.39    0.10
 -20  -1   1    0.35    0.08
 -20   1  -1    0.30    0.08
 -20  -1   1    0.51    0.08
  21   1  -1    2.50    0.17
 -21  -1  -1    2.78    0.16
 -21  -1  -1    2.73    0.14
 -21  -1  -1    2.53    0.16
 -21   1   1    2.52    0.14
 -21   1   1    2.57    0.16
 -21  -1  -1    2.75    0.16
 -21   1   1    2.87    0.14
  21  -1   1    2.83    0.20
 -21   1  -1    2.52    0.16
 -21   1  -1    2.64    0.15
  21   1   1    2.72    0.18
 -21  -1   1    2.63    0.15
 -21  -1   1    2.64    0.16
 -21   1  -1    2.74    0.16
 -21  -1   1    2.52    0.15
  21  -1  -1    2.43    0.19
 -22  -1  -1    7.90    0.27
 -22  -1  -1    8.56    0.28
  22  -1   1    8.68    0.34
 -22   1   1    7.92    0.24
 -22   1   1    8.10    0.25
 -22  -1  -1    7.92    0.27
 -22   1   1    8.29    0.28
  22   1  -1    9.18    0.32
 -22  -1  -1    8.28    0.24
  22  -1  -1    8.40    0.34
 -22   1  -1    8.35    0.27
 -22  -1   1    9.83    0.27
 -22   1  -1    8.12    0.27
 -22  -1   1    8.78    0.27
 -22  -1   1    9.04    0.29
  22   1   1    8.43    0.30
 -22   1  -1    8.31    0.27
 -23  -1  -1    0.53    0.09
  23   1  -1    0.62    0.12
 -23  -1  -1    0.50    0.10
 -23   1   1    0.69    0.11
  23  -1   1    0.63    0.13
 -23   1   1    0.56    0.09
 -23   1   1    0.65    0.10
 -23  -1  -1    0.61    0.11
 -23  -1  -1    0.57    0.11
 -23   1  -1    0.63    0.11
 -23   1  -1    0.59    0.11
  23   1   1    0.57    0.12
 -23  -1   1    0.61    0.11
 -23  -1   1    0.58    0.10
 -23   1  -1    0.45    0.10
 -23  -1   1    0.75    0.12
  23  -1  -1    0.63    0.13
 -24   1   1    4.62    0.20
 -24  -1  -1    4.92    0.23
  24   1  -1    5.11    0.26
 -24  -1  -1    4.85    0.22
 -24   1   1    4.94    0.21
 -24   1   1    4.87    0.23
 -24  -1  -1    5.33    0.24
  24  -1   1    4.88    0.28
 -24   1  -1    5.17    0.22
 -24  -1   1    4.78    0.21
 -24  -1   1    5.06    0.23
 -24   1  -1    4.77    0.22
 -24  -1   1    5.06    0.22
 -24   1  -1    5.26    0.22
  24  -1  -1    4.59    0.27
 -25   1   1    0.42    0.09
 -25   1   1    0.38    0.10
  25  -1   1    0.62    0.14
 -25   1   1    0.53    0.12
  25   1  -1    0.53    0.19
 -25  -1  -1    0.46    0.11
 -25  -1  -1    0.31    0.10
 -25  -1  -1    0.54    0.11
 -25  -1   1    0.58    0.11
  25  -1  -1    0.46    0.13
 -25   1  -1    0.81    0.12
 -25   1  -1    0.51    0.10
 -25   1  -1    0.51    0.11
 -25  -1   1    0.48    0.11
 -25  -1   1    0.72    0.13
 -26  -1  -1    6.16    0.27
 -26  -1  -1    6.69    0.27
 -26   1   1    5.82    0.23
  26  -1   1    6.45    0.33
 -26   1   1    6.08    0.26
 -26  -1  -1    6.64    0.27
 -26   1   1    6.53    0.25
  26  -1  -1    6.55    0.32
 -26   1  -1    6.23    0.27
 -26  -1   1    6.82    0.29
 -26  -1   1    6.29    0.25
 -26   1  -1    6.72    0.26
 -26  -1   1    6.88    0.26
 -26   1  -1    6.21    0.26
  27  -1   1    0.14    0.11
 -27   1   1    0.28    0.10
 -27  -1  -1    0.23    0.10
 -27  -1  -1    0.67    0.13
 -27  -1  -1    0.15    0.10
 -27   1   1    0.23    0.11
 -27   1  -1    0.38    0.11
 -27  -1   1    0.14    0.10
  27  -1  -1    0.32    0.12
 -27   1  -1    0.17    0.09
 -27  -1   1    0.24    0.09
 -27  -1   1    0.20    0.10
 -27   1  -1    0.21    0.10
 -28   1   1   12.55    0.41
 -28  -1  -1   12.53    0.39
  28  -1   1   12.58    0.57
 -28  -1  -1   12.63    0.39
 -28   1   1   12.54    0.36
 -28  -1  -1   12.75    0.40
 -28   1  -1   12.23    0.38
 -28  -1   1   12.00    0.40
  28  -1  -1   11.89    0.45
 -28  -1   1   12.60    0.38
 -28   1  -1   12.04    0.38
 -28  -1   1   12.53    0.37
 -28   1  -1   12.91    0.39
 -29   1   1   11.42    0.40
 -29  -1  -1   12.03    0.40
 -29  -1  -1   12.30    0.40
 -29  -1  -1   12.23    0.39
 -29  -1   1   12.25    0.37
 -29   1  -1   12.43    0.39
 -29  -1   1   11.94    0.38
 -29   1  -1   12.24    0.38
 -29   1  -1   12.00    0.39
 -29  -1   1   11.83    0.41
  29  -1  -1   12.23    0.52
 -30  -1  -1    0.96    0.16
 -30  -1  -1    0.91    0.16
 -30   1   1    0.98    0.16
 -30  -1  -1    0.91    0.16
 -30   1  -1    1.14    0.16
 -30   1  -1    0.93    0.15
 -30  -1   1    0.98    0.15
 -30  -1   1    0.93    0.16
 -30   1  -1    1.22    0.16
 -30  -1   1    1.20    0.16
 -31  -1  -1   10.23    0.37
 -31   1   1    9.56    0.38
 -31  -1  -1    9.60    0.37
 -31  -1  -1    9.96    0.38
 -31  -1   1   10.38    0.40
 -31   1  -1   10.17    0.36
 -31  -1   1   10.74    0.36
 -31   1  -1   10.60    0.38
 -31   1  -1   10.09    0.37
 -32  -1  -1    2.82    0.23
 -32  -1  -1    2.33    0.23
 -32  -1  -1    3.04    0.25
 -32   1   1    2.42    0.24
 -32   1  -1    2.60    0.23
 -32  -1   1    3.34    0.25
 -32  -1   1    3.01    0.23
 -32   1  -1    2.53    0.22
 -32   1  -1    2.65    0.22
 -33   1   1    3.65    0.27
 -33  -1  -1    3.12    0.25
 -33  -1  -1    3.23    0.24
 -33  -1  -1    3.12    0.26
 -33   1  -1    3.13    0.23
 -33   1  -1    3.39    0.26
 -33  -1   1    3.71    0.27
 -33   1  -1    3.35    0.36
 -34  -1  -1    0.81    0.16
 -34   1   1    0.86    0.17
 -34  -1  -1    0.91    0.17
 -34  -1  -1    0.86    0.18
 -34  -1   1    0.85    0.18
 -34   1  -1    0.97    0.17
 -34   1  -1    0.79    0.16
 -35   1   1    2.38    0.25
 -35  -1  -1    2.73    0.25
 -35  -1  -1    2.57    0.24
 -35   1  -1    2.74    0.24
 -35  -1   1    3.01    0.26
 -35   1  -1    2.37    0.22
 -36  -1  -1    1.47    0.21
 -36  -1  -1    1.17    0.19
 -36   1   1    1.27    0.20
 -36   1  -1    1.25    0.19
 -36  -1   1    1.35    0.22
 -36   1  -1    1.49    0.20
 -37   1   1    0.03    0.14
 -37  -1  -1   -0.10    0.14
 -37  -1  -1    0.11    0.13
 -37   1  -1    0.01    0.12
 -37  -1   1    0.02    0.14
 -37   1  -1    0.23    0.14
 -38   1   1    0.71    0.18
 -38  -1  -1    0.74    0.17
 -38   1  -1    0.80    0.16
 -38  -1   1    1.04    0.19
 -38   1  -1    1.00    0.18
 -39  -1  -1    1.19    0.18
 -39   1   1    1.47    0.21
 -39   1  -1    1.50    0.19
 -39  -1   1    1.34    0.20
 -40   1   1    0.13    0.13
 -40  -1  -1    0.02    0.12
 -40   1  -1    0.11    0.12
 -40  -1   1    0.05    0.13
 -41  -1  -1    0.86    0.16
 -41   1   1    0.82    0.17
 -41   1  -1    0.67    0.14
 -41  -1   1    0.72    0.16
 -42  -1  -1    0.46    0.14
 -42   1   1    0.53    0.14
 -42   1  -1    0.50    0.16
 -42  -1   1    0.47    0.15
   0  -2  -1    9.06    0.17
   0  -2  -1    9.26    0.15
   0   2  -1    9.10    0.19
  -1  -2  -1   90.73    1.36
   1   2  -1   92.09    1.40
  -1  -2  -1   91.51    1.33
   1  -2  -1   90.15    1.32
  -1   2  -1   92.30    1.46
   2  -2   1  457.20    6.70
  -2   2  -1  472.20    6.73
   2  -2  -1  469.41    6.63
   3  -2   1  306.57    4.61
  -3   2  -1  316.13    4.66
   3  -2  -1  313.15    4.57
   4  -2   1  255.97    3.81
  -4   2  -1  257.24    3.93
   4  -2  -1  252.49    3.81
   5  -2   1  267.94    4.08
   5  -2  -1  271.97    4.11
  -5   2  -1  264.50    4.05
   5   2   1  267.61    3.80
   6   2  -1    3.74    0.11
   6  -2   1    4.52    0.14
   6   2   1    3.86    0.09
   6  -2  -1    3.93    0.13
  -6   2  -1    3.94    0.13
   7   2  -1  113.66    1.75
   7  -2   1  117.61    1.67
  -7   2  -1  117.60    1.77
   7   2   1  117.12    1.71
   7  -2  -1  116.39    1.67
   8   2  -1  118.27    1.63
   8  -2   1  116.05    1.68
   8   2   1  115.12    1.66
  -8   2  -1  114.39    1.67
   9   2  -1    7.32    0.18
   9  -2   1    7.36    0.21
  -9   2  -1    7.00    0.20
   9  -2  -1    7.36    0.21
   9   2   1    7.03    0.16
  10   2  -1   15.98    0.31
  10  -2   1   16.11    0.36
  10   2   1   16.38    0.30
 -10   2  -1   16.01    0.35
  10  -2  -1   15.97    0.36
  11  -2   1   14.82    0.35
  11   2  -1   14.70    0.30
  11  -2  -1   15.28    0.35
  11   2   1   15.13    0.29
 -11   2  -1   14.58    0.34
  12   2  -1   53.28    0.83
  12  -2   1   52.21    0.88
 -12   2  -1   52.53    0.88
  12   2   1   52.02    0.81
  12  -2  -1   52.61    0.89
  13  -2   1   45.81    0.81
  13   2  -1   46.04    0.75
  13   2   1   46.44    0.74
  13  -2  -1   46.31    0.82
  14   2  -1    4.55    0.17
  14  -2   1    4.72    0.21
  14  -2  -1    4.88    0.22
  14   2   1    5.05    0.17
  15   2  -1   40.57    0.69
  15  -2   1   40.73    0.75
  15   2   1   39.05    0.68
  15  -2  -1   39.96    0.75
  16   2  -1   97.06    1.47
  16  -2   1   96.15    1.54
  16   2   1   98.44    1.46
  16  -2  -1   96.24    1.54
  17  -2   1   74.56    1.25
  17   2  -1   73.52    1.17
  17  -2  -1   74.09    1.24
  17   2   1   72.97    1.16
 -18   2   1   49.52    0.83
  18   2  -1   48.99    0.86
  18  -2   1   50.09    0.93
 -18  -2  -1   49.28    0.84
 -18  -2  -1   52.77    0.84
 -18  -2  -1   49.24    0.84
 -18  -2   1   51.23    0.84
 -18  -2   1   49.97    0.84
  18   2   1   49.68    0.85
  18  -2  -1   50.29    0.94
 -18  -2   1   49.11    0.82
 -19  -2  -1    2.28    0.13
 -19  -2  -1    2.41    0.15
 -19  -2  -1    2.23    0.14
  19  -2   1    2.29    0.19
  19   2  -1    2.28    0.15
 -19   2   1    3.13    0.16
 -19  -2   1    2.64    0.15
 -19   2  -1    2.43    0.14
 -19   2  -1    3.10    0.14
 -19   2  -1    2.45    0.15
 -19  -2   1    2.22    0.14
  19   2   1    2.34    0.15
 -19  -2   1    2.38    0.14
  19  -2  -1    2.29    0.19
  20  -2   1    0.11    0.09
 -20  -2  -1    0.25    0.07
 -20   2   1    0.27    0.08
 -20  -2  -1    0.30    0.08
 -20  -2  -1    0.54    0.09
  20   2   1    0.29    0.08
 -20   2  -1    0.49    0.09
 -20   2  -1    0.35    0.08
 -20  -2   1    0.14    0.07
 -20  -2   1    0.10    0.07
  20  -2  -1    0.17    0.09
 -20   2  -1    0.16    0.06
 -20  -2   1    0.17    0.07
 -21  -2  -1   21.45    0.47
 -21  -2  -1   21.95    0.48
 -21  -2  -1   21.85    0.48
 -21   2   1   21.83    0.44
  21   2  -1   21.45    0.50
  21  -2   1   21.75    0.57
 -21  -2  -1   22.11    0.46
 -21   2   1   22.13    0.48
 -21   2  -1   21.68    0.48
 -21   2  -1   22.44    0.46
 -21   2  -1   22.36    0.46
 -21  -2   1   23.20    0.49
 -21  -2   1   21.43    0.46
 -21  -2   1   21.96    0.45
  21  -2  -1   21.43    0.56
 -21  -2   1   22.49    0.48
  22  -2   1   74.78    1.34
 -22  -2  -1   73.86    1.22
 -22   2   1   78.68    1.34
 -22  -2  -1   74.27    1.21
  22   2  -1   73.11    1.24
 -22  -2  -1   71.21    1.21
 -22  -2  -1   74.74    1.18
 -22   2   1   73.68    1.22
 -22  -2   1   74.78    1.23
 -22   2  -1   73.72    1.19
  22  -2  -1   74.45    1.34
 -22  -2   1   84.03    1.41
 -22  -2   1   72.69    1.20
 -22   2  -1   73.54    1.21
 -22   2  -1   75.74    1.19
 -22  -2   1   71.95    1.19
 -23  -2  -1   94.30    1.50
  23  -2   1   95.23    1.63
 -23   2   1   94.18    1.50
 -23  -2  -1   93.28    1.50
 -23  -2  -1   93.85    1.46
 -23  -2  -1   96.27    1.50
 -23   2  -1   94.54    1.49
  23  -2  -1   95.70    1.64
 -23   2  -1   95.72    1.48
 -23  -2   1   96.92    1.49
 -23  -2   1   93.81    1.51
 -23  -2   1   95.11    1.48
 -23   2  -1   93.38    1.47
 -24  -2  -1   52.42    0.93
  24  -2   1   50.77    1.04
 -24  -2  -1   50.72    0.88
 -24  -2  -1   49.44    0.92
 -24  -2  -1   51.41    0.92
 -24   2   1   49.62    0.92
 -24   2  -1   50.12    0.89
 -24  -2   1   51.43    0.94
  24  -2  -1   51.37    1.05
 -24   2  -1   51.47    0.91
 -24  -2   1   51.32    0.90
 -24   2  -1   51.20    0.90
 -24  -2   1   50.59    0.90
 -25  -2  -1   52.23    0.94
 -25  -2  -1   49.86    0.93
 -25  -2  -1   50.11    0.92
 -25   2   1   49.85    0.93
 -25  -2  -1   50.33    0.88
  25  -2   1   51.09    1.05
 -25  -2   1   50.37    0.90
 -25   2  -1   50.22    0.92
 -25  -2   1   51.11    0.91
 -25   2  -1   51.56    0.91
 -25  -2   1   51.53    0.95
  25  -2  -1   50.94    1.05
 -25   2  -1   51.23    0.90
 -26  -2  -1   20.63    0.47
 -26  -2  -1   20.20    0.50
 -26  -2  -1   19.82    0.50
 -26   2   1   19.62    0.50
 -26  -2  -1   20.22    0.51
  26  -2   1   20.39    0.60
 -26   2  -1   19.90    0.49
 -26  -2   1   19.70    0.51
 -26   2  -1   20.11    0.49
 -26  -2   1   19.72    0.48
 -26   2  -1   20.36    0.48
 -26  -2   1   20.25    0.49
  26  -2  -1   20.70    0.60
  27  -2   1    0.15    0.12
 -27  -2  -1    0.19    0.08
 -27  -2  -1    0.06    0.09
 -27  -2  -1    0.44    0.12
 -27  -2  -1    0.19    0.11
 -27  -2   1    0.32    0.11
 -27   2  -1    0.24    0.10
  27  -2  -1    0.11    0.11
 -27  -2   1    0.12    0.09
 -27   2  -1    0.15    0.09
 -27  -2   1    0.14    0.11
 -27   2  -1    0.88    0.14
 -28  -2  -1   20.41    0.53
 -28   2   1   21.46    0.55
  28  -2   1   20.35    0.63
 -28  -2  -1   21.40    0.54
 -28  -2  -1   20.39    0.53
 -28  -2   1   21.25    0.52
 -28  -2   1   21.23    0.55
 -28   2  -1   20.84    0.51
 -28   2  -1   21.23    0.52
 -28  -2   1   20.45    0.51
  28  -2  -1   20.94    0.63
 -28   2  -1   21.66    0.53
  29  -2   1    0.72    0.17
 -29   2   1    0.66    0.14
 -29  -2  -1    0.60    0.14
 -29  -2  -1    0.74    0.15
 -29  -2  -1    0.63    0.14
 -29   2  -1    0.63    0.13
 -29  -2   1    0.78    0.14
 -29  -2   1    0.94    0.16
  29  -2  -1    0.68    0.16
 -29   2  -1    0.73    0.14
 -29   2  -1    0.72    0.13
 -29  -2   1    0.84    0.15
 -30  -2  -1    4.76    0.26
 -30   2   1    4.57    0.27
 -30  -2  -1    5.10    0.28
 -30  -2  -1    5.47    0.29
 -30   2  -1    4.74    0.26
 -30   2  -1    4.94    0.26
 -30   2  -1    4.84    0.26
 -30  -2   1    5.13    0.29
 -30  -2   1    4.94    0.26
 -31  -2  -1    0.26    0.13
 -31   2   1    0.26    0.12
 -31  -2  -1    0.34    0.14
 -31  -2  -1    0.35    0.13
 -31   2  -1    0.47    0.13
 -31   2  -1    0.13    0.12
 -31  -2   1    0.51    0.15
 -31   2  -1    0.29    0.12
 -31  -2   1    0.21    0.11
 -32  -2  -1    0.45    0.14
 -32  -2  -1    0.31    0.14
 -32  -2  -1    0.47    0.14
 -32   2   1    0.44    0.14
 -32   2  -1    0.41    0.13
 -32   2  -1    0.58    0.14
 -32  -2   1    0.57    0.14
 -32  -2   1    0.65    0.16
 -33  -2  -1    8.51    0.35
 -33   2   1    8.85    0.38
 -33  -2  -1    8.65    0.36
 -33  -2  -1    7.69    0.36
 -33   2  -1    8.27    0.35
 -33  -2   1    8.21    0.33
 -33  -2   1    8.46    0.37
 -33   2  -1    8.52    0.34
 -34  -2  -1    5.89    0.31
 -34  -2  -1    6.56    0.34
 -34   2   1    6.07    0.32
 -34  -2  -1    5.91    0.30
 -34  -2   1    6.45    0.35
 -34   2  -1    6.48    0.31
 -34   2  -1    6.43    0.32
 -34  -2   1    6.43    0.29
 -35  -2  -1    7.61    0.36
 -35  -2  -1    7.16    0.35
 -35  -2  -1    8.00    0.34
 -35   2   1    7.42    0.36
 -35  -2   1    7.68    0.38
 -35   2  -1    7.50    0.34
 -35   2  -1    7.13    0.32
 -36   2   1   11.56    0.44
 -36  -2  -1   10.99    0.43
 -36  -2  -1   12.08    0.43
 -36   2  -1   12.30    0.49
 -36  -2   1   12.40    0.46
 -36   2  -1   11.62    0.41
 -37  -2  -1    0.46    0.15
 -37  -2  -1    0.58    0.17
 -37   2   1    0.71    0.17
 -37   2  -1    0.28    0.14
 -37  -2   1    0.38    0.16
 -38   2   1    1.82    0.22
 -38  -2  -1    2.66    0.25
 -38   2  -1    1.88    0.21
 -38  -2   1    2.32    0.25
 -39   2   1    1.32    0.20
 -39  -2  -1    1.68    0.21
 -39   2  -1    1.56    0.18
 -39  -2   1    1.53    0.21
 -40   2   1    3.30    0.26
 -40  -2  -1    3.07    0.25
 -40   2  -1    2.83    0.23
 -40  -2   1    3.30    0.26
 -41  -2  -1    1.64    0.20
 -41   2   1    1.30    0.19
 -41  -2   1    1.66    0.21
 -41   2  -1    1.28    0.17
 -42  -2  -1    1.76    0.19
 -42   2   1    1.64    0.19
 -42  -2   1    2.10    0.22
   0  -3  -1    0.10    0.03
   0   3   1    0.13    0.02
   1   3  -1  362.59    5.35
  -1  -3  -1  367.06    5.11
   1  -3   1  360.94    5.30
  -1   3  -1  359.31    5.32
   1  -3  -1  364.05    5.21
   2  -3   1   70.70    1.03
  -2   3  -1   70.36    1.03
   2  -3  -1   71.00    1.02
   3  -3   1   39.41    0.62
   3  -3  -1   39.51    0.61
  -3   3  -1   39.27    0.62
   4  -3   1   64.27    0.96
  -4   3  -1   64.46    0.96
   4  -3  -1   64.74    0.96
   5  -3   1  274.84    4.16
  -5   3  -1  260.29    4.04
   5  -3  -1  266.35    3.97
   6  -3   1  351.28    5.31
  -6   3  -1  347.67    5.29
   6  -3  -1  357.74    5.33
   6   3   1  360.39    4.89
   7  -3   1    0.99    0.09
  -7   3  -1    1.02    0.08
   7   3   1    0.95    0.04
   8  -3   1  176.26    2.72
   8   3   1  171.43    2.49
   8  -3  -1  176.88    2.71
  -8   3  -1  175.07    2.51
   9   3  -1  277.67    4.11
   9  -3   1  280.61    4.09
  -9   3  -1  282.38    4.31
   9  -3  -1  279.51    4.43
   9   3   1  283.96    4.01
  10  -3   1  600.26    8.92
  10   3  -1  584.59    8.52
  10   3   1  603.50    8.36
  10  -3  -1  613.41    9.10
 -10   3  -1  600.49    8.89
  11   3  -1  758.47   10.97
  11  -3   1  798.49   11.56
 -11   3  -1  768.00   11.31
  11   3   1  785.12   10.81
  12  -3   1  441.97    6.47
  12   3  -1  440.62    6.48
 -12   3  -1  453.04    6.63
  12  -3  -1  448.73    6.85
  12   3   1  452.95    6.37
  13  -3   1   33.13    0.65
  13   3  -1   33.66    0.57
  13   3   1   34.08    0.55
 -13   3  -1   33.53    0.64
  13  -3  -1   34.53    0.66
  14  -3   1    3.19    0.19
  14   3  -1    3.08    0.13
  14  -3  -1    3.16    0.19
  14   3   1    3.01    0.12
  15  -3   1    6.27    0.25
  15   3  -1    6.69    0.20
  15  -3  -1    6.63    0.26
  15   3   1    6.45    0.18
  16  -3   1   19.56    0.47
  16   3  -1   15.93    0.36
  16   3   1   15.94    0.34
  16  -3  -1   16.53    0.44
 -17  -3  -1   94.61    1.42
  17  -3   1   95.13    1.54
 -17  -3  -1   93.75    1.41
  17   3  -1   91.54    1.41
 -17   3   1   93.27    1.43
 -17  -3  -1   92.40    1.42
  17  -3  -1   93.75    1.53
 -17  -3   1   93.46    1.42
 -17  -3   1   94.03    1.41
  17   3   1   95.09    1.40
 -17  -3   1   92.24    1.41
  18  -3   1   32.12    0.70
 -18   3   1   32.94    0.60
 -18  -3  -1   34.12    0.63
 -18  -3  -1   32.33    0.60
  18   3  -1   32.46    0.60
 -18  -3  -1   32.78    0.61
 -18  -3  -1   32.18    0.61
 -18   3  -1   32.00    0.61
 -18  -3   1   32.51    0.60
  18  -3  -1   32.57    0.70
 -18  -3   1   32.22    0.59
 -18  -3   1   32.94    0.61
 -19  -3  -1   12.79    0.33
  19   3  -1   12.43    0.32
  19  -3   1   12.57    0.41
 -19  -3  -1   12.63    0.31
 -19  -3  -1   12.41    0.32
 -19   3   1   12.77    0.32
 -19  -3  -1   12.79    0.33
 -19   3  -1   12.32    0.30
 -19  -3   1   13.28    0.33
 -19  -3   1   12.72    0.32
 -19   3  -1   12.65    0.30
 -19   3  -1   12.71    0.33
  19  -3  -1   12.39    0.40
 -19  -3   1   12.43    0.33
 -20   3   1   20.28    0.44
 -20  -3  -1   19.63    0.44
 -20  -3  -1   19.67    0.42
  20  -3   1   19.69    0.53
 -20  -3  -1   19.56    0.44
 -20  -3  -1   19.42    0.44
  20  -3  -1   19.63    0.53
 -20  -3   1   19.95    0.41
 -20  -3   1   19.56    0.45
 -20   3  -1   19.35    0.41
 -20  -3   1   19.15    0.43
 -20  -3   1   19.09    0.43
 -20   3  -1   19.00    0.43
 -20   3  -1   19.05    0.41
  21  -3   1   72.79    1.32
 -21  -3  -1   73.23    1.19
 -21  -3  -1   72.01    1.19
 -21   3   1   72.45    1.18
 -21  -3  -1   73.46    1.16
 -21  -3  -1   71.90    1.18
 -21  -3   1   71.80    1.14
 -21   3  -1   72.31    1.18
 -21   3  -1   73.79    1.15
 -21  -3   1   72.57    1.17
  21  -3  -1   71.69    1.31
 -21   3  -1   73.41    1.15
 -21  -3   1   72.67    1.18
 -21  -3   1   72.11    1.19
 -22  -3  -1  125.99    1.93
 -22  -3  -1  127.93    1.90
 -22  -3  -1  125.10    1.92
 -22  -3  -1  127.79    1.92
  22  -3   1  129.28    2.08
 -22   3   1  128.27    1.92
 -22  -3   1  128.35    1.94
  22  -3  -1  128.02    2.07
 -22  -3   1  123.08    1.90
 -22   3  -1  124.86    1.91
 -22   3  -1  127.31    1.89
 -22   3  -1  129.69    1.89
 -22  -3   1  124.93    1.91
 -22  -3   1  126.44    1.88
 -23   3   1    9.97    0.32
 -23  -3  -1    9.76    0.31
 -23  -3  -1    9.96    0.32
  23  -3   1   10.24    0.41
 -23  -3  -1   10.11    0.30
 -23  -3  -1    9.53    0.32
 -23  -3   1   10.13    0.31
 -23   3  -1    9.95    0.30
 -23  -3   1    9.80    0.29
 -23  -3   1   10.01    0.33
 -23   3  -1    9.46    0.31
  23  -3  -1   10.48    0.41
 -23   3  -1    9.80    0.30
 -24  -3  -1   14.78    0.38
  24  -3   1   14.50    0.49
 -24  -3  -1   14.58    0.40
 -24   3   1   14.57    0.40
 -24  -3  -1   13.66    0.39
 -24  -3  -1   16.08    0.42
 -24   3  -1   13.53    0.39
  24  -3  -1   13.57    0.48
 -24   3  -1   14.14    0.38
 -24   3  -1   13.78    0.37
 -24  -3   1   14.41    0.40
 -24  -3   1   13.94    0.39
 -24  -3   1   14.47    0.38
 -24  -3   1   14.34    0.39
 -25  -3  -1    1.89    0.18
 -25  -3  -1    2.06    0.18
 -25   3   1    2.12    0.17
 -25  -3  -1    1.79    0.15
  25  -3   1    2.02    0.23
 -25  -3  -1    2.05    0.19
 -25   3  -1    1.84    0.16
 -25   3  -1    2.10    0.16
  25  -3  -1    1.77    0.23
 -25  -3   1    1.93    0.18
 -25  -3   1    2.22    0.18
 -25   3  -1    1.80    0.16
 -25  -3   1    2.08    0.18
  26  -3   1    6.56    0.35
 -26  -3  -1    6.82    0.29
 -26   3   1    6.49    0.28
 -26  -3  -1    7.24    0.29
 -26  -3  -1    6.41    0.28
 -26  -3  -1    6.93    0.26
 -26   3  -1    6.69    0.26
 -26   3  -1    6.64    0.28
 -26  -3   1    6.36    0.27
  26  -3  -1    6.92    0.36
 -26  -3   1    6.43    0.27
 -26  -3   1    6.78    0.29
 -26   3  -1    6.74    0.27
  27  -3   1   16.09    0.55
 -27  -3  -1   15.83    0.45
 -27   3   1   15.65    0.45
 -27  -3  -1   16.13    0.45
 -27  -3  -1   15.02    0.45
 -27  -3  -1   15.90    0.42
 -27   3  -1   15.77    0.43
 -27   3  -1   17.08    0.45
 -27   3  -1   15.23    0.41
 -27  -3   1   16.27    0.44
  27  -3  -1   16.26    0.55
 -27  -3   1   15.76    0.44
 -27  -3   1   15.26    0.45
 -28   3   1    1.30    0.17
 -28  -3  -1    1.46    0.16
 -28  -3  -1    1.37    0.17
 -28  -3  -1    1.44    0.17
  28  -3   1    2.66    0.27
 -28  -3  -1    2.03    0.20
 -28   3  -1    1.46    0.17
 -28  -3   1    1.38    0.17
 -28   3  -1    1.80    0.17
 -28  -3   1    1.53    0.18
  28  -3  -1    1.70    0.23
 -28   3  -1    1.39    0.16
 -29   3   1   17.60    0.50
 -29  -3  -1   17.95    0.49
 -29  -3  -1   17.77    0.51
 -29  -3  -1   17.87    0.50
 -29  -3  -1   17.63    0.45
  29  -3   1   17.67    0.60
 -29   3  -1   16.79    0.47
  29  -3  -1   17.67    0.61
 -29   3  -1   17.26    0.47
 -29  -3   1   17.11    0.48
 -29   3  -1   16.81    0.45
 -29  -3   1   18.27    0.52
 -30  -3  -1   23.95    0.60
 -30  -3  -1   23.61    0.59
 -30  -3  -1   23.87    0.56
 -30  -3  -1   24.49    0.62
 -30   3   1   23.33    0.61
 -30  -3   1   24.51    0.63
 -30   3  -1   23.87    0.58
 -30   3  -1   24.26    0.58
 -30  -3   1   24.46    0.60
 -30   3  -1   22.88    0.55
 -31   3   1   27.17    0.67
 -31  -3  -1   27.16    0.66
 -31  -3  -1   27.31    0.66
 -31  -3  -1   27.58    0.68
 -31   3  -1   26.69    0.61
 -31  -3   1   28.06    0.69
 -31  -3   1   27.69    0.65
 -31   3  -1   27.76    0.64
 -32  -3  -1   28.80    0.71
 -32  -3  -1   29.72    0.71
 -32   3   1   29.24    0.71
 -32  -3  -1   29.57    0.69
 -32   3  -1   29.33    0.67
 -32   3  -1   28.90    0.65
 -32  -3   1   29.64    0.73
 -32  -3   1   29.76    0.69
 -33  -3  -1    0.52    0.15
 -33  -3  -1    0.32    0.16
 -33   3   1    0.59    0.16
 -33  -3  -1    0.36    0.14
 -33   3  -1    0.63    0.21
 -33   3  -1    0.56    0.15
 -33  -3   1    0.43    0.15
 -34  -3  -1    2.54    0.26
 -34   3   1    2.06    0.23
 -34  -3  -1    3.37    0.28
 -34  -3  -1    2.20    0.22
 -34   3  -1    2.81    0.23
 -34  -3   1    2.09    0.23
 -34  -3   1    2.29    0.22
 -35  -3  -1   13.71    0.48
 -35   3   1   12.97    0.46
 -35  -3  -1   12.98    0.44
 -35  -3  -1   12.47    0.45
 -35   3  -1   13.37    0.44
 -35  -3   1   13.91    0.49
 -35  -3   1   13.05    0.43
 -36  -3  -1   13.22    0.45
 -36  -3  -1   13.35    0.47
 -36   3   1   11.98    0.44
 -36  -3   1   12.34    0.42
 -36  -3   1   13.42    0.48
 -36   3  -1   13.10    0.43
 -37   3   1   18.90    0.56
 -37  -3  -1   19.47    0.56
 -37  -3   1   20.23    0.59
 -37   3  -1   18.91    0.52
 -38   3   1    6.58    0.33
 -38  -3  -1    6.55    0.34
 -38  -3   1    7.21    0.36
 -38   3  -1    6.14    0.30
 -39  -3  -1   13.49    0.46
 -39   3   1   13.91    0.46
 -39   3  -1   13.58    0.42
 -39  -3   1   14.62    0.49
 -40  -3  -1    0.59    0.15
 -40   3   1    0.56    0.15
 -40  -3   1    0.56    0.16
 -41   3   1    3.93    0.26
 -41  -3  -1    3.91    0.26
 -41  -3   1    3.94    0.27
 -42  -3   1   14.38    0.45
   0   4  -1    9.05    0.21
   0  -4   1    8.92    0.20
   0  -4  -1    9.17    0.18
   1   4  -1  109.03    1.55
   1  -4   1  109.22    1.54
  -1  -4  -1  107.01    1.52
   1  -4  -1  108.80    1.52
  -1   4  -1  108.19    1.64
  -1  -4   1  107.39    1.55
  -2  -4  -1  201.48    2.87
   2  -4   1  200.69    3.12
  -2   4  -1  200.33    2.96
   2  -4  -1  204.19    2.96
   3  -4   1   42.68    0.68
  -3   4  -1   42.81    0.68
   3  -4  -1   43.26    0.67
   4  -4   1   53.95    0.84
   4  -4  -1   53.13    0.83
  -4   4  -1   54.82    0.83
   5  -4   1  145.51    2.07
  -5   4  -1  146.12    2.25
   5  -4  -1  144.36    2.06
   6  -4   1   13.78    0.31
  -6   4  -1   14.42    0.30
   6  -4  -1   13.59    0.31
   7  -4   1   39.61    0.68
  -7   4  -1   39.74    0.66
   7  -4  -1   38.97    0.67
   8  -4   1    0.81    0.09
  -8   4  -1    0.55    0.07
   8  -4  -1    0.58    0.08
   9  -4   1    0.56    0.09
   9  -4  -1    0.76    0.10
  -9   4  -1    0.63    0.08
  10  -4   1    3.98    0.18
 -10   4  -1    3.98    0.16
  10  -4  -1    3.70    0.18
  11  -4   1    2.59    0.16
  11   4   1    2.52    0.08
 -11   4  -1    2.37    0.14
  11  -4  -1    2.22    0.15
  12  -4   1    6.56    0.25
  12   4   1    6.47    0.14
 -12   4  -1    6.50    0.22
  13  -4   1    5.13    0.23
 -13   4  -1    4.80    0.20
  13  -4  -1    4.84    0.23
  13   4   1    4.78    0.14
  14  -4   1   11.61    0.35
  14  -4  -1   11.87    0.35
 -14   4  -1   11.56    0.33
  15  -4   1    3.63    0.21
  15   4  -1    3.07    0.13
  15  -4  -1    3.12    0.20
 -16  -4  -1   49.56    0.84
  16   4  -1   54.11    0.92
 -16  -4  -1   51.02    0.85
 -16  -4  -1   49.89    0.85
  16  -4   1   50.72    0.96
  16  -4  -1   50.23    0.96
 -16  -4   1   53.38    0.91
 -16  -4   1   51.15    0.85
 -16  -4   1   50.57    0.84
 -17  -4  -1   26.46    0.53
 -17   4   1   26.85    0.52
 -17  -4  -1   27.75    0.52
 -17  -4  -1   27.02    0.53
 -17  -4  -1   27.97    0.54
  17  -4   1   27.46    0.63
 -17  -4   1   27.12    0.53
  17  -4  -1   28.12    0.64
 -17  -4   1   27.06    0.53
 -17  -4   1   27.55    0.52
 -18  -4  -1   30.44    0.57
  18  -4   1   30.28    0.69
 -18  -4  -1   29.71    0.58
 -18  -4  -1   29.68    0.58
 -18   4   1   29.90    0.56
 -18  -4  -1   29.44    0.57
 -18  -4   1   29.62    0.58
 -18  -4   1   29.48    0.57
  18  -4  -1   29.64    0.68
 -18   4  -1   29.40    0.57
 -18  -4   1   29.14    0.55
 -18  -4   1   30.48    0.57
 -19  -4  -1    9.53    0.27
  19  -4   1    9.83    0.37
 -19  -4  -1    9.71    0.29
 -19  -4  -1    9.95    0.30
 -19  -4  -1    9.64    0.29
 -19   4   1    9.82    0.28
  19  -4  -1    9.20    0.35
 -19  -4   1    9.68    0.28
 -19   4  -1    9.76    0.29
 -19  -4   1    9.99    0.29
 -19  -4   1    9.64    0.27
 -19   4  -1    9.85    0.26
 -19  -4   1    9.62    0.29
 -19   4  -1   10.02    0.26
 -20   4   1   10.24    0.30
 -20  -4  -1    9.85    0.30
  20  -4   1    9.73    0.38
 -20  -4  -1    9.88    0.29
 -20  -4  -1    9.50    0.29
 -20  -4  -1   10.24    0.30
 -20   4  -1   10.73    0.28
 -20  -4   1    9.60    0.28
  20  -4  -1    9.97    0.38
 -20  -4   1   10.65    0.31
 -20   4  -1    9.88    0.30
 -20  -4   1    9.86    0.30
 -20   4  -1    9.97    0.27
 -20  -4   1   10.24    0.30
 -21  -4  -1   19.58    0.46
 -21   4   1   19.36    0.44
 -21  -4  -1   18.69    0.45
 -21  -4  -1   18.54    0.43
 -21  -4  -1   19.39    0.45
  21  -4   1   18.40    0.55
 -21   4  -1   19.60    0.42
 -21  -4   1   18.57    0.45
  21  -4  -1   18.33    0.54
 -21  -4   1   19.38    0.43
 -21  -4   1   18.91    0.44
 -21   4  -1   19.39    0.45
 -21   4  -1   18.80    0.41
 -21  -4   1   19.16    0.46
 -22   4   1   44.95    0.83
 -22  -4  -1   45.13    0.84
 -22  -4  -1   46.67    0.82
 -22  -4  -1   44.74    0.84
 -22  -4  -1   46.71    0.84
  22  -4   1   45.99    0.98
 -22  -4   1   46.51    0.85
 -22   4  -1   44.53    0.79
 -22  -4   1   45.03    0.82
 -22  -4   1   46.42    0.81
 -22   4  -1   44.37    0.83
 -22  -4   1   45.01    0.84
  22  -4  -1   46.00    0.97
 -22   4  -1   45.85    0.80
 -23  -4  -1   49.58    0.92
 -23  -4  -1   50.48    0.91
  23  -4   1   51.35    1.07
 -23   4   1   50.71    0.91
 -23  -4  -1   49.68    0.92
 -23  -4  -1   49.60    0.89
 -23   4  -1   51.29    0.88
 -23   4  -1   50.09    0.90
 -23   4  -1   50.12    0.87
 -23  -4   1   50.76    0.93
 -23  -4   1   50.69    0.88
  23  -4  -1   50.40    1.06
 -23  -4   1   50.15    0.90
 -23  -4   1   50.04    0.91
 -24  -4  -1   13.73    0.40
 -24  -4  -1   13.13    0.37
  24  -4   1   13.41    0.49
 -24   4   1   13.47    0.38
 -24  -4  -1   13.41    0.39
 -24  -4  -1   12.90    0.39
 -24   4  -1   13.13    0.35
 -24   4  -1   13.23    0.36
 -24  -4   1   12.79    0.38
  24  -4  -1   14.28    0.50
 -24  -4   1   12.96    0.39
 -24  -4   1   13.28    0.36
 -24   4  -1   12.84    0.37
 -25   4   1   21.63    0.52
 -25  -4  -1   20.94    0.52
 -25  -4  -1   21.32    0.53
  25  -4   1   21.07    0.64
 -25  -4  -1   21.19    0.50
 -25  -4  -1   21.17    0.52
 -25  -4   1   20.94    0.52
 -25   4  -1   21.38    0.49
 -25  -4   1   21.22    0.53
 -25  -4   1   21.08    0.49
 -25   4  -1   20.85    0.48
 -25   4  -1   20.80    0.51
  25  -4  -1   21.07    0.63
  26  -4   1   12.48    0.49
 -26  -4  -1   12.64    0.38
 -26  -4  -1   12.80    0.40
 -26  -4  -1   12.67    0.40
 -26   4   1   12.39    0.39
 -26  -4  -1   12.91    0.40
 -26  -4   1   12.91    0.37
 -26  -4   1   12.76    0.39
 -26   4  -1   12.29    0.36
  26  -4  -1   12.53    0.49
 -26   4  -1   12.82    0.38
 -26   4  -1   12.77    0.36
 -26  -4   1   12.69    0.40
 -27  -4  -1    0.76    0.15
 -27  -4  -1    0.64    0.14
 -27   4   1    0.64    0.13
 -27  -4  -1    0.80    0.14
  27  -4   1    1.40    0.23
 -27  -4  -1    0.46    0.12
 -27  -4   1    0.65    0.13
 -27   4  -1    0.61    0.12
 -27  -4   1    0.82    0.14
 -27   4  -1    0.50    0.12
  27  -4  -1    0.66    0.17
 -27   4  -1    0.86    0.13
 -28   4   1    8.25    0.33
 -28  -4  -1    8.11    0.33
 -28  -4  -1    7.67    0.30
  28  -4   1    8.08    0.42
 -28  -4  -1    7.75    0.33
 -28  -4  -1    7.81    0.33
  28  -4  -1    7.44    0.39
 -28   4  -1    7.55    0.29
 -28   4  -1    7.38    0.30
 -28   4  -1    7.91    0.30
 -28  -4   1    7.68    0.33
 -28  -4   1    7.77    0.32
 -29  -4  -1    0.17    0.12
 -29  -4  -1    0.26    0.12
 -29   4   1   -0.02    0.10
 -29  -4  -1    0.14    0.09
 -29  -4  -1    0.04    0.12
 -29  -4   1    0.20    0.12
 -29   4  -1   -0.02    0.09
 -29   4  -1    0.10    0.11
 -29   4  -1    0.18    0.15
 -29  -4   1    0.06    0.10
 -30  -4  -1    1.49    0.19
 -30  -4  -1    1.31    0.19
 -30   4   1    1.24    0.18
 -30  -4  -1    1.68    0.18
 -30  -4  -1    1.59    0.19
 -30  -4   1    1.28    0.18
 -30   4  -1    1.35    0.16
 -30  -4   1    1.38    0.19
 -31  -4  -1    0.84    0.16
 -31  -4  -1    0.79    0.18
 -31   4   1    0.98    0.17
 -31  -4  -1    1.03    0.18
 -31  -4  -1    1.04    0.16
 -31   4  -1    1.19    0.16
 -31  -4   1    1.18    0.19
 -31  -4   1    0.97    0.16
 -32  -4  -1    1.88    0.22
 -32  -4  -1    1.87    0.22
 -32  -4  -1    2.46    0.23
 -32   4   1    2.26    0.23
 -32  -4  -1    2.43    0.20
 -32  -4   1    2.26    0.22
 -32  -4   1    2.62    0.25
 -32   4  -1    2.51    0.21
 -33   4   1    3.78    0.27
 -33  -4  -1    3.89    0.28
 -33  -4  -1    4.32    0.30
 -33  -4  -1    4.20    0.27
 -33  -4   1    4.11    0.27
 -33   4  -1    4.32    0.25
 -33  -4   1    4.20    0.30
 -34   4   1    7.18    0.35
 -34  -4  -1    7.07    0.35
 -34  -4  -1    7.28    0.36
 -34  -4  -1    6.90    0.34
 -34  -4   1    7.85    0.37
 -34   4  -1    6.88    0.32
 -34  -4   1    6.99    0.33
 -35   4   1    3.32    0.27
 -35  -4  -1    3.10    0.26
 -35  -4  -1    3.46    0.27
 -35  -4   1    3.62    0.25
 -35   4  -1    3.36    0.24
 -35  -4   1    3.38    0.27
 -36   4   1    4.05    0.28
 -36  -4  -1    4.11    0.28
 -36  -4  -1    3.77    0.29
 -36   4  -1    4.04    0.25
 -36  -4   1    4.03    0.30
 -36  -4   1    4.24    0.26
 -37  -4  -1    0.22    0.19
 -37  -4  -1    0.25    0.15
 -37   4   1    0.32    0.14
 -37  -4   1    0.24    0.13
 -37  -4   1    0.35    0.16
 -38   4   1    1.95    0.21
 -38  -4  -1    2.01    0.23
 -38  -4   1    2.37    0.26
 -39   4   1    0.33    0.14
 -39  -4  -1    0.61    0.16
 -39  -4   1    0.55    0.17
 -40  -4  -1    0.83    0.17
 -40   4   1    0.96    0.16
 -40  -4   1    0.88    0.18
 -41   4   1    1.81    0.20
 -41  -4   1    1.81    0.21
 -42  -4   1    1.35    0.26
   0  -5   1    0.06    0.03
   0  -5  -1    0.02    0.03
   0   5  -1    0.05    0.04
   1  -5   1    4.41    0.14
  -1  -5  -1    4.31    0.11
   1   5  -1    4.35    0.15
   1  -5  -1    4.41    0.13
  -1  -5   1    4.49    0.13
  -1   5  -1    4.45    0.15
   2  -5   1   36.72    0.61
  -2  -5  -1   37.68    0.55
   2   5  -1   37.04    0.62
  -2   5  -1   37.09    0.62
  -2  -5   1   37.74    0.58
   2  -5  -1   36.63    0.60
   3  -5   1   12.59    0.28
   3  -5  -1   12.66    0.27
  -3  -5   1   12.67    0.24
  -3   5  -1   12.57    0.28
   4  -5   1   39.70    0.67
   4  -5  -1   39.61    0.66
  -4  -5   1   40.32    0.60
  -4   5  -1   39.42    0.66
   5  -5   1   45.65    0.76
   5  -5  -1   46.22    0.76
  -5   5  -1   46.63    0.75
   6  -5   1    7.53    0.23
  -6   5  -1    8.02    0.21
   6  -5  -1    7.49    0.22
   7  -5   1   40.50    0.71
  -7   5  -1   39.85    0.67
   7  -5  -1   39.26    0.70
   8  -5   1   17.61    0.40
  -8   5  -1   17.42    0.37
   8  -5  -1   17.51    0.39
   9  -5   1    8.64    0.27
  -9   5  -1    8.64    0.24
   9  -5  -1    8.35    0.26
  10  -5   1    3.38    0.18
  10  -5  -1    3.34    0.18
 -10   5  -1    3.61    0.16
  11  -5   1    4.33    0.21
  11  -5  -1    4.20    0.21
 -11   5  -1    4.28    0.18
  12  -5   1    1.41    0.15
  12  -5  -1    0.88    0.12
 -12   5  -1    0.96    0.11
  13  -5   1    2.52    0.18
 -13   5  -1    2.24    0.15
  13  -5  -1    2.20    0.17
  14  -5   1   59.42    1.06
  14  -5  -1   58.29    1.05
 -14   5  -1   59.38    1.00
  15  -5   1   11.33    0.37
 -15  -5  -1   12.08    0.30
 -15  -5  -1   10.73    0.29
 -15  -5  -1   10.95    0.28
 -15  -5  -1   11.36    0.30
  15  -5  -1   11.26    0.37
 -15   5  -1   11.54    0.33
 -15  -5   1   11.49    0.30
 -16  -5  -1    6.72    0.23
 -16   5   1    6.48    0.21
 -16  -5  -1    6.44    0.22
  16  -5   1    6.78    0.29
 -16  -5  -1    6.62    0.23
 -16  -5  -1    6.60    0.22
  16  -5  -1    6.55    0.29
 -16  -5   1    6.86    0.23
 -16  -5   1    6.70    0.22
 -16   5  -1    6.05    0.22
 -16  -5   1    7.00    0.25
 -17  -5  -1    0.53    0.10
 -17  -5  -1    0.00    0.06
  17  -5   1    0.05    0.09
 -17  -5  -1    0.33    0.08
 -17  -5  -1    0.10    0.07
 -17   5   1    0.00    0.06
 -17  -5   1   -0.01    0.06
  17  -5  -1    0.14    0.09
 -17  -5   1   -0.01    0.06
 -17  -5   1    0.12    0.07
 -17   5  -1   -0.01    0.06
 -18  -5  -1    0.48    0.10
 -18  -5  -1    0.40    0.09
  18  -5   1    0.31    0.11
 -18   5   1    0.43    0.09
 -18  -5  -1    0.30    0.08
 -18  -5  -1    0.34    0.08
 -18  -5   1    0.39    0.09
 -18   5  -1    0.33    0.09
  18  -5  -1    0.34    0.11
 -18   5  -1    0.44    0.08
 -18  -5   1    0.28    0.07
 -19  -5  -1    0.92    0.12
  19  -5   1    1.05    0.17
 -19   5   1    0.92    0.11
 -19  -5  -1    0.86    0.12
 -19  -5  -1    1.13    0.13
 -19  -5  -1    1.05    0.13
 -19  -5   1    1.05    0.12
 -19   5  -1    1.05    0.10
 -19   5  -1    1.53    0.14
 -19   5  -1    1.15    0.11
  19  -5  -1    0.82    0.15
 -19  -5   1    1.04    0.12
 -19  -5   1    0.89    0.12
 -20  -5  -1    0.61    0.11
 -20  -5  -1    0.69    0.12
  20  -5   1    0.63    0.14
 -20   5   1    0.76    0.11
 -20  -5  -1    1.10    0.13
 -20  -5  -1    0.65    0.10
 -20  -5   1    0.81    0.12
 -20   5  -1    0.61    0.09
 -20   5  -1    0.87    0.10
 -20   5  -1    0.55    0.11
 -20  -5   1    0.44    0.09
 -20  -5   1    0.83    0.12
  20  -5  -1    0.72    0.15
 -21  -5  -1   11.68    0.35
  21  -5   1   11.31    0.44
 -21  -5  -1   11.83    0.34
 -21  -5  -1   11.47    0.35
 -21   5   1   11.26    0.33
 -21  -5  -1   11.30    0.34
 -21  -5   1   10.94    0.32
 -21  -5   1   11.50    0.34
 -21   5  -1   11.74    0.31
  21  -5  -1   11.02    0.43
 -21   5  -1   11.14    0.33
 -21   5  -1   12.22    0.31
 -21  -5   1   11.38    0.34
 -22  -5  -1    1.78    0.15
 -22  -5  -1    1.83    0.17
  22  -5   1    2.09    0.23
 -22   5   1    1.76    0.16
 -22  -5  -1    1.79    0.17
 -22  -5  -1    1.85    0.17
 -22  -5   1    1.74    0.15
 -22  -5   1    1.97    0.18
  22  -5  -1    1.72    0.21
 -22   5  -1    1.68    0.16
 -22  -5   1    1.73    0.16
 -22   5  -1    1.65    0.14
 -22   5  -1    1.94    0.14
  23  -5   1    0.80    0.17
 -23  -5  -1    0.84    0.13
 -23  -5  -1    1.02    0.13
 -23   5   1    1.02    0.14
 -23  -5  -1    1.06    0.15
 -23  -5  -1    1.06    0.14
 -23   5  -1    1.10    0.13
 -23  -5   1    1.14    0.14
 -23  -5   1    1.11    0.14
 -23   5  -1    1.13    0.13
 -23  -5   1    1.03    0.14
  23  -5  -1    1.11    0.18
 -23   5  -1    1.22    0.15
 -24  -5  -1    1.90    0.18
 -24   5   1    2.10    0.18
 -24  -5  -1    1.97    0.19
  24  -5   1    1.86    0.23
 -24  -5  -1    1.88    0.16
 -24  -5  -1    1.83    0.18
 -24  -5   1    2.07    0.19
  24  -5  -1    2.04    0.24
 -24   5  -1    1.96    0.15
 -24  -5   1    1.67    0.16
 -24   5  -1    1.88    0.17
 -24  -5   1    1.78    0.18
 -25  -5  -1    4.86    0.25
  25  -5   1    5.19    0.33
 -25   5   1    4.79    0.24
 -25  -5  -1    4.96    0.26
 -25  -5  -1    5.08    0.25
 -25  -5  -1    4.84    0.25
 -25  -5   1    4.68    0.25
 -25   5  -1    4.90    0.24
 -25  -5   1    4.41    0.22
  25  -5  -1    4.90    0.32
 -25   5  -1    4.83    0.22
 -25  -5   1    4.80    0.25
 -26  -5  -1   20.44    0.54
 -26  -5  -1   21.23    0.52
 -26  -5  -1   21.20    0.54
 -26   5   1   20.32    0.52
 -26  -5  -1   20.70    0.53
  26  -5   1   20.45    0.65
  26  -5  -1   20.63    0.66
 -26  -5   1   20.70    0.53
 -26  -5   1   20.06    0.49
 -26   5  -1   20.33    0.48
 -26   5  -1   19.61    0.50
 -26  -5   1   20.73    0.54
 -27  -5  -1    0.47    0.12
 -27   5   1    0.30    0.11
  27  -5   1    0.81    0.20
 -27  -5  -1    0.55    0.15
 -27  -5  -1    0.40    0.13
 -27  -5  -1    0.44    0.13
 -27   5  -1    0.43    0.12
 -27  -5   1    0.25    0.11
 -27   5  -1    0.40    0.11
 -27  -5   1    0.40    0.12
  27  -5  -1    0.54    0.16
 -27  -5   1    0.37    0.12
 -28  -5  -1    8.19    0.35
 -28   5   1    8.09    0.33
 -28  -5  -1    9.21    0.36
 -28  -5  -1    7.94    0.34
 -28  -5  -1    8.06    0.32
 -28  -5   1    7.94    0.34
 -28   5  -1    7.68    0.30
 -28  -5   1    8.41    0.36
 -28  -5   1    7.71    0.33
 -28   5  -1    8.03    0.30
 -29  -5  -1    4.60    0.27
 -29  -5  -1    4.46    0.28
 -29  -5  -1    4.60    0.26
 -29  -5  -1    4.74    0.29
 -29   5   1    4.95    0.28
 -29   5  -1    4.40    0.24
 -29  -5   1    4.92    0.28
 -29  -5   1    4.67    0.27
 -30   5   1    1.56    0.19
 -30  -5  -1    1.64    0.20
 -30  -5  -1    1.59    0.20
 -30  -5  -1    1.87    0.22
 -30  -5  -1    1.76    0.19
 -30   5  -1    2.05    0.19
 -30  -5   1    1.94    0.21
 -30  -5   1    1.76    0.21
 -31  -5  -1    0.00    0.13
 -31  -5  -1    0.01    0.10
 -31  -5  -1    0.22    0.15
 -31  -5  -1    0.16    0.13
 -31   5   1    0.13    0.12
 -31  -5   1    0.11    0.13
 -31   5  -1    0.25    0.11
 -31  -5   1    0.21    0.12
 -32  -5  -1    0.93    0.18
 -32  -5  -1    1.02    0.16
 -32   5   1    0.97    0.17
 -32  -5  -1    0.80    0.17
 -32  -5  -1    0.72    0.18
 -32  -5   1    0.78    0.16
 -32   5  -1    1.00    0.18
 -32  -5   1    0.90    0.18
 -33  -5  -1    2.70    0.25
 -33   5   1    2.32    0.23
 -33  -5  -1    2.32    0.21
 -33  -5  -1    2.49    0.25
 -33  -5   1    2.21    0.23
 -33  -5   1    2.18    0.24
 -34  -5  -1    0.29    0.13
 -34  -5  -1    0.50    0.17
 -34  -5  -1    0.50    0.15
 -34   5   1    0.49    0.15
 -34  -5   1    0.40    0.16
 -34  -5   1    0.33    0.14
 -35  -5  -1    2.45    0.24
 -35   5   1    2.31    0.24
 -35  -5  -1    2.14    0.24
 -35  -5   1    2.37    0.23
 -35  -5   1    2.21    0.25
 -36   5   1    0.18    0.13
 -36  -5  -1    0.12    0.14
 -36  -5  -1   -0.10    0.13
 -36  -5   1    0.16    0.15
 -36  -5   1    0.27    0.13
 -37   5   1    3.91    0.26
 -37  -5  -1    3.53    0.28
 -37  -5  -1    3.58    0.28
 -37  -5   1    3.35    0.28
 -37  -5   1    3.92    0.27
 -38   5   1    0.16    0.13
 -38  -5  -1    0.01    0.13
 -38  -5   1    0.13    0.12
 -38  -5   1    0.22    0.15
 -39   5   1    0.36    0.13
 -39  -5   1    0.20    0.16
 -39  -5   1    0.54    0.16
 -40   5   1    0.17    0.12
 -40  -5   1    0.19    0.14
 -41  -5   1    0.11    0.14
   0  -6  -1    4.60    0.14
   0   6   1    4.20    0.10
   0  -6   1    4.12    0.14
   0   6  -1    4.11    0.16
  -1  -6  -1    6.70    0.16
   1   6  -1    6.86    0.21
   1  -6   1    6.71    0.19
  -1   6  -1    6.88    0.20
  -1  -6   1    6.91    0.18
   1  -6  -1    6.90    0.18
   2  -6   1    2.00    0.11
   2   6  -1    1.91    0.12
  -2  -6  -1    1.94    0.08
  -2  -6   1    1.94    0.09
  -2   6  -1    1.85    0.11
   2  -6  -1    1.93    0.10
   3   6  -1   54.42    0.89
   3  -6   1   54.99    0.88
  -3  -6  -1   55.22    0.78
  -3   6  -1   53.95    0.87
   3  -6  -1   55.72    0.86
  -3  -6   1   55.03    0.82
   4  -6   1   14.83    0.34
   4  -6  -1   15.13    0.33
  -4   6  -1   14.75    0.33
  -4  -6   1   15.19    0.27
   5  -6   1    0.49    0.08
  -5   6  -1    0.48    0.07
   5  -6  -1    0.47    0.08
  -5  -6   1    0.55    0.05
   6  -6   1    4.49    0.19
  -6  -6   1    4.45    0.11
  -6   6  -1    4.38    0.16
   6  -6  -1    4.59    0.18
   7  -6   1    0.75    0.10
  -7   6  -1    0.31    0.06
   7  -6  -1    0.56    0.09
  -7  -6   1    0.37    0.04
   8  -6   1   20.87    0.46
  -8  -6   1   22.03    0.34
   8  -6  -1   20.15    0.46
  -8   6  -1   20.66    0.43
   9  -6   1   10.67    0.32
   9  -6  -1   10.95    0.32
  -9   6  -1   10.75    0.28
  10  -6   1    0.63    0.10
  10  -6  -1    0.65    0.10
 -10   6  -1    0.64    0.09
  11  -6   1    0.95    0.13
  11  -6  -1    0.99    0.12
 -11   6  -1    1.09    0.11
  12  -6   1    1.51    0.16
 -12   6  -1    1.45    0.12
  12  -6  -1    1.18    0.14
  13  -6   1    9.08    0.32
 -13  -6  -1    8.48    0.25
 -13  -6  -1    8.59    0.25
 -13  -6  -1    8.52    0.25
 -13   6  -1    9.26    0.28
  13  -6  -1    9.00    0.32
 -13  -6   1    8.73    0.25
 -14  -6  -1    2.81    0.15
  14  -6   1    2.95    0.20
 -14  -6  -1    3.01    0.15
 -14  -6  -1    2.83    0.15
 -14  -6  -1    2.86    0.16
 -14  -6   1    3.10    0.15
  14  -6  -1    2.84    0.20
 -14  -6   1    2.91    0.15
 -14   6  -1    3.10    0.17
 -15   6   1    9.95    0.27
  15  -6   1   10.50    0.37
 -15  -6  -1   10.41    0.29
 -15  -6  -1   10.53    0.28
 -15  -6  -1   10.48    0.30
 -15  -6  -1    9.82    0.28
 -15  -6   1   10.36    0.28
 -15  -6   1   10.33    0.29
  15  -6  -1   10.61    0.37
 -15   6  -1    9.86    0.28
 -15  -6   1    9.97    0.27
 -15   6  -1   10.01    0.31
 -16   6   1    1.31    0.11
  16  -6   1    1.06    0.15
 -16  -6  -1    1.54    0.14
 -16  -6  -1    1.24    0.12
 -16  -6  -1    1.03    0.11
 -16  -6  -1    1.24    0.12
 -16  -6   1    1.37    0.13
  16  -6  -1    1.37    0.17
 -16  -6   1    1.37    0.13
 -16  -6   1    1.47    0.13
 -16   6  -1    1.31    0.13
 -17  -6  -1    0.33    0.09
 -17  -6  -1    0.21    0.07
 -17  -6  -1    0.24    0.08
  17  -6   1    0.32    0.11
 -17  -6  -1    0.26    0.08
 -17   6  -1    0.09    0.07
 -17  -6   1    0.09    0.07
 -17  -6   1    0.19    0.08
 -17  -6   1    0.16    0.08
  18  -6   1    1.85    0.20
 -18   6   1    1.76    0.13
 -18  -6  -1    1.90    0.15
 -18  -6  -1    1.86    0.15
 -18  -6  -1    1.96    0.16
 -18  -6  -1    1.68    0.14
 -18  -6   1    1.89    0.14
  18  -6  -1    2.00    0.20
 -18  -6   1    1.91    0.15
 -18  -6   1    1.73    0.15
 -18   6  -1    2.07    0.15
  19  -6   1    0.33    0.12
 -19  -6  -1    0.27    0.09
 -19   6   1    0.27    0.08
 -19  -6  -1    0.85    0.12
 -19  -6  -1    0.38    0.10
 -19  -6  -1    0.27    0.09
 -19  -6   1    0.18    0.08
  19  -6  -1    0.33    0.12
 -19  -6   1    0.29    0.09
 -19  -6   1    0.24    0.08
 -19   6  -1    0.17    0.08
 -20   6   1   11.79    0.33
 -20  -6  -1   12.39    0.35
 -20  -6  -1   12.00    0.35
 -20  -6  -1   11.81    0.36
 -20  -6  -1   12.01    0.36
  20  -6   1   11.93    0.44
 -20  -6   1   11.97    0.36
 -20  -6   1   11.89    0.35
 -20  -6   1   12.10    0.34
 -20   6  -1   11.92    0.34
  20  -6  -1   11.79    0.44
 -21  -6  -1    0.72    0.12
 -21  -6  -1    0.74    0.13
  21  -6   1    0.71    0.16
 -21  -6  -1    0.72    0.13
 -21  -6  -1    0.78    0.12
 -21   6   1    0.80    0.12
 -21  -6   1    0.78    0.12
  21  -6  -1    0.67    0.15
 -21  -6   1    0.74    0.12
 -21  -6   1    0.72    0.12
 -21   6  -1    0.88    0.12
 -22  -6  -1    0.88    0.13
 -22  -6  -1    1.15    0.15
 -22  -6  -1    1.17    0.15
 -22  -6  -1    1.27    0.16
 -22   6   1    1.20    0.14
  22  -6   1    0.94    0.18
 -22  -6   1    1.14    0.15
 -22   6  -1    1.13    0.14
 -22  -6   1    0.98    0.13
 -22  -6   1    1.08    0.15
  22  -6  -1    0.88    0.17
 -23   6   1    1.13    0.14
 -23  -6  -1    1.20    0.16
 -23  -6  -1    0.69    0.12
  23  -6   1    0.84    0.17
 -23  -6  -1    1.04    0.15
 -23  -6  -1    1.13    0.16
 -23  -6   1    0.85    0.14
 -23  -6   1    0.93    0.14
  23  -6  -1    0.83    0.18
 -23   6  -1    1.06    0.14
 -23  -6   1    1.08    0.14
 -24  -6  -1    1.93    0.19
  24  -6   1    2.11    0.25
 -24   6   1    1.85    0.18
 -24  -6  -1    2.31    0.20
 -24  -6  -1    1.91    0.19
 -24  -6  -1    1.68    0.17
 -24   6  -1    2.27    0.18
 -24  -6   1    2.01    0.18
  24  -6  -1    2.21    0.26
 -24  -6   1    1.93    0.19
 -24  -6   1    1.90    0.19
 -25  -6  -1   18.10    0.50
 -25   6   1   17.21    0.46
 -25  -6  -1   17.87    0.49
 -25  -6  -1   18.01    0.50
  25  -6   1   17.60    0.60
 -25  -6  -1   17.78    0.48
 -25  -6   1   17.26    0.49
 -25   6  -1   16.80    0.45
  25  -6  -1   17.94    0.60
 -25  -6   1   17.62    0.49
 -25  -6   1   17.78    0.46
 -26  -6  -1    0.26    0.11
  26  -6   1    0.36    0.15
 -26   6   1    0.53    0.12
 -26  -6  -1    0.33    0.13
 -26  -6  -1    0.30    0.12
 -26  -6  -1    0.41    0.14
  26  -6  -1    0.30    0.15
 -26  -6   1    0.43    0.12
 -26   6  -1    0.29    0.11
 -26  -6   1    0.33    0.12
 -26  -6   1    0.40    0.12
 -27  -6  -1    0.11    0.11
 -27  -6  -1    0.06    0.09
 -27  -6  -1    0.40    0.14
 -27  -6  -1    0.14    0.11
 -27   6   1    0.12    0.10
 -27  -6   1   -0.05    0.10
 -27  -6   1    0.17    0.11
 -27  -6   1    0.06    0.11
 -27   6  -1    0.01    0.09
 -28  -6  -1    0.78    0.16
 -28  -6  -1    0.83    0.15
 -28   6   1    0.71    0.14
 -28  -6  -1    0.96    0.17
 -28  -6  -1    0.64    0.16
 -28  -6   1    0.98    0.16
 -28  -6   1    0.89    0.16
 -28  -6   1    0.82    0.15
 -29  -6  -1    0.13    0.12
 -29  -6  -1    0.27    0.12
 -29   6   1    0.16    0.12
 -29  -6  -1    0.08    0.13
 -29  -6  -1   -0.03    0.13
 -29  -6   1    0.23    0.13
 -29  -6   1    0.15    0.12
 -29  -6   1    0.07    0.11
 -30  -6  -1    0.24    0.13
 -30  -6  -1    0.21    0.14
 -30  -6  -1    0.14    0.11
 -30   6   1    0.09    0.12
 -30  -6  -1    0.24    0.15
 -30  -6   1    0.14    0.13
 -30  -6   1    0.24    0.12
 -31  -6  -1    3.49    0.25
 -31  -6  -1    3.34    0.25
 -31   6   1    2.92    0.24
 -31  -6  -1    3.32    0.26
 -31  -6   1    3.14    0.25
 -31  -6   1    3.31    0.26
 -32  -6  -1    1.35    0.20
 -32   6   1    1.43    0.19
 -32  -6  -1    1.69    0.20
 -32  -6  -1    1.61    0.21
 -32  -6   1    1.54    0.20
 -32  -6   1    1.50    0.22
 -33   6   1    0.27    0.13
 -33  -6  -1    0.11    0.14
 -33  -6  -1    0.33    0.15
 -33  -6  -1    0.10    0.12
 -33  -6   1    0.06    0.13
 -33  -6   1    0.26    0.14
 -34  -6  -1    0.31    0.15
 -34   6   1    0.51    0.15
 -34  -6  -1    0.20    0.15
 -34  -6  -1    0.25    0.13
 -34  -6   1    0.30    0.14
 -34  -6   1    0.38    0.16
 -35  -6  -1    0.14    0.14
 -35   6   1    0.07    0.13
 -35  -6  -1   -0.04    0.14
 -35  -6  -1    0.08    0.12
 -35  -6   1    0.26    0.15
 -35  -6   1    0.36    0.14
 -36   6   1    6.29    0.31
 -36  -6  -1    6.11    0.33
 -36  -6  -1    6.24    0.34
 -36  -6  -1    5.71    0.29
 -36  -6   1    6.02    0.34
 -36  -6   1    6.38    0.32
 -37   6   1    2.03    0.21
 -37  -6  -1    2.06    0.22
 -37  -6   1    1.97    0.21
 -37  -6   1    1.62    0.22
 -38   6   1    0.15    0.12
 -38  -6   1    0.08    0.13
 -38  -6   1    0.26    0.15
 -39   6   1    0.08    0.11
 -39  -6   1    0.03    0.11
 -39  -6   1    0.13    0.14
 -40   6   1   -0.01    0.13
 -40  -6   1   -0.04    0.12
   0   7   1    0.08    0.03
   0  -7   1    0.20    0.05
   0   7  -1    0.01    0.05
   0  -7  -1    0.12    0.05
   1  -7   1   10.60    0.26
  -1  -7  -1   11.00    0.22
   1   7  -1   10.28    0.28
   1  -7  -1   10.74    0.25
  -1  -7   1   10.84    0.25
   1   7   1   10.38    0.21
  -1   7  -1   10.15    0.27
  -2  -7  -1   49.16    0.72
   2  -7   1   48.28    0.80
   2   7  -1   48.51    0.82
  -2  -7   1   48.81    0.75
  -2   7  -1   48.03    0.80
   2  -7  -1   49.51    0.78
  -3  -7  -1   47.92    0.68
   3   7  -1   46.69    0.80
   3  -7   1   46.76    0.79
   3  -7  -1   47.36    0.77
  -3  -7   1   48.00    0.72
  -3   7  -1   45.66    0.78
   4   7  -1   17.93    0.40
   4  -7   1   17.51    0.39
   4  -7  -1   17.69    0.38
  -4  -7   1   17.82    0.32
  -4   7  -1   17.01    0.37
   5  -7   1   29.84    0.58
  -5  -7   1   29.62    0.47
  -5   7  -1   29.77    0.55
   5  -7  -1   30.21    0.57
   6  -7   1    8.69    0.27
   6  -7  -1    8.60    0.26
  -6   7  -1    8.95    0.25
   7  -7   1    5.05    0.21
   7  -7  -1    4.81    0.20
  -7   7  -1    4.68    0.18
   8  -7   1   38.84    0.74
   8  -7  -1   39.11    0.73
  -8   7  -1   39.29    0.69
   9  -7   1   97.78    1.57
   9  -7  -1   99.23    1.56
  -9   7  -1  100.43    1.51
 -10  -7  -1   21.34    0.48
  10  -7   1   20.36    0.50
 -10  -7  -1   21.09    0.46
 -10   7  -1   20.68    0.44
  10  -7  -1   20.46    0.49
 -11  -7  -1   26.59    0.52
 -11  -7  -1   26.49    0.52
  11  -7   1   26.61    0.60
 -11  -7   1   25.84    0.51
 -11  -7   1   25.57    0.51
  11  -7  -1   26.65    0.59
 -11   7  -1   26.62    0.53
 -12  -7  -1   35.75    0.64
 -12  -7  -1   34.52    0.61
 -12  -7  -1   34.59    0.64
  12  -7   1   34.41    0.73
 -12   7  -1   35.29    0.63
  12  -7  -1   34.18    0.72
 -12   7  -1   34.56    0.65
 -12  -7   1   35.09    0.64
 -12  -7   1   34.51    0.63
 -13  -7  -1    1.20    0.11
 -13   7   1    1.01    0.11
 -13  -7  -1    0.94    0.10
 -13  -7  -1    0.85    0.11
 -13  -7  -1    1.47    0.13
  13  -7   1    0.78    0.13
  13  -7  -1    0.88    0.14
 -13  -7   1    0.92    0.10
 -13   7  -1    1.24    0.12
 -13  -7   1    1.23    0.11
 -13  -7   1    0.88    0.11
 -14   7   1    8.64    0.25
  14  -7   1    9.23    0.35
 -14  -7  -1    8.91    0.28
 -14  -7  -1    8.98    0.27
 -14  -7  -1    8.61    0.27
 -14  -7  -1    9.22    0.26
 -14  -7   1    8.49    0.26
  14  -7  -1    8.55    0.33
 -14   7  -1    8.00    0.26
 -14  -7   1    8.55    0.27
 -14  -7   1    8.42    0.26
 -14   7  -1    8.30    0.28
  15  -7   1    3.19    0.23
 -15  -7  -1    3.50    0.18
 -15  -7  -1    3.60    0.18
 -15  -7  -1    3.19    0.18
 -15  -7  -1    3.43    0.18
 -15   7   1    3.17    0.16
 -15  -7   1    3.16    0.17
 -15  -7   1    2.95    0.16
 -15   7  -1    3.32    0.17
  15  -7  -1    3.16    0.22
 -15   7  -1    3.20    0.18
 -15  -7   1    3.20    0.17
 -16  -7  -1   15.39    0.39
  16  -7   1   15.42    0.48
 -16   7   1   15.49    0.36
 -16  -7  -1   15.68    0.39
 -16  -7  -1   15.28    0.38
 -16  -7  -1   15.13    0.39
 -16  -7   1   15.34    0.38
 -16  -7   1   15.22    0.38
  16  -7  -1   15.13    0.47
 -16  -7   1   15.57    0.39
 -16   7  -1   15.60    0.38
  17  -7   1    2.00    0.20
 -17   7   1    1.76    0.14
 -17  -7  -1    1.83    0.15
 -17  -7  -1    2.29    0.16
 -17  -7  -1    1.94    0.16
 -17  -7  -1    1.83    0.15
 -17  -7   1    1.99    0.16
 -17  -7   1    1.87    0.14
  17  -7  -1    2.00    0.20
 -17   7  -1    1.74    0.14
 -17  -7   1    1.91    0.15
  18  -7   1    3.73    0.26
 -18  -7  -1    3.68    0.20
 -18  -7  -1    3.69    0.20
 -18  -7  -1    3.96    0.20
 -18  -7  -1    3.46    0.20
 -18   7  -1    3.34    0.19
 -18  -7   1    3.82    0.20
  18  -7  -1    4.08    0.27
 -18  -7   1    3.87    0.20
 -18  -7   1    3.41    0.19
 -19  -7  -1   33.19    0.68
 -19  -7  -1   33.44    0.67
  19  -7   1   34.10    0.81
 -19  -7  -1   32.77    0.68
 -19  -7  -1   32.73    0.67
 -19   7   1   32.58    0.64
 -19  -7   1   33.10    0.68
  19  -7  -1   35.21    0.81
 -19  -7   1   33.78    0.67
 -19   7  -1   33.45    0.66
 -19  -7   1   33.33    0.66
 -20  -7  -1    0.17    0.10
  20  -7   1    0.06    0.11
 -20  -7  -1    0.11    0.08
 -20   7   1    0.08    0.08
 -20  -7  -1    0.28    0.09
 -20  -7  -1    0.25    0.10
 -20   7  -1    0.01    0.08
 -20  -7   1    0.21    0.10
 -20  -7   1    0.33    0.10
  20  -7  -1    0.31    0.13
 -21   7   1    0.98    0.13
 -21  -7  -1    0.73    0.12
 -21  -7  -1    0.92    0.14
  21  -7   1    0.80    0.17
 -21  -7  -1    0.85    0.14
 -21  -7  -1    0.90    0.13
 -21  -7   1    0.80    0.13
 -21  -7   1    1.04    0.14
 -21   7  -1    1.22    0.14
 -21  -7   1    1.02    0.14
  21  -7  -1    0.85    0.17
 -22  -7  -1    4.83    0.24
 -22  -7  -1    4.43    0.24
 -22  -7  -1    4.59    0.25
  22  -7   1    4.86    0.33
 -22   7   1    4.39    0.23
 -22  -7  -1    4.46    0.24
 -22  -7   1    4.38    0.23
  22  -7  -1    4.58    0.31
 -22  -7   1    4.35    0.24
 -22   7  -1    4.20    0.23
 -22  -7   1    4.90    0.24
 -23   7   1    1.53    0.16
 -23  -7  -1    1.46    0.17
 -23  -7  -1    1.37    0.18
 -23  -7  -1    1.13    0.16
 -23  -7  -1    1.17    0.16
  23  -7   1    1.23    0.21
 -23  -7   1    1.28    0.16
  23  -7  -1    1.23    0.20
 -23  -7   1    1.10    0.15
 -23   7  -1    1.36    0.16
 -23  -7   1    1.05    0.15
 -24   7   1    6.61    0.28
 -24  -7  -1    7.08    0.31
 -24  -7  -1    6.51    0.29
 -24  -7  -1    6.50    0.30
  24  -7   1    6.53    0.38
 -24  -7  -1    6.62    0.31
  24  -7  -1    6.47    0.37
 -24  -7   1    6.47    0.28
 -24  -7   1    6.78    0.30
 -24   7  -1    6.64    0.28
 -24  -7   1    6.24    0.29
 -25  -7  -1    2.55    0.23
 -25  -7  -1    2.29    0.22
  25  -7   1    2.13    0.26
 -25  -7  -1    2.31    0.20
 -25  -7  -1    2.41    0.22
 -25   7   1    1.79    0.18
 -25  -7   1    2.42    0.20
 -25   7  -1    2.42    0.19
  25  -7  -1    2.42    0.26
 -25  -7   1    2.36    0.20
 -25  -7   1    2.23    0.21
 -26  -7  -1    0.68    0.14
 -26  -7  -1    0.67    0.15
 -26  -7  -1    1.04    0.16
 -26  -7  -1    0.47    0.14
 -26   7   1    0.64    0.13
 -26  -7   1    0.55    0.13
 -26  -7   1    0.70    0.14
 -26  -7   1    0.70    0.15
 -26   7  -1    0.43    0.12
 -27  -7  -1    0.46    0.13
 -27  -7  -1    0.52    0.14
 -27   7   1    0.48    0.13
 -27  -7  -1    0.29    0.14
 -27  -7   1    0.54    0.14
 -27  -7   1    0.47    0.14
 -27  -7   1    0.69    0.15
 -28   7   1    7.36    0.31
 -28  -7  -1    8.19    0.35
 -28  -7  -1    8.37    0.34
 -28  -7  -1    8.28    0.36
 -28  -7   1    7.73    0.34
 -28  -7   1    7.90    0.35
 -28  -7   1    8.09    0.34
 -29  -7  -1    9.68    0.38
 -29   7   1    9.63    0.36
 -29  -7  -1   10.47    0.41
 -29  -7  -1   10.06    0.39
 -29  -7   1   10.60    0.38
 -29  -7   1   10.18    0.40
 -29  -7   1   10.70    0.41
 -30  -7  -1    9.36    0.38
 -30  -7  -1    8.56    0.38
 -30  -7  -1    9.00    0.37
 -30   7   1    8.66    0.35
 -30  -7   1    8.83    0.36
 -30  -7   1    8.40    0.38
 -30  -7   1    7.95    0.36
 -31  -7  -1   28.67    0.72
 -31  -7  -1   27.57    0.68
 -31   7   1   28.17    0.67
 -31  -7  -1   27.52    0.69
 -31  -7   1   28.22    0.71
 -31  -7   1   28.04    0.71
 -32   7   1    3.23    0.25
 -32  -7  -1    3.92    0.28
 -32  -7  -1    3.29    0.26
 -32  -7  -1    3.58    0.29
 -32  -7   1    3.62    0.27
 -32  -7   1    3.14    0.25
 -33  -7  -1    3.82    0.29
 -33   7   1    3.89    0.26
 -33  -7  -1    3.62    0.26
 -33  -7   1    3.63    0.27
 -33  -7   1    3.80    0.28
 -34   7   1    0.24    0.13
 -34  -7  -1    0.12    0.15
 -34  -7  -1    0.22    0.13
 -34  -7   1    0.19    0.14
 -34  -7   1    0.14    0.14
 -35   7   1    2.00    0.21
 -35  -7  -1    1.76    0.22
 -35  -7  -1    2.02    0.21
 -35  -7   1    2.38    0.26
 -35  -7   1    2.11    0.22
 -36  -7  -1    1.57    0.21
 -36   7   1    2.09    0.21
 -36  -7  -1    1.93    0.21
 -36  -7   1    1.75    0.23
 -36  -7   1    1.59    0.20
 -37  -7  -1    3.42    0.27
 -37   7   1    3.41    0.24
 -37  -7  -1    3.47    0.24
 -37  -7   1    3.09    0.25
 -37  -7   1    3.76    0.28
 -38   7   1    1.96    0.28
 -38  -7  -1    1.70    0.22
 -38  -7   1    1.86    0.21
 -38  -7   1    1.76    0.22
 -39  -7   1    0.37    0.13
   0   8  -1   11.28    0.30
   0  -8  -1   11.63    0.26
   0  -8   1   11.61    0.28
   1   8  -1   19.80    0.43
   1  -8   1   19.50    0.40
  -1  -8  -1   20.07    0.36
   1  -8  -1   20.67    0.39
  -1  -8   1   19.89    0.39
  -1   8  -1   19.72    0.42
   2  -8   1  132.91    1.98
   2   8  -1  144.72    2.01
   2  -8  -1  134.84    1.96
  -2   8  -1  134.22    1.98
  -2  -8   1  134.02    1.92
   3  -8   1  221.93    3.14
   3   8  -1  221.12    3.24
  -3   8  -1  213.82    3.18
  -3  -8   1  228.98    3.14
   3  -8  -1  226.58    3.12
   4  -8   1  144.09    2.13
   4   8  -1  144.53    2.14
  -4   8  -1  145.02    2.10
   4  -8  -1  146.41    2.11
   5   8  -1   71.08    1.15
   5  -8   1   69.35    1.14
   5  -8  -1   70.26    1.13
  -5   8  -1   69.30    1.10
   6  -8   1    9.78    0.30
  -6   8  -1    9.18    0.26
   6  -8  -1    9.71    0.29
  -7  -8  -1   21.73    0.48
  -7  -8  -1   19.85    0.43
   7  -8   1   20.25    0.48
  -7   8  -1   19.91    0.43
   7  -8  -1   20.21    0.46
  -8  -8  -1  144.72    2.13
  -8  -8  -1  149.01    2.14
   8  -8   1  147.44    2.22
  -8   8  -1  145.56    2.13
   8  -8  -1  148.62    2.21
   9  -8   1    6.33    0.26
  -9  -8  -1    6.42    0.22
  -9  -8  -1    6.55    0.22
   9  -8  -1    6.67    0.26
  -9   8  -1    7.08    0.23
  -9  -8   1    6.36    0.21
 -10  -8  -1    2.47    0.15
  10  -8   1    2.32    0.18
 -10  -8  -1    2.54    0.15
 -10   8  -1    2.39    0.14
 -10  -8   1    3.05    0.15
  10  -8  -1    2.32    0.18
 -11  -8  -1    0.40    0.08
  11  -8   1    0.55    0.12
 -11  -8  -1    0.54    0.10
 -11   8   1    0.35    0.07
 -11   8  -1    0.39    0.08
 -11  -8   1    0.56    0.09
  11  -8  -1    0.68    0.12
 -11   8  -1    0.72    0.10
  12  -8   1    8.65    0.34
 -12   8   1    9.31    0.26
 -12  -8  -1    9.41    0.29
 -12  -8  -1   11.41    0.31
  12  -8  -1    9.06    0.34
 -12  -8   1    9.70    0.27
 -12  -8   1    9.44    0.28
 -12   8  -1    9.66    0.42
 -12   8  -1    9.09    0.28
  13  -8   1   42.65    0.88
 -13  -8  -1   43.80    0.79
 -13  -8  -1   43.61    0.79
 -13   8   1   44.81    0.75
 -13   8  -1   43.07    0.77
 -13  -8   1   43.08    0.78
  13  -8  -1   42.75    0.87
 -13  -8   1   42.91    0.76
  14  -8   1    1.27    0.17
 -14   8   1    1.42    0.12
 -14  -8  -1    1.45    0.15
 -14  -8  -1    1.59    0.14
 -14   8  -1    1.44    0.14
 -14  -8   1    1.67    0.14
  14  -8  -1    1.32    0.17
 -14  -8   1    1.64    0.13
  15  -8   1   47.92    0.98
 -15   8   1   47.59    0.81
 -15  -8  -1   47.00    0.86
 -15  -8  -1   48.17    0.87
  15  -8  -1   46.87    0.96
 -15   8  -1   47.85    0.85
 -15  -8   1   47.96    0.85
 -15  -8   1   46.68    0.85
 -15  -8   1   47.33    0.84
 -16  -8  -1   24.65    0.55
 -16   8   1   24.46    0.50
 -16  -8  -1   24.59    0.54
  16  -8   1   24.74    0.65
 -16  -8   1   23.87    0.52
 -16   8  -1   23.83    0.52
  16  -8  -1   23.64    0.63
 -16  -8   1   24.41    0.53
 -16  -8   1   24.38    0.54
 -17  -8  -1   23.26    0.54
  17  -8   1   24.04    0.65
 -17   8   1   23.98    0.50
 -17  -8  -1   24.47    0.55
 -17  -8   1   23.92    0.54
 -17  -8   1   23.06    0.52
  17  -8  -1   24.18    0.64
 -17   8  -1   23.44    0.52
 -17  -8   1   24.06    0.54
 -18  -8  -1   37.86    0.76
  18  -8   1   38.40    0.89
 -18   8   1   39.58    0.72
 -18  -8  -1   38.39    0.76
  18  -8  -1   36.87    0.87
 -18  -8   1   38.74    0.76
 -18  -8   1   38.52    0.75
 -18   8  -1   39.37    0.75
 -18  -8   1   38.54    0.75
 -19  -8  -1    0.06    0.09
 -19  -8  -1    0.10    0.08
 -19  -8  -1    0.08    0.08
 -19   8   1   -0.05    0.07
  19  -8   1    0.11    0.13
 -19   8  -1    0.04    0.08
  19  -8  -1    0.01    0.11
 -19  -8   1    0.26    0.10
 -19  -8   1    0.11    0.09
 -19  -8   1    0.14    0.08
 -20   8   1    7.44    0.27
 -20  -8  -1    6.92    0.29
 -20  -8  -1    7.27    0.30
  20  -8   1    7.63    0.38
 -20  -8  -1    7.57    0.30
 -20  -8   1    7.30    0.29
 -20  -8   1    8.93    0.32
 -20  -8   1    7.00    0.29
 -20   8  -1    7.30    0.28
  20  -8  -1    7.25    0.37
 -21  -8  -1   17.43    0.47
 -21   8   1   17.40    0.44
 -21  -8  -1   17.46    0.48
  21  -8   1   16.97    0.59
 -21  -8  -1   18.20    0.48
 -21  -8   1   16.49    0.46
 -21  -8   1   17.51    0.48
 -21  -8   1   17.24    0.46
  21  -8  -1   17.65    0.58
 -21   8  -1   17.14    0.46
  22  -8   1   55.07    1.19
 -22  -8  -1   52.02    1.01
 -22  -8  -1   53.47    1.02
 -22  -8  -1   55.12    1.03
 -22   8   1   54.57    0.97
  22  -8  -1   54.31    1.18
 -22   8  -1   54.15    0.99
 -22  -8   1   54.54    1.00
 -22  -8   1   53.92    1.01
 -22  -8   1   56.27    1.04
  23  -8   1   44.16    1.05
 -23  -8  -1   43.80    0.88
 -23  -8  -1   44.11    0.89
 -23  -8  -1   44.81    0.90
 -23   8   1   43.51    0.84
 -23  -8   1   43.81    0.89
 -23  -8   1   44.53    0.87
  23  -8  -1   42.95    1.03
 -23  -8   1   44.67    0.89
 -23   8  -1   44.25    0.86
 -24  -8  -1   49.08    0.97
 -24   8   1   48.45    0.91
  24  -8   1   49.37    1.25
 -24  -8  -1   49.13    0.97
 -24  -8  -1   48.94    0.97
 -24  -8   1   48.56    0.94
 -24  -8   1   49.23    0.96
  24  -8  -1   50.56    1.23
 -24   8  -1   48.34    0.93
 -24  -8   1   47.08    0.96
 -25  -8  -1   51.65    1.02
 -25  -8  -1   51.37    1.02
 -25   8   1   50.90    0.96
 -25  -8  -1   52.77    1.02
 -25  -8   1   52.12    1.03
 -25  -8   1   52.50    1.02
 -25  -8   1   52.13    0.99
 -25   8  -1   51.19    0.97
 -26  -8  -1   10.50    0.39
 -26  -8  -1   10.90    0.40
 -26   8   1   10.82    0.37
 -26  -8  -1   10.17    0.40
 -26  -8   1   10.68    0.38
 -26  -8   1   10.50    0.40
 -26  -8   1   10.88    0.40
 -27  -8  -1    0.32    0.13
 -27   8   1    0.30    0.12
 -27  -8  -1    0.22    0.14
 -27  -8  -1    0.23    0.12
 -27  -8   1    0.17    0.12
 -27  -8   1    0.27    0.13
 -27  -8   1    0.14    0.12
 -28  -8  -1    4.84    0.31
 -28  -8  -1    4.80    0.29
 -28   8   1    5.40    0.27
 -28  -8   1    4.96    0.30
 -28  -8   1    5.77    0.29
 -28  -8   1    5.22    0.30
 -29   8   1    0.27    0.12
 -29  -8  -1    0.25    0.13
 -29  -8  -1    0.13    0.14
 -29  -8   1    0.28    0.13
 -29  -8   1    0.37    0.15
 -30  -8  -1    8.18    0.37
 -30  -8  -1    8.29    0.36
 -30   8   1    8.10    0.34
 -30  -8   1    7.58    0.37
 -30  -8   1    8.53    0.37
 -31   8   1    3.15    0.24
 -31  -8  -1    2.99    0.27
 -31  -8  -1    3.14    0.26
 -31  -8   1    3.67    0.28
 -31  -8   1    2.97    0.25
 -32  -8  -1    0.05    0.15
 -32  -8  -1    0.00    0.12
 -32   8   1    0.07    0.12
 -32  -8   1    0.30    0.15
 -32  -8   1    0.23    0.14
 -33  -8  -1    3.30    0.29
 -33   8   1    2.77    0.23
 -33  -8  -1    2.93    0.25
 -33  -8   1    3.30    0.29
 -33  -8   1    2.99    0.26
 -34  -8  -1    2.50    0.25
 -34  -8  -1    2.71    0.24
 -34   8   1    2.52    0.22
 -34  -8   1    2.58    0.25
 -34  -8   1    2.72    0.27
 -35  -8  -1    4.47    0.27
 -35  -8  -1    4.51    0.30
 -35   8   1    4.36    0.41
 -35  -8   1    4.51    0.30
 -35  -8   1    4.72    0.30
 -36  -8  -1   18.48    0.51
 -36  -8  -1   18.51    0.53
 -36  -8   1   18.66    0.55
 -37  -8  -1    1.24    0.17
 -37  -8   1    1.44    0.20
 -38  -8  -1    0.61    0.14
 -38  -8   1    0.33    0.14
   0  -9   1    0.07    0.06
   0   9  -1    0.14    0.06
   1  -9   1   31.63    0.59
   1   9  -1   31.72    0.61
  -1   9  -1   32.45    0.61
   2  -9   1   43.42    0.76
   2   9  -1   43.34    0.78
   2  -9  -1   44.29    0.74
  -2   9  -1   44.22    0.77
   3  -9   1    0.89    0.11
   3   9  -1    0.92    0.11
   3  -9  -1    1.20    0.11
  -3   9  -1    0.93    0.10
  -4  -9  -1    2.29    0.13
   4  -9   1    3.26    0.17
   4   9  -1    2.61    0.16
   4  -9  -1    2.31    0.14
  -4   9  -1    2.82    0.15
   5  -9   1    3.54    0.18
   5   9  -1    3.38    0.18
  -5  -9  -1    3.55    0.16
   5  -9  -1    3.16    0.17
   6   9  -1    1.25    0.14
   6  -9   1    1.23    0.13
  -6  -9  -1    1.46    0.12
   6  -9  -1    0.96    0.12
  -7  -9  -1    0.86    0.10
  -7   9   1    0.92    0.16
   7  -9   1    0.92    0.13
   7  -9  -1    1.09    0.13
  -7  -9   1    1.19    0.11
  -8   9   1   54.66    0.88
  -8  -9  -1   52.75    0.91
  -8  -9  -1   53.69    0.91
   8  -9   1   53.73    0.98
   8  -9  -1   53.77    0.96
  -8  -9   1   53.04    0.89
   9  -9   1  102.73    1.68
  -9   9   1  105.50    1.56
  -9  -9  -1  103.19    1.60
  -9  -9  -1  105.13    1.60
   9  -9  -1  105.57    1.67
  -9  -9   1  103.57    1.58
 -10   9   1  101.98    1.52
  10  -9   1  101.55    1.66
 -10  -9  -1  101.00    1.57
 -10  -9  -1  100.24    1.57
 -10  -9   1  102.67    1.56
  10  -9  -1  102.28    1.65
 -11   9   1  134.56    1.95
 -11  -9  -1  131.52    2.00
  11  -9   1  134.72    2.11
 -11  -9  -1  133.76    2.00
 -11  -9   1  132.53    1.99
  11  -9  -1  132.44    2.09
  12  -9   1  160.61    2.49
 -12   9   1  162.13    2.32
 -12  -9  -1  159.64    2.38
 -12  -9  -1  161.08    2.38
 -12   9  -1  161.76    2.36
 -12  -9   1  160.40    2.37
  12  -9  -1  160.36    2.48
 -13  -9  -1   17.51    0.44
  13  -9   1   18.08    0.52
 -13   9   1   17.83    0.40
 -13  -9  -1   17.93    0.44
 -13  -9   1   16.74    0.42
  13  -9  -1   16.74    0.50
 -13   9  -1   17.60    0.43
 -14   9   1    4.52    0.20
  14  -9   1    4.83    0.28
 -14  -9  -1    6.00    0.26
 -14  -9  -1    5.11    0.23
  14  -9  -1    4.98    0.28
 -14  -9   1    4.69    0.22
 -14   9  -1    4.91    0.22
 -15   9   1    4.99    0.20
  15  -9   1    5.02    0.29
 -15  -9  -1    4.83    0.23
 -15  -9  -1    5.03    0.23
 -15   9  -1    5.12    0.22
  15  -9  -1    4.84    0.28
 -15  -9   1    5.01    0.23
 -16  -9  -1   14.67    0.41
  16  -9   1   14.99    0.50
 -16   9   1   14.27    0.36
 -16  -9  -1   13.95    0.40
 -16  -9   1   13.53    0.37
 -16   9  -1   13.95    0.39
  16  -9  -1   13.38    0.47
 -16  -9   1   14.33    0.40
 -17   9   1    6.93    0.25
 -17  -9  -1    6.98    0.29
  17  -9   1    7.30    0.37
 -17  -9  -1    6.92    0.28
 -17  -9   1    7.08    0.28
 -17   9  -1    7.23    0.27
  17  -9  -1    6.57    0.34
 -17  -9   1    6.67    0.26
 -18  -9  -1    2.36    0.21
  18  -9   1    2.27    0.25
 -18  -9  -1    1.86    0.18
 -18   9   1    2.22    0.16
 -18  -9   1    1.92    0.16
  18  -9  -1    2.17    0.23
 -18   9  -1    2.35    0.17
 -18  -9   1    2.05    0.18
 -19   9   1    6.55    0.25
  19  -9   1    6.47    0.36
 -19  -9  -1    6.23    0.29
 -19  -9  -1    6.08    0.28
 -19  -9   1    6.95    0.28
  19  -9  -1    6.59    0.35
 -19  -9   1    6.62    0.29
 -19   9  -1    6.36    0.27
 -20  -9  -1   13.30    0.42
 -20   9   1   13.19    0.38
  20  -9   1   14.22    0.53
 -20  -9  -1   13.36    0.43
 -20  -9   1   13.39    0.40
 -20  -9   1   13.38    0.41
  20  -9  -1   14.02    0.52
 -20   9  -1   13.81    0.40
 -21  -9  -1   26.16    0.63
 -21   9   1   25.74    0.57
  21  -9   1   25.95    0.75
 -21  -9  -1   25.06    0.62
 -21   9  -1   25.54    0.59
 -21  -9   1   25.63    0.62
 -21  -9   1   24.81    0.60
  21  -9  -1   25.33    0.73
 -22  -9  -1   16.42    0.49
  22  -9   1   16.48    0.60
 -22  -9  -1   17.14    0.49
 -22   9   1   16.45    0.44
  22  -9  -1   16.85    0.59
 -22  -9   1   16.74    0.49
 -22  -9   1   16.88    0.47
 -22   9  -1   16.60    0.46
 -23  -9  -1    0.20    0.11
 -23   9   1    0.19    0.10
 -23  -9  -1    0.04    0.12
 -23   9  -1    0.04    0.10
 -23  -9   1    0.37    0.11
 -23  -9   1    0.30    0.12
 -24  -9  -1   11.29    0.40
 -24  -9  -1   11.44    0.42
 -24   9   1   11.14    0.36
 -24   9  -1   10.83    0.37
 -24  -9   1   11.62    0.42
 -24  -9   1   11.30    0.40
 -25  -9  -1    2.15    0.22
 -25  -9  -1    1.90    0.21
 -25   9   1    2.31    0.20
 -25  -9   1    2.24    0.23
 -25  -9   1    2.16    0.21
 -26   9   1    4.57    0.25
 -26  -9  -1    3.87    0.29
 -26  -9  -1    3.94    0.26
 -26  -9   1    3.92    0.26
 -26  -9   1    3.80    0.26
 -27   9   1    3.16    0.22
 -27  -9  -1    3.25    0.25
 -27  -9  -1    3.21    0.26
 -27  -9   1    3.83    0.27
 -27  -9   1    3.78    0.25
 -28  -9  -1    0.46    0.17
 -28  -9  -1    0.54    0.15
 -28   9   1    0.49    0.13
 -28  -9   1    0.56    0.15
 -28  -9   1    0.54    0.14
 -29  -9  -1    2.26    0.25
 -29  -9  -1    2.09    0.23
 -29   9   1    2.17    0.21
 -29  -9   1    1.85    0.22
 -29  -9   1    2.23    0.23
 -30   9   1   13.92    0.44
 -30  -9  -1   14.78    0.49
 -30  -9  -1   14.72    0.50
 -30  -9   1   14.95    0.50
 -30  -9   1   13.41    0.47
 -31  -9  -1   19.47    0.57
 -31   9   1   20.90    0.73
 -31  -9  -1   20.65    0.60
 -31  -9   1   19.40    0.58
 -32  -9  -1    9.99    0.40
 -32  -9  -1    9.65    0.42
 -32  -9   1    9.34    0.41
 -33  -9  -1    2.48    0.25
 -33  -9  -1    2.28    0.23
 -33  -9   1    2.30    0.24
 -34  -9  -1    1.54    0.22
 -34  -9  -1    1.49    0.20
 -34  -9   1    1.26    0.20
 -35  -9  -1   10.27    0.39
 -35  -9   1   10.62    0.41
 -36  -9  -1    7.40    0.33
 -36  -9   1    7.71    0.35
 -37  -9  -1   12.82    0.41
 -37  -9   1   12.87    0.44
 -38  -9   1    1.67    0.20
   2  10  -1   21.19    0.58
   3  10  -1    5.64    0.23
   3 -10   1    7.21    0.25
   4  10  -1    1.46    0.13
  -4 -10   1    1.41    0.11
   5  10  -1    2.21    0.16
  -5 -10  -1    2.15    0.14
   5 -10  -1    2.03    0.15
  -5 -10   1    2.30    0.13
  -6 -10  -1   11.99    0.33
   6  10  -1   11.63    0.35
   6 -10   1   11.93    0.36
   6 -10  -1   11.75    0.34
  -6 -10   1   11.39    0.31
  -7 -10  -1    0.41    0.08
   7 -10   1    0.65    0.12
  -7  10   1    0.51    0.10
   7  10  -1    0.57    0.11
  -7 -10   1    0.95    0.11
   7 -10  -1    0.49    0.10
   8 -10   1    1.81    0.17
  -8 -10  -1    1.74    0.14
   8  10  -1    1.79    0.16
  -8  10   1    1.84    0.13
  -8 -10   1    2.24    0.15
   8 -10  -1    2.02    0.17
  -9  10   1    0.23    0.08
   9  10  -1    0.24    0.09
   9 -10   1    0.17    0.10
  -9 -10  -1    0.16    0.07
   9 -10  -1    0.04    0.08
  -9 -10   1    0.28    0.08
 -10 -10  -1    1.07    0.13
 -10  10   1    1.14    0.12
  10 -10   1    1.11    0.16
 -10 -10   1    1.06    0.13
  10 -10  -1    1.17    0.16
 -11 -10  -1   10.74    0.33
 -11  10   1   10.86    0.30
  11 -10   1   10.23    0.38
 -11 -10   1   10.24    0.32
  11 -10  -1   10.60    0.38
 -12  10   1   15.90    0.38
 -12 -10  -1   14.96    0.41
 -12 -10  -1   16.47    0.44
  12 -10   1   16.16    0.49
 -12  10  -1   16.02    0.41
 -12 -10   1   15.95    0.41
  12 -10  -1   15.99    0.48
 -13 -10  -1    0.20    0.09
 -13 -10  -1    0.05    0.10
 -13  10   1   -0.01    0.07
  13 -10   1    0.21    0.11
 -13 -10   1    0.07    0.07
  13 -10  -1    0.03    0.09
 -13  10  -1    0.13    0.08
 -14 -10  -1    7.69    0.30
 -14 -10  -1    8.15    0.30
  14 -10   1    7.52    0.36
 -14  10   1    8.51    0.27
  14 -10  -1    7.78    0.35
 -14  10  -1    7.29    0.27
 -14 -10   1    8.11    0.29
  15 -10   1    0.20    0.13
 -15  10   1    0.21    0.09
 -15 -10  -1    0.31    0.09
 -15 -10  -1    0.31    0.12
  15 -10  -1    0.33    0.13
 -15 -10   1    0.30    0.10
 -15  10  -1    0.28    0.10
  16 -10   1    0.35    0.14
 -16 -10  -1    0.28    0.12
 -16  10   1    0.34    0.09
 -16 -10  -1    0.22    0.10
  16 -10  -1    0.42    0.13
 -16  10  -1    0.34    0.10
 -16 -10   1    0.40    0.11
 -17 -10  -1    1.58    0.18
  17 -10   1    0.86    0.18
 -17 -10  -1    1.38    0.18
 -17  10   1    1.29    0.14
  17 -10  -1    1.25    0.19
 -17 -10   1    1.21    0.16
 -17  10  -1    1.46    0.16
 -18 -10  -1   16.37    0.47
 -18  10   1   16.46    0.41
  18 -10   1   16.43    0.57
 -18 -10  -1   16.36    0.47
  18 -10  -1   15.65    0.54
 -18 -10   1   16.45    0.47
 -18  10  -1   15.87    0.44
 -19  10   1    3.29    0.20
 -19 -10  -1    3.37    0.25
  19 -10   1    3.70    0.30
 -19 -10  -1    3.77    0.24
 -19  10  -1    3.20    0.21
 -19 -10   1    3.32    0.23
  19 -10  -1    3.28    0.28
 -20 -10  -1    2.88    0.24
  20 -10   1    2.68    0.28
 -20  10   1    2.67    0.19
 -20 -10  -1    2.44    0.21
 -20 -10   1    2.78    0.21
  20 -10  -1    1.82    0.24
 -20  10  -1    2.62    0.19
 -21  10   1    9.42    0.32
 -21 -10  -1    9.06    0.36
 -21 -10  -1    9.52    0.38
 -21  10  -1    9.05    0.33
 -21 -10   1    9.39    0.37
 -22 -10  -1   14.76    0.47
 -22  10   1   14.84    0.41
 -22 -10  -1   14.53    0.48
 -22  10  -1   14.51    0.44
 -22 -10   1   15.18    0.47
 -23  10   1    2.75    0.20
 -23 -10  -1    2.68    0.26
 -23 -10  -1    2.66    0.24
 -23  10  -1    2.41    0.21
 -23 -10   1    2.55    0.22
 -24 -10  -1    0.26    0.13
 -24  10   1    0.18    0.11
 -24 -10  -1    0.15    0.14
 -24 -10   1    0.41    0.14
 -25 -10  -1    8.73    0.38
 -25 -10  -1    8.86    0.39
 -25  10   1    9.33    0.39
 -25 -10   1    9.23    0.38
 -26 -10  -1    1.04    0.18
 -26 -10  -1    1.48    0.22
 -26 -10   1    1.08    0.18
 -27 -10  -1    3.12    0.25
 -27 -10  -1    3.06    0.27
 -27 -10   1    3.27    0.26
 -28 -10  -1    3.51    0.28
 -28 -10  -1    3.30    0.26
 -28 -10   1    3.99    0.29
 -29 -10  -1    1.94    0.22
 -29 -10  -1    1.94    0.24
 -29 -10   1    2.01    0.24
 -30 -10  -1    0.87    0.18
 -30 -10  -1    1.06    0.20
 -30 -10   1    1.03    0.19
 -31 -10  -1    0.81    0.18
 -31 -10   1    1.10    0.20
 -32 -10  -1    2.42    0.25
 -32 -10   1    2.81    0.26
 -33 -10  -1    0.17    0.13
 -33 -10   1    0.41    0.15
 -34 -10  -1    2.71    0.24
 -34 -10   1    2.93    0.26
 -35 -10  -1    0.31    0.14
 -35 -10   1    0.39    0.15
 -36 -10  -1    3.46    0.24
 -36 -10   1    3.07    0.25
 -37 -10   1   -0.06    0.11
  -5 -11   1   24.23    0.50
   6 -11   1   33.81    0.74
  -6  11   1   33.39    0.63
  -6 -11   1   32.43    0.64
  -7 -11  -1   11.31    0.34
  -7  11   1   11.68    0.32
   7 -11   1   11.68    0.38
  -7 -11   1   11.28    0.33
  -8 -11  -1    0.28    0.09
   8 -11   1    0.16    0.10
  -8  11   1    0.18    0.08
   8 -11  -1    0.36    0.11
  -8 -11   1    0.40    0.09
   9 -11   1    6.58    0.30
  -9  11   1    6.78    0.24
  -9 -11  -1    6.57    0.26
  -9 -11   1    6.49    0.25
   9 -11  -1    6.45    0.29
 -10 -11  -1    8.13    0.29
 -10  11   1    7.83    0.26
  10 -11   1    7.88    0.34
  10 -11  -1    7.94    0.33
 -10 -11   1    7.83    0.28
 -11  11   1   10.22    0.30
 -11 -11  -1   10.17    0.34
  11 -11   1    9.79    0.39
  11  11  -1   10.36    0.46
 -11 -11   1    9.94    0.32
  11 -11  -1   10.31    0.38
 -12 -11  -1    1.05    0.14
 -12  11   1    1.04    0.12
  12 -11   1    1.14    0.18
 -12 -11   1    1.26    0.15
 -12  11  -1    1.10    0.14
  12 -11  -1    1.09    0.17
 -13  11   1    0.45    0.10
  13 -11   1    0.04    0.11
 -13 -11  -1    0.41    0.11
 -13  11  -1    0.31    0.10
  13 -11  -1    0.17    0.11
 -13 -11   1    0.39    0.10
 -14 -11  -1    6.72    0.29
  14 -11   1    6.48    0.34
 -14  11   1    6.74    0.25
  14 -11  -1    6.65    0.33
 -14  11  -1    6.50    0.27
 -14 -11   1    6.98    0.29
 -15  11   1    1.14    0.14
  15 -11   1    0.94    0.18
 -15 -11  -1    0.57    0.12
 -15 -11   1    0.81    0.14
 -15  11  -1    0.63    0.12
  15 -11  -1    0.85    0.17
  16 -11   1    2.85    0.26
 -16  11   1    2.98    0.22
 -16 -11  -1    3.18    0.22
 -16  11  -1    3.15    0.21
 -16 -11   1    3.03    0.22
  16 -11  -1    3.01    0.25
 -17 -11  -1    5.93    0.29
  17 -11   1    6.35    0.36
  17 -11  -1    6.42    0.35
 -17 -11   1    5.79    0.28
 -17  11  -1    5.93    0.27
  18 -11   1    4.34    0.32
 -18 -11  -1    3.93    0.25
 -18  11  -1    4.18    0.24
  18 -11  -1    4.58    0.31
 -18 -11   1    4.22    0.25
 -19 -11  -1    0.70    0.15
  19 -11   1    0.82    0.25
 -19 -11   1    0.62    0.14
 -19  11  -1    0.88    0.15
  19 -11  -1    0.77    0.22
 -20 -11  -1   -0.01    0.10
 -20 -11   1    0.05    0.11
 -20  11  -1    0.07    0.10
 -21 -11  -1    9.62    0.39
 -21  11  -1   10.43    0.37
 -21 -11   1    9.87    0.39
 -22 -11  -1    6.60    0.33
 -22  11  -1    6.23    0.29
 -22 -11   1    6.32    0.33
 -23 -11  -1    6.30    0.32
 -23 -11   1    5.91    0.32
 -24 -11  -1    3.25    0.25
 -24 -11   1    2.84    0.26
 -25 -11  -1    1.05    0.18
 -25 -11   1    1.14    0.19
 -26 -11  -1    6.05    0.33
 -26 -11   1    6.22    0.34
 -27 -11  -1    1.77    0.21
 -27 -11   1    2.15    0.24
 -28 -11  -1    2.23    0.24
 -28 -11   1    2.32    0.25
 -29 -11  -1   -0.03    0.13
 -29 -11   1    0.15    0.14
 -30 -11  -1    0.59    0.17
 -30 -11   1    0.48    0.16
 -31 -11  -1    0.12    0.13
 -31 -11   1   -0.18    0.12
 -32 -11  -1    0.44    0.15
 -32 -11   1    0.32    0.15
 -33 -11  -1    2.64    0.25
 -33 -11   1    3.04    0.27
 -34 -11  -1    3.41    0.25
 -34 -11   1    3.65    0.28
 -35 -11  -1    0.95    0.17
 -35 -11   1    0.93    0.17
 -36 -11   1    0.42    0.15
  -6  12   1    1.31    0.14
  -6 -12   1    1.32    0.14
  -7  12   1    0.16    0.11
  -7 -12   1    0.22    0.08
  -8 -12   1    0.22    0.09
  -9 -12   1    0.73    0.12
 -10 -12  -1    2.56    0.19
 -10 -12   1    2.30    0.17
 -11 -12  -1    1.15    0.15
  11 -12   1    1.47    0.19
 -11 -12   1    1.26    0.15
 -12 -12  -1    1.54    0.17
  12 -12   1    2.00    0.22
 -12 -12   1    1.64    0.17
 -12  12  -1    1.42    0.16
  13 -12   1    3.96    0.28
 -13 -12  -1    3.84    0.23
  13 -12  -1    3.81    0.27
 -13 -12   1    3.71    0.22
 -13  12  -1    4.33    0.24
 -14 -12  -1    2.82    0.22
  14 -12   1    2.89    0.25
  14 -12  -1    3.20    0.25
 -14 -12   1    2.83    0.20
 -14  12  -1    2.73    0.21
  15 -12   1    6.67    0.36
 -15 -12  -1    6.60    0.30
 -15 -12   1    6.47    0.29
  15 -12  -1    6.62    0.35
 -15  12  -1    6.14    0.28
 -16 -12  -1    9.82    0.38
  16 -12   1   10.23    0.44
 -16 -12   1   10.35    0.38
 -16  12  -1    9.96    0.36
  16 -12  -1   10.43    0.44
 -17 -12  -1    2.48    0.22
  17 -12  -1    2.59    0.35
 -17 -12   1    2.77    0.22
 -17  12  -1    2.53    0.20
 -18 -12  -1    0.17    0.11
 -18 -12   1    0.07    0.10
 -18  12  -1    0.04    0.10
 -19 -12  -1    1.26    0.19
 -19  12  -1    1.50    0.18
 -19 -12   1    1.29    0.18
 -20 -12  -1    1.13    0.18
 -20 -12   1    0.95    0.17
 -20  12  -1    0.94    0.16
 -21 -12  -1    1.90    0.22
 -21  12  -1    2.47    0.22
 -21 -12   1    2.30    0.24
 -22 -12  -1    0.36    0.14
 -22 -12   1    0.33    0.13
 -23 -12  -1    5.17    0.31
 -23 -12   1    5.58    0.31
 -24 -12  -1    0.81    0.17
 -24 -12   1    0.82    0.17
 -25 -12  -1   12.51    0.46
 -25 -12   1   12.33    0.46
 -26 -12  -1    4.43    0.29
 -26 -12   1    3.95    0.28
 -27 -12  -1    0.43    0.15
 -27 -12   1    0.31    0.15
 -28 -12  -1    1.96    0.23
 -28 -12   1    2.22    0.24
 -29 -12  -1    0.18    0.14
 -29 -12   1    0.31    0.15
 -30 -12  -1    2.12    0.24
 -30 -12   1    2.35    0.26
 -31 -12  -1    0.70    0.17
 -31 -12   1    1.13    0.19
 -32 -12  -1    0.78    0.17
 -32 -12   1    1.07    0.19
 -33 -12   1    0.21    0.14
 -34 -12   1    1.45    0.19
  -8 -13   1   22.87    0.54
  -9 -13   1   34.37    0.71
 -10 -13   1   16.80    0.46
 -11 -13   1   18.22    0.49
 -11  13  -1   19.76    0.52
 -12 -13  -1    8.20    0.33
 -12  13  -1    8.42    0.34
 -12 -13   1    8.07    0.32
 -13 -13  -1    3.01    0.22
 -13  13  -1    3.23    0.23
 -13 -13   1    3.28    0.23
 -14 -13  -1    0.07    0.09
 -14  13  -1    0.06    0.10
 -14 -13   1    0.20    0.10
 -15 -13  -1    3.73    0.26
 -15 -13   1    3.70    0.24
 -15  13  -1    3.58    0.24
 -16 -13  -1    0.48    0.13
 -16  13  -1    0.69    0.14
 -16 -13   1    0.81    0.15
 -17 -13  -1    4.21    0.27
 -17 -13   1    3.65    0.26
 -17  13  -1    3.73    0.25
 -18 -13  -1    1.79    0.21
 -18  13  -1    2.16    0.21
 -18 -13   1    2.18    0.23
 -19 -13  -1   13.88    0.48
 -19  13  -1   14.13    0.45
 -19 -13   1   14.00    0.47
 -20 -13  -1    0.26    0.13
 -20  13  -1    0.37    0.13
 -20 -13   1    0.76    0.17
 -21 -13  -1    3.28    0.26
 -21 -13   1    2.93    0.26
 -22 -13  -1   11.19    0.43
 -22 -13   1   10.81    0.43
 -23 -13  -1    0.05    0.13
 -23 -13   1    0.25    0.14
 -24 -13  -1   -0.08    0.11
 -24 -13   1   -0.01    0.12
 -25 -13  -1    0.21    0.14
 -25 -13   1    0.13    0.13
 -26 -13  -1    0.16    0.14
 -26 -13   1    0.18    0.13
 -27 -13  -1    0.44    0.15
 -27 -13   1    0.52    0.16
 -28 -13  -1    2.98    0.26
 -28 -13   1    3.33    0.27
 -29 -13  -1    5.41    0.31
 -29 -13   1    4.88    0.31
 -30 -13   1    2.38    0.24
 -31 -13   1   13.71    0.46
 -32 -13   1    9.33    0.37
 -33 -13   1    0.48    0.15
  -9 -14   1    0.75    0.16
 -10 -14   1    8.61    0.33
 -11  14  -1    0.35    0.12
 -11 -14   1    0.39    0.11
 -12  14  -1    3.11    0.23
 -12 -14   1    2.90    0.21
 -13  14  -1   14.60    0.46
 -13 -14   1   14.36    0.45
 -14  14  -1    0.20    0.12
 -14 -14   1    0.01    0.09
 -15 -14   1   15.03    0.48
 -15  14  -1   15.51    0.48
 -16  14  -1    6.46    0.31
 -16 -14   1    6.62    0.32
 -17 -14   1    9.20    0.38
 -17  14  -1    9.02    0.37
 -18 -14   1    2.65    0.25
 -18  14  -1    2.93    0.23
 -19 -14   1    1.30    0.19
 -19  14  -1    1.79    0.20
 -20 -14  -1    0.22    0.13
 -20 -14   1    0.19    0.12
 -21 -14  -1   15.20    0.51
 -21 -14   1   14.63    0.49
 -22 -14   1   17.94    0.55
 -23 -14   1   12.51    0.46
 -24 -14   1   15.25    0.51
 -25 -14   1   13.29    0.47
 -26 -14   1   10.42    0.42
 -27 -14   1    0.98    0.19
 -28 -14   1    4.88    0.30
 -29 -14   1    0.55    0.15
 -30 -14   1    1.24    0.18
 -31 -14   1    0.36    0.15
 -10  15  -1   10.00    0.39
 -11  15  -1   17.71    0.52
 -12 -15   1   20.00    0.54
 -12  15  -1   19.80    0.56
 -13  15  -1   18.01    0.53
 -13 -15   1   17.20    0.50
 -14  15  -1    2.61    0.24
 -14 -15   1    2.69    0.23
 -15  15  -1    8.03    0.35
 -15 -15   1    7.83    0.34
 -16  15  -1    0.64    0.15
 -16 -15   1    0.53    0.14
 -17  15  -1    0.01    0.11
 -17 -15   1    0.07    0.11
 -18  15  -1    0.17    0.11
 -18 -15   1    0.04    0.11
 -19 -15   1    0.15    0.12
 -20 -15   1    2.23    0.23
 -21 -15   1    7.95    0.36
 -22 -15   1    3.46    0.27
 -23 -15   1    0.24    0.13
 -24 -15   1    0.35    0.14
 -25 -15   1    0.11    0.12
 -26 -15   1    0.47    0.15
 -27 -15   1    0.11    0.13
 -28 -15   1    0.37    0.14
 -29 -15   1    0.31    0.14
  -9  16  -1    1.35    0.20
 -10  16  -1    1.36    0.19
 -11  16  -1    5.10    0.29
 -12  16  -1    9.03    0.37
 -13  16  -1    0.17    0.13
 -14  16  -1    3.05    0.25
 -15  16  -1    0.59    0.15
 -16  16  -1    0.01    0.11
  -8  17  -1    0.18    0.13
  -9  17  -1    2.75    0.24
 -10  17  -1    2.30    0.24
 -11  17  -1   10.00    0.39
 -12  17  -1    1.86    0.21
 -13  17  -1    0.00    0.11
 -14  17  -1    3.90    0.26
  -7  18  -1    1.08    0.18
  -8  18  -1    0.01    0.12
  -9  18  -1    0.59    0.15
 -10  18  -1    0.21    0.12
 -11  18  -1    0.25    0.13
 -12  18  -1    0.19    0.12
 -13  18  -1    0.30    0.12
  -5  19  -1    1.03    0.17
  -6  19  -1    0.32    0.13
  -7  19  -1    2.68    0.25
  -8  19  -1    5.10    0.29
  -9  19  -1    5.35    0.30
 -10  19  -1    5.58    0.29
 -11  19  -1    5.98    0.29
  -2  20  -1   11.16    0.40
  -3  20  -1    4.37    0.27
  -4  20  -1    2.31    0.22
  -5  20  -1    1.75    0.20
  -6  20  -1    0.10    0.11
  -7  20  -1    0.06    0.13
   0   0  -2    9.18    0.20
  -1   0  -2    8.14    0.19
   1   0  -2    8.30    0.19
  -3   0  -2  158.82    2.58
   3   0  -2  159.48    2.46
   4   0  -2    3.07    0.12
  -4   0  -2    3.28    0.12
  -5   0  -2  727.42   10.52
   5   0  -2  729.10   10.45
  -6   0  -2    2.99    0.13
   6   0  -2    3.16    0.12
   7   0   2  210.99    3.30
   7   0  -2  210.06    3.23
  -7   0  -2  208.45    3.38
   8   0   2    0.52    0.07
   8   0  -2    0.55    0.07
   9   0  -2  360.39    5.42
  -9   0  -2  365.23    5.44
   9   0   2  365.55    5.47
 -10   0  -2   20.29    0.43
  10   0  -2   19.34    0.41
  10   0   2   19.42    0.40
 -11   0  -2  683.98   10.12
  11   0  -2  687.11   10.01
  11   0   2  657.71    9.93
  12   0   2    9.14    0.26
 -12   0  -2   10.10    0.30
  12   0  -2    9.19    0.27
 -13   0  -2    0.96    0.12
  13   0  -2    1.14    0.12
  13   0   2    1.06    0.11
  14   0  -2    0.44    0.09
  14   0   2    0.59    0.09
  15   0   2   26.17    0.54
  15   0  -2   26.56    0.55
  16   0   2    0.89    0.11
  16   0  -2    0.73    0.11
 -17   0  -2  145.35    2.11
 -17   0   2  145.21    2.12
 -17   0  -2  145.98    2.13
  17   0   2  148.59    2.19
  17   0  -2  146.23    2.20
 -18   0   2   66.46    1.07
 -18   0   2   66.96    1.06
 -18   0  -2   67.20    1.06
  18   0  -2   67.01    1.15
  18   0   2   66.02    1.13
 -18   0  -2   63.85    1.07
  19   0  -2    0.44    0.10
 -19   0  -2    0.86    0.10
  19   0   2    0.71    0.12
 -19   0   2    0.44    0.08
 -19   0   2    0.55    0.09
 -19   0  -2    0.66    0.09
 -19   0  -2    0.36    0.08
  20   0  -2    2.10    0.18
  20   0   2    2.68    0.19
 -20   0  -2    1.94    0.14
 -20   0  -2    2.03    0.14
 -20   0  -2    2.34    0.14
 -20   0   2    2.13    0.14
 -20   0   2    2.26    0.13
 -20   0   2    1.86    0.14
 -21   0  -2   16.47    0.39
  21   0  -2   16.24    0.46
 -21   0   2   18.36    0.43
 -21   0  -2   16.41    0.42
 -21   0   2   17.22    0.40
 -21   0   2   16.31    0.37
  21   0   2   16.60    0.46
 -21   0  -2   16.69    0.41
  22   0   2  245.94    3.59
 -22   0   2  246.94    3.48
 -22   0   2  247.41    3.51
  22   0  -2  244.96    3.61
 -22   0  -2  241.91    3.51
 -22   0   2  242.81    3.43
 -22   0  -2  247.03    3.47
 -22   0  -2  246.79    3.49
  23   0   2  241.51    3.56
 -23   0  -2  244.49    3.44
 -23   0   2  240.33    3.48
 -23   0  -2  244.31    3.49
 -23   0   2  241.79    3.45
  23   0  -2  243.35    3.58
 -23   0  -2  239.89    3.46
 -24   0   2    2.04    0.18
 -24   0  -2    2.23    0.16
 -24   0   2    2.08    0.16
 -24   0  -2    2.27    0.18
  24   0  -2    2.10    0.20
  24   0   2    2.07    0.20
  25   0  -2   32.71    0.76
 -25   0   2   33.31    0.71
  25   0   2   33.37    0.78
 -25   0  -2   33.20    0.69
 -25   0  -2   32.96    0.67
 -25   0   2   33.38    0.67
 -25   0  -2   33.09    0.70
 -26   0  -2   39.78    0.80
 -26   0   2   38.94    0.80
 -26   0  -2   39.25    0.76
 -26   0   2   38.72    0.76
  26   0  -2   38.38    0.86
 -26   0  -2   38.95    0.77
  27   0  -2    8.12    0.36
 -27   0  -2    7.70    0.32
 -27   0  -2    7.80    0.29
 -27   0  -2    7.71    0.31
 -27   0   2    7.78    0.32
 -27   0   2    7.19    0.28
 -28   0   2    2.77    0.22
 -28   0   2    2.88    0.21
 -28   0  -2    2.79    0.22
 -28   0  -2    2.77    0.20
 -28   0  -2    2.83    0.22
 -29   0   2   22.41    0.54
 -29   0  -2   21.21    0.54
 -29   0  -2   22.04    0.56
 -29   0   2   21.63    0.58
 -29   0  -2   22.28    0.57
 -30   0   2   15.37    0.49
 -30   0  -2   14.91    0.44
 -30   0   2   15.32    0.44
 -30   0  -2   15.28    0.47
 -30   0  -2   14.05    0.46
 -31   0   2   15.66    0.45
 -31   0  -2   15.35    0.47
 -31   0  -2   16.57    0.49
 -31   0   2   15.95    0.50
 -31   0  -2   15.65    0.47
 -32   0   2    6.48    0.33
 -32   0  -2    5.78    0.28
 -32   0   2    5.83    0.28
 -32   0  -2    5.92    0.31
 -32   0  -2    6.58    0.31
 -33   0  -2    1.18    0.17
 -33   0   2    1.05    0.19
 -33   0   2    1.10    0.19
 -33   0  -2    0.81    0.18
 -33   0  -2    1.43    0.19
 -34   0   2   11.72    0.45
 -34   0  -2   11.22    0.41
 -34   0  -2   10.99    0.42
 -34   0  -2   10.96    0.39
 -35   0   2    3.61    0.28
 -35   0  -2    3.21    0.27
 -35   0  -2    3.87    0.26
 -35   0  -2    3.74    0.26
 -36   0  -2    1.99    0.23
 -36   0  -2    1.49    0.19
 -36   0  -2    1.56    0.20
 -36   0   2    1.87    0.24
 -37   0  -2    5.37    0.29
 -37   0  -2    5.55    0.30
 -37   0  -2    5.49    0.31
 -37   0   2    5.49    0.32
 -38   0  -2    0.66    0.15
 -38   0  -2    0.35    0.16
 -38   0   2    0.79    0.18
 -39   0  -2   11.08    0.38
 -39   0   2   11.32    0.44
 -39   0  -2   10.75    0.40
 -40   0  -2    0.31    0.13
 -40   0   2    0.34    0.15
 -40   0  -2    0.17    0.14
 -41   0   2    4.05    0.27
 -41   0  -2    3.61    0.23
 -42   0   2    5.09    0.29
   0  -1  -2    0.09    0.03
   0   1  -2    0.10    0.04
   1   1  -2   13.49    0.27
  -1  -1  -2   12.06    0.24
   1  -1  -2   12.81    0.24
  -1   1  -2   12.29    0.26
   2   1  -2    3.79    0.13
  -2  -1  -2    3.81    0.12
  -2   1  -2    4.22    0.13
   2  -1  -2    3.71    0.11
   3   1  -2   23.86    0.42
  -3  -1  -2   24.18    0.42
   3  -1  -2   24.21    0.40
  -3   1  -2   24.10    0.43
   3  -1  -2   24.18    0.42
  -4  -1  -2   41.15    0.65
  -4   1  -2   40.01    0.66
   4  -1  -2   40.57    0.65
  -5  -1  -2  215.16    3.27
   5  -1  -2  221.39    3.44
  -5   1  -2  220.27    3.35
   6   1  -2    5.36    0.16
  -6  -1  -2    5.64    0.17
   6  -1   2    5.74    0.17
   6  -1  -2    5.08    0.16
  -6   1  -2    5.65    0.18
  -7  -1  -2    9.78    0.25
   7  -1   2    9.74    0.25
   7   1  -2    9.68    0.23
   7  -1  -2   10.29    0.25
  -7   1  -2    9.98    0.26
  -8  -1  -2  156.56    2.24
   8  -1   2  151.03    2.36
   8   1  -2  154.15    2.44
   8   1   2  157.06    2.24
   8  -1  -2  159.52    2.36
  -8   1  -2  161.71    2.35
  -9  -1  -2   97.22    1.49
   9   1  -2  100.66    1.47
   9  -1   2   99.63    1.48
  -9   1  -2  100.73    1.51
   9   1   2  100.29    1.45
   9  -1  -2   99.34    1.49
 -10  -1  -2    0.65    0.09
  10   1  -2    0.67    0.08
  10  -1   2    0.56    0.08
  10  -1  -2    0.48    0.08
  10   1   2    0.41    0.06
  11   1  -2  256.10    3.93
 -11  -1  -2  265.18    4.15
  11  -1   2  262.81    3.85
 -11   1  -2  271.22    4.10
  11  -1  -2  261.25    4.14
  11   1   2  260.55    3.88
  12  -1   2  401.01    6.04
  12   1  -2  397.79    6.02
  12   1   2  396.79    5.95
  12  -1  -2  392.38    5.97
 -12   1  -2  402.11    5.74
  13  -1   2   11.08    0.31
  13   1  -2   11.10    0.30
  13   1   2   10.57    0.28
  13  -1  -2   10.54    0.31
 -13   1  -2   11.06    0.33
  14  -1   2    0.52    0.09
  14   1  -2    0.32    0.08
  14  -1  -2    0.42    0.09
 -14   1  -2    0.55    0.10
  14   1   2    0.31    0.07
  15  -1   2    0.88    0.11
  15   1  -2    0.95    0.11
  15   1   2    0.85    0.10
 -15   1  -2    0.90    0.13
  15  -1  -2    1.01    0.13
  16   1  -2   64.68    1.08
  16  -1   2   63.79    1.10
  16   1   2   64.99    1.06
  16  -1  -2   64.29    1.10
 -17  -1  -2  132.35    1.95
 -17  -1  -2  133.18    1.93
  17  -1   2  129.74    2.02
  17   1  -2  131.62    1.99
 -17   1   2  133.12    1.93
  17  -1  -2  130.87    2.02
  17   1   2  132.79    1.98
 -17   1  -2  130.63    1.94
 -17  -1   2  133.22    1.93
 -17   1  -2  131.76    1.92
 -17  -1   2  130.62    1.93
 -18  -1  -2    2.02    0.14
 -18   1   2    1.92    0.13
 -18  -1  -2    1.87    0.13
 -18  -1  -2    1.93    0.13
  18   1  -2    1.77    0.15
  18  -1   2    1.86    0.16
 -18   1   2    1.94    0.13
 -18   1  -2    2.06    0.14
  18  -1  -2    1.76    0.16
 -18  -1   2    2.11    0.13
 -18  -1   2    1.92    0.13
 -18   1  -2    1.92    0.14
  18   1   2    1.68    0.14
 -19   1   2    0.95    0.11
 -19  -1  -2    1.10    0.12
 -19   1   2    0.90    0.11
  19   1  -2    0.89    0.12
 -19  -1  -2    0.99    0.12
 -19  -1  -2    1.15    0.11
  19  -1   2    0.88    0.13
 -19  -1   2    0.84    0.10
 -19   1  -2    1.00    0.10
  19  -1  -2    0.79    0.13
 -19   1  -2    1.11    0.12
  19   1   2    1.25    0.14
 -19  -1   2    0.80    0.10
 -20  -1  -2   10.28    0.30
 -20  -1  -2   10.29    0.30
 -20   1   2   10.17    0.30
  20   1  -2    9.89    0.33
  20  -1   2    9.85    0.35
 -20   1   2   10.24    0.28
 -20  -1  -2   10.08    0.28
  20  -1  -2    9.91    0.35
 -20  -1   2   10.18    0.29
 -20   1  -2    9.96    0.29
 -20   1  -2   10.14    0.27
 -20  -1   2    9.92    0.29
 -20   1  -2    9.91    0.30
  20   1   2    9.93    0.32
 -21   1   2    0.29    0.08
 -21   1   2    0.30    0.08
 -21  -1  -2    0.27    0.09
  21   1  -2    0.41    0.10
 -21  -1  -2    0.26    0.08
 -21  -1  -2    0.51    0.09
  21  -1   2    0.31    0.11
 -21  -1   2    0.15    0.07
  21   1   2    0.14    0.09
 -21   1  -2    0.60    0.09
 -21   1  -2    0.30    0.09
  21  -1  -2    0.61    0.12
 -21   1  -2    0.33    0.08
 -21  -1   2    0.28    0.08
 -22  -1  -2    4.70    0.23
  22   1  -2    4.72    0.25
 -22   1   2    4.63    0.22
 -22  -1  -2    4.86    0.22
 -22   1   2    5.02    0.21
 -22  -1  -2    4.85    0.21
  22  -1   2    4.82    0.26
 -22   1  -2    4.79    0.20
 -22  -1   2    4.76    0.22
  22  -1  -2    4.74    0.27
 -22   1  -2    4.77    0.22
  22   1   2    4.88    0.24
 -22  -1   2    4.69    0.21
 -22   1  -2    4.78    0.21
 -23  -1  -2   64.40    1.11
  23  -1   2   64.47    1.20
  23   1  -2   65.40    1.17
 -23  -1  -2   62.78    1.07
 -23  -1  -2   65.20    1.10
 -23   1   2   62.51    1.10
 -23   1   2   63.42    1.07
 -23   1  -2   64.14    1.11
 -23   1  -2   63.69    1.06
 -23   1  -2   63.65    1.08
 -23  -1   2   64.07    1.09
 -23  -1   2   63.17    1.11
  23  -1  -2   64.72    1.21
 -24   1   2   16.22    0.44
 -24   1   2   16.91    0.42
 -24  -1  -2   17.08    0.45
 -24  -1  -2   16.90    0.44
  24   1  -2   17.54    0.49
 -24  -1  -2   16.60    0.43
  24  -1   2   17.07    0.52
 -24   1  -2   18.08    0.44
 -24   1  -2   17.02    0.45
 -24  -1   2   17.80    0.44
 -24  -1   2   17.44    0.46
 -24   1  -2   16.80    0.42
  24  -1  -2   16.97    0.52
 -25  -1  -2    7.79    0.31
  25  -1   2    7.95    0.36
 -25   1   2    8.13    0.28
 -25   1   2    8.07    0.31
 -25  -1  -2    8.14    0.29
 -25  -1  -2    8.18    0.30
  25   1  -2    8.52    0.34
 -25  -1   2    8.72    0.32
 -25   1  -2    8.48    0.31
 -25   1  -2    7.98    0.28
 -25   1  -2    8.23    0.30
  25  -1  -2    8.68    0.37
 -25  -1   2    8.29    0.30
  26  -1   2    3.86    0.27
 -26   1   2    4.25    0.24
 -26   1   2    4.11    0.22
 -26   1  -2    3.57    0.23
 -26  -1   2    4.03    0.23
 -26  -1   2    4.13    0.22
 -26   1  -2    3.86    0.20
  26  -1  -2    3.92    0.27
 -26   1  -2    4.08    0.23
 -27   1   2    2.88    0.22
 -27  -1  -2    2.52    0.21
 -27  -1  -2    2.60    0.21
  27  -1   2    2.52    0.24
 -27   1   2    3.21    0.19
 -27  -1  -2    2.98    0.20
 -27  -1   2    2.69    0.21
  27  -1  -2    2.80    0.24
 -27   1  -2    2.74    0.21
 -27   1  -2    2.85    0.19
 -27   1  -2    2.97    0.21
 -27  -1   2    2.84    0.20
 -28   1   2    9.33    0.32
 -28   1   2    9.03    0.36
 -28  -1  -2    8.98    0.33
 -28  -1  -2    9.48    0.35
 -28  -1  -2    9.00    0.35
 -28   1  -2    8.91    0.32
 -28   1  -2    8.60    0.34
  28  -1  -2    9.63    0.40
 -28   1  -2    8.52    0.33
 -28  -1   2    9.31    0.36
 -28  -1   2    9.79    0.34
 -29  -1  -2   25.25    0.59
 -29  -1  -2   24.46    0.60
 -29   1   2   23.47    0.61
 -29   1   2   23.66    0.56
 -29  -1  -2   24.31    0.61
 -29   1  -2   24.22    0.61
 -29   1  -2   23.93    0.57
  29  -1  -2   24.08    0.68
 -29   1  -2   24.83    0.60
 -29  -1   2   24.90    0.63
 -29  -1   2   24.76    0.59
 -30  -1  -2    0.09    0.10
 -30   1   2    0.20    0.11
 -30  -1  -2    0.25    0.13
 -30  -1  -2    0.25    0.13
 -30   1   2    0.12    0.13
 -30   1  -2    0.25    0.11
 -30  -1   2    0.11    0.11
 -30   1  -2    0.19    0.12
 -30  -1   2   -0.05    0.11
 -30   1  -2    0.04    0.11
 -31  -1  -2    0.95    0.17
 -31   1   2    1.40    0.20
 -31  -1  -2    0.85    0.17
 -31  -1  -2    0.84    0.15
 -31   1  -2    1.01    0.17
 -31   1  -2    1.09    0.17
 -31   1  -2    0.86    0.15
 -31  -1   2    1.23    0.17
 -31  -1   2    0.92    0.16
 -32  -1  -2   16.90    0.49
 -32  -1  -2   16.44    0.51
 -32   1   2   17.38    0.54
 -32  -1  -2   16.55    0.50
 -32   1  -2   16.24    0.47
 -32  -1   2   16.49    0.48
 -32  -1   2   16.40    0.52
 -32   1  -2   16.47    0.50
 -32   1  -2   16.60    0.49
 -33  -1  -2    0.86    0.18
 -33  -1  -2    0.91    0.17
 -33   1   2    1.00    0.19
 -33  -1  -2    0.97    0.17
 -33   1  -2    0.93    0.17
 -33  -1   2    0.92    0.16
 -33  -1   2    0.82    0.17
 -33   1  -2    0.95    0.17
 -33   1  -2    0.82    0.15
 -34  -1  -2    0.30    0.15
 -34  -1  -2    0.40    0.13
 -34  -1  -2    0.31    0.16
 -34   1   2    0.37    0.16
 -34   1  -2    0.57    0.15
 -34   1  -2    0.30    0.13
 -34  -1   2    0.43    0.14
 -34   1  -2    0.21    0.14
 -34  -1   2    0.62    0.17
 -35  -1  -2    1.06    0.18
 -35   1   2    1.37    0.21
 -35  -1  -2    0.97    0.17
 -35  -1  -2    1.28    0.20
 -35   1  -2    1.28    0.20
 -35  -1   2    1.57    0.22
 -35   1  -2    1.13    0.17
 -35  -1   2    1.18    0.21
 -35   1  -2    1.26    0.19
 -36   1   2   11.98    0.45
 -36  -1  -2   13.01    0.44
 -36  -1  -2   12.42    0.43
 -36  -1  -2   12.69    0.45
 -36   1  -2   12.53    0.43
 -36   1  -2   12.29    0.43
 -36   1  -2   12.31    0.42
 -36  -1   2   12.81    0.48
 -37  -1  -2    8.90    0.38
 -37  -1  -2    7.92    0.35
 -37  -1  -2    8.54    0.36
 -37   1   2    8.16    0.39
 -37   1  -2    9.01    0.36
 -37  -1   2    8.55    0.39
 -37   1  -2    8.66    0.39
 -37   1  -2    8.16    0.36
 -38  -1  -2    0.53    0.14
 -38  -1  -2    0.63    0.18
 -38  -1  -2    0.60    0.16
 -38   1   2    0.55    0.17
 -38   1  -2    0.77    0.15
 -38  -1   2    0.90    0.19
 -38   1  -2    0.77    0.17
 -39  -1  -2    7.42    0.32
 -39   1   2    7.04    0.35
 -39  -1  -2    7.13    0.34
 -39  -1   2    7.18    0.35
 -39   1  -2    6.59    0.31
 -39   1  -2    7.27    0.32
 -40   1   2    0.20    0.14
 -40  -1  -2    0.07    0.12
 -40   1  -2   -0.07    0.13
 -40  -1   2    0.23    0.14
 -41   1   2    0.43    0.15
 -41  -1   2    0.56    0.16
 -42   1   2    1.60    0.19
 -42  -1   2    1.59    0.20
   0  -2  -2    2.04    0.07
   0   2  -2    1.98    0.10
  -1  -2  -2    3.34    0.10
   1   2  -2    3.52    0.13
  -1   2  -2    3.23    0.13
   1  -2  -2    3.26    0.09
   1  -2  -2    3.41    0.12
  -2  -2  -2    0.53    0.05
   2   2  -2    0.66    0.07
   2  -2  -2    0.77    0.06
   2  -2  -2    0.48    0.04
  -2   2  -2    0.62    0.07
  -3  -2  -2   19.14    0.35
   3   2  -2   19.19    0.37
   3  -2  -2   19.73    0.32
  -3   2  -2   19.92    0.38
   3  -2  -2   19.38    0.36
  -4  -2  -2    6.16    0.16
   4  -2  -2    5.96    0.14
   4  -2  -2    5.83    0.17
   5  -2   2    2.93    0.13
  -5  -2  -2    3.22    0.12
   5  -2  -2    3.29    0.13
  -5   2  -2    2.70    0.13
   6  -2   2  101.03    1.50
  -6  -2  -2  100.49    1.48
   6  -2  -2  102.31    1.49
  -6   2  -2  101.47    1.50
   7  -2   2   67.54    1.05
  -7  -2  -2   66.82    1.03
  -7   2  -2   66.43    1.05
  -8  -2  -2    6.11    0.20
   8  -2   2    5.89    0.20
   8  -2  -2    5.78    0.19
  -8   2  -2    6.04    0.20
   8   2   2    5.93    0.16
  -9  -2  -2   49.20    0.83
   9   2  -2   50.52    0.80
   9  -2   2   49.88    0.84
   9   2   2   50.08    0.78
  -9   2  -2   51.37    0.86
  10  -2   2   38.80    0.70
  10   2  -2   38.41    0.66
 -10   2  -2   38.48    0.70
  10   2   2   38.67    0.63
  10  -2  -2   39.99    0.70
  11   2  -2   14.43    0.33
  11  -2   2   14.67    0.36
  11  -2  -2   14.56    0.36
 -11   2  -2   14.00    0.36
  11   2   2   14.23    0.30
  12  -2   2    5.36    0.22
  12   2  -2    4.91    0.18
  12  -2  -2    5.25    0.22
  12   2   2    5.19    0.17
 -12   2  -2    5.37    0.22
  13   2  -2   16.39    0.37
  13  -2   2   16.03    0.40
  13   2   2   15.80    0.34
 -13   2  -2   15.42    0.40
  13  -2  -2   16.11    0.40
  14  -2   2   20.01    0.47
  14   2  -2   19.75    0.43
  14  -2  -2   19.81    0.47
  14   2   2   19.39    0.40
 -14   2  -2   20.24    0.48
  15   2  -2    7.17    0.24
  15  -2   2    8.23    0.29
 -15   2  -2    7.47    0.28
  15   2   2    7.41    0.23
  15  -2  -2    6.88    0.27
  16  -2   2    0.64    0.11
 -16   2   2    0.95    0.11
 -16  -2  -2    0.85    0.11
  16   2  -2    0.85    0.11
 -16  -2  -2    0.77    0.10
  16  -2  -2    0.60    0.11
  16   2   2    0.90    0.10
 -16   2  -2    0.75    0.12
 -17   2   2   35.63    0.65
  17  -2   2   35.83    0.74
 -17  -2  -2   37.61    0.64
 -17  -2  -2   34.27    0.64
 -17  -2  -2   36.13    0.66
  17   2  -2   35.47    0.68
 -17  -2   2   36.37    0.65
 -17  -2   2   36.70    0.65
  17   2   2   35.73    0.66
 -17   2  -2   35.69    0.64
  17  -2  -2   36.55    0.74
 -17   2  -2   36.48    0.66
  18  -2   2   69.90    1.21
 -18   2   2   71.35    1.15
 -18  -2  -2   68.09    1.11
 -18  -2  -2   67.52    1.08
 -18  -2  -2   67.06    1.09
  18   2  -2   68.25    1.14
 -18   2   2   67.38    1.09
 -18  -2   2   67.67    1.09
 -18   2  -2   69.47    1.12
 -18  -2   2   66.78    1.09
 -18   2  -2   67.94    1.08
  18   2   2   69.49    1.12
  18  -2  -2   68.02    1.20
 -19   2   2   22.66    0.48
 -19   2   2   23.07    0.46
  19   2  -2   21.99    0.51
 -19  -2  -2   22.38    0.48
 -19  -2  -2   22.08    0.49
 -19  -2  -2   23.37    0.48
  19  -2   2   22.62    0.57
 -19  -2   2   22.68    0.48
 -19  -2   2   22.77    0.48
  19   2   2   22.23    0.49
 -19   2  -2   24.69    0.51
 -19   2  -2   22.23    0.47
 -19   2  -2   22.67    0.49
  19  -2  -2   22.42    0.56
  20  -2   2    3.10    0.21
 -20  -2  -2    2.99    0.17
  20   2  -2    3.05    0.18
 -20   2   2    3.22    0.18
 -20  -2  -2    3.13    0.17
 -20   2   2    3.22    0.16
 -20  -2  -2    3.01    0.15
 -20  -2  -2    3.12    0.17
 -20  -2   2    3.07    0.16
 -20  -2   2    3.28    0.17
 -20   2  -2    3.12    0.15
  20  -2  -2    3.19    0.22
 -20   2  -2    2.81    0.17
 -20   2  -2    3.08    0.17
  20   2   2    2.83    0.21
 -21  -2  -2    5.80    0.22
 -21   2   2    5.91    0.22
 -21   2   2    5.74    0.23
 -21  -2  -2    5.60    0.24
 -21  -2  -2    5.72    0.23
  21  -2   2    5.76    0.29
  21   2  -2    5.72    0.25
 -21  -2  -2    5.92    0.20
  21  -2  -2    5.81    0.29
 -21   2  -2    5.60    0.23
 -21  -2   2    5.90    0.23
 -21   2  -2    5.92    0.23
 -21   2  -2    5.78    0.21
 -21  -2   2    5.98    0.24
 -22  -2  -2   14.92    0.41
 -22  -2  -2   14.74    0.39
  22   2  -2   15.01    0.42
 -22   2   2   14.60    0.36
 -22   2   2   15.10    0.40
  22  -2   2   14.68    0.47
 -22  -2  -2   14.54    0.35
 -22  -2  -2   15.13    0.39
 -22   2  -2   14.75    0.38
 -22   2  -2   14.66    0.40
 -22   2  -2   15.18    0.36
 -22  -2   2   14.95    0.39
 -22  -2   2   14.75    0.39
  22  -2  -2   14.60    0.47
  23  -2   2    8.16    0.36
 -23   2   2    8.02    0.26
 -23  -2  -2    7.90    0.30
 -23  -2  -2    8.28    0.29
 -23   2   2    7.30    0.28
  23   2  -2    7.95    0.38
 -23  -2  -2    7.64    0.28
 -23  -2   2    7.63    0.28
 -23   2  -2    7.91    0.28
 -23  -2   2    8.03    0.29
  23  -2  -2    7.16    0.34
 -23   2  -2    7.61    0.29
 -23   2  -2    7.62    0.25
 -24  -2  -2    0.38    0.11
 -24   2   2    0.30    0.11
 -24   2   2    0.25    0.09
 -24  -2  -2    0.24    0.11
 -24  -2  -2    0.32    0.10
  24  -2   2    0.16    0.11
 -24  -2   2    0.33    0.10
  24  -2  -2    0.35    0.12
 -24   2  -2    0.27    0.10
 -24   2  -2    0.41    0.10
 -24   2  -2    0.36    0.09
 -24  -2   2    0.35    0.10
 -25   2   2   10.12    0.31
 -25   2   2   10.25    0.35
 -25  -2  -2    9.66    0.34
  25  -2   2    9.82    0.41
 -25  -2  -2   10.02    0.34
 -25  -2  -2    9.62    0.33
  25  -2  -2   10.10    0.41
 -25  -2   2   10.07    0.35
 -25   2  -2   10.52    0.32
 -25   2  -2   10.28    0.35
 -25  -2   2   10.17    0.34
 -25   2  -2    9.53    0.32
 -26  -2  -2    0.36    0.12
 -26  -2  -2    0.16    0.09
 -26   2   2    0.16    0.10
  26  -2   2    0.20    0.12
 -26  -2  -2    0.31    0.12
 -26   2   2    0.24    0.09
  26  -2  -2    0.24    0.12
 -26   2  -2    0.30    0.11
 -26  -2   2    0.39    0.11
 -26  -2   2    0.14    0.10
 -26   2  -2    0.20    0.10
 -26   2  -2    0.32    0.10
 -27  -2  -2    2.67    0.22
 -27   2   2    3.00    0.19
  27  -2   2    2.74    0.25
 -27  -2  -2    2.94    0.20
 -27  -2  -2    2.90    0.22
 -27   2   2    3.39    0.23
 -27   2  -2    2.82    0.21
  27  -2  -2    2.73    0.25
 -27   2  -2    3.00    0.19
 -27  -2   2    3.04    0.22
 -27  -2   2    2.92    0.20
 -27   2  -2    3.14    0.22
 -28   2   2    0.91    0.16
 -28   2   2    0.61    0.18
 -28  -2  -2    0.44    0.12
 -28  -2  -2    0.57    0.14
 -28  -2  -2    0.73    0.15
  28  -2   2    0.57    0.15
 -28   2  -2    0.56    0.13
 -28   2  -2    0.78    0.13
 -28  -2   2    0.59    0.14
  28  -2  -2    0.70    0.16
 -28  -2   2    0.45    0.12
 -28   2  -2    0.63    0.13
 -29  -2  -2    3.31    0.24
 -29  -2  -2    2.92    0.21
 -29  -2  -2    3.03    0.23
  29  -2   2    3.02    0.36
 -29   2   2    3.04    0.24
 -29  -2   2    3.46    0.24
 -29   2  -2    2.86    0.22
 -29   2  -2    3.04    0.23
  29  -2  -2    2.84    0.27
 -29   2  -2    3.17    0.21
 -29  -2   2    2.88    0.21
 -30  -2  -2    0.24    0.13
 -30  -2  -2    0.14    0.11
 -30   2   2    0.31    0.13
 -30  -2  -2    0.19    0.13
 -30  -2   2    0.39    0.14
 -30  -2   2    0.22    0.12
 -30   2  -2    0.54    0.14
 -30   2  -2    0.52    0.13
 -30   2  -2    0.46    0.14
 -31  -2  -2    0.73    0.17
 -31   2   2    0.88    0.17
 -31  -2  -2    0.58    0.14
 -31  -2  -2    0.63    0.16
 -31   2  -2    0.73    0.14
 -31   2  -2    0.67    0.15
 -31  -2   2    0.87    0.16
 -31  -2   2    0.72    0.16
 -31   2  -2    1.09    0.17
 -32  -2  -2    1.31    0.18
 -32  -2  -2    1.38    0.20
 -32   2   2    1.30    0.19
 -32  -2  -2    1.29    0.19
 -32   2  -2    1.51    0.18
 -32   2  -2    1.39    0.18
 -32  -2   2    1.35    0.20
 -32  -2   2    1.41    0.19
 -32   2  -2    1.43    0.19
 -33  -2  -2    2.41    0.24
 -33  -2  -2    2.30    0.23
 -33  -2  -2    2.51    0.25
 -33   2   2    2.57    0.26
 -33  -2   2    2.59    0.25
 -33   2  -2    2.26    0.22
 -33   2  -2    2.37    0.22
 -33   2  -2    2.41    0.21
 -33  -2   2    2.56    0.24
 -34  -2  -2    0.09    0.15
 -34  -2  -2    0.00    0.13
 -34  -2  -2    0.04    0.12
 -34   2   2    0.16    0.14
 -34   2  -2   -0.01    0.10
 -34   2  -2    0.12    0.13
 -34  -2   2    0.07    0.13
 -34   2  -2   -0.03    0.13
 -34  -2   2    0.02    0.11
 -35  -2  -2    0.68    0.18
 -35  -2  -2    0.60    0.17
 -35  -2  -2    0.46    0.15
 -35   2   2    0.39    0.16
 -35   2  -2    0.64    0.16
 -35   2  -2    0.76    0.16
 -35   2  -2    0.56    0.14
 -35  -2   2    0.75    0.16
 -35  -2   2    0.60    0.17
 -36  -2  -2    4.38    0.31
 -36  -2  -2    4.96    0.29
 -36  -2  -2    4.51    0.29
 -36   2   2    4.62    0.30
 -36   2  -2    4.68    0.26
 -36   2  -2    4.71    0.29
 -36  -2   2    4.70    0.27
 -36   2  -2    4.72    0.28
 -36  -2   2    4.77    0.31
 -37   2   2    0.74    0.18
 -37  -2  -2    0.84    0.19
 -37  -2  -2    0.84    0.17
 -37  -2  -2    0.78    0.18
 -37   2  -2    0.74    0.17
 -37  -2   2    1.32    0.21
 -38  -2  -2    0.35    0.15
 -38   2   2    0.14    0.14
 -38  -2  -2    0.38    0.14
 -38  -2  -2    0.63    0.17
 -38  -2   2    0.39    0.16
 -38   2  -2    0.62    0.16
 -39  -2  -2    0.20    0.13
 -39   2   2    0.31    0.15
 -39  -2  -2    0.32    0.16
 -39  -2  -2    0.20    0.17
 -39  -2   2    0.31    0.15
 -39   2  -2   -0.02    0.15
 -40   2   2    0.06    0.13
 -40  -2   2    0.00    0.13
 -41   2   2    1.06    0.18
 -41  -2   2    1.29    0.19
 -42   2   2    2.13    0.28
 -42  -2   2    2.23    0.23
   0   3  -2    0.07    0.04
   0  -3  -2    0.09    0.02
   1   3  -2    0.08    0.04
  -1  -3  -2    0.08    0.03
   1  -3  -2    0.14    0.02
  -1   3  -2    0.01    0.04
   1  -3  -2    0.11    0.04
   2   3  -2    0.20    0.05
   2  -3  -2    0.26    0.05
   2  -3  -2    0.21    0.03
  -2   3  -2    0.17    0.05
  -3  -3  -2   54.42    0.82
   3   3  -2   55.76    0.87
  -3   3  -2   54.82    0.88
   3  -3  -2   55.43    0.85
   3  -3  -2   54.66    0.77
   4  -3   2   25.19    0.47
  -4  -3  -2   25.40    0.43
  -4   3  -2   25.24    0.48
   4  -3  -2   24.69    0.45
   4  -3  -2   25.74    0.38
  -5  -3  -2    6.55    0.18
   5  -3   2    6.07    0.19
  -5   3  -2    6.29    0.20
   5  -3  -2    6.21    0.13
   5  -3  -2    6.24    0.19
   6  -3   2    1.03    0.09
   6  -3  -2    0.91    0.09
  -6   3  -2    0.96    0.09
   7  -3   2    0.73    0.09
  -7   3  -2    0.60    0.08
   7  -3  -2    0.65    0.08
   8  -3   2    9.03    0.26
   8   3   2    8.89    0.20
  -8   3  -2    8.57    0.25
   8  -3  -2    8.80    0.25
   9  -3   2   19.76    0.44
  -9   3  -2   19.26    0.43
   9   3   2   20.06    0.35
   9  -3  -2   20.09    0.43
  10  -3   2    0.60    0.09
  10  -3  -2    0.57    0.09
 -10   3  -2    0.56    0.09
  10   3   2    0.58    0.06
  11  -3   2    1.21    0.12
 -11   3  -2    1.18    0.12
  11   3   2    1.19    0.08
  11  -3  -2    1.01    0.12
  12  -3   2    0.14    0.07
 -12   3  -2    0.21    0.07
  12   3   2    0.15    0.05
  13  -3   2    1.57    0.14
  13  -3  -2    1.50    0.15
 -13   3  -2    1.65    0.14
  13   3   2    1.66    0.10
  14  -3   2    0.18    0.08
  14   3  -2    0.08    0.05
  14   3   2    0.03    0.04
 -14   3  -2    0.11    0.07
  14  -3  -2    0.08    0.08
  15   3  -2    6.88    0.22
  15  -3   2    6.67    0.27
  15   3   2    6.37    0.20
  15  -3  -2    6.61    0.27
 -15   3  -2    6.75    0.27
  16  -3   2    0.36    0.10
 -16  -3  -2    0.19    0.07
 -16  -3  -2    0.34    0.07
 -16  -3  -2    0.12    0.07
 -16   3   2    0.23    0.07
  16  -3  -2    0.38    0.10
 -16   3  -2    0.18    0.07
 -16   3  -2    0.21    0.09
  16   3   2    0.26    0.06
 -16  -3   2    0.31    0.07
 -17  -3  -2    0.23    0.07
 -17  -3  -2    0.22    0.08
 -17   3   2    0.19    0.07
  17   3  -2    0.23    0.07
 -17  -3  -2    0.28    0.06
  17  -3   2    0.24    0.10
 -17  -3   2    0.24    0.07
 -17  -3   2    0.22    0.07
 -17   3  -2    0.20    0.07
 -17   3  -2    0.18    0.09
 -17   3  -2    0.38    0.08
  17  -3  -2    0.22    0.10
  18   3  -2    0.14    0.06
 -18   3   2    0.08    0.07
 -18  -3  -2    0.19    0.08
 -18  -3  -2    0.06    0.06
 -18  -3  -2    0.07    0.06
 -18   3   2    0.16    0.07
  18  -3   2    0.13    0.09
 -18  -3  -2    0.17    0.06
 -18  -3   2    0.09    0.06
 -18   3  -2    0.07    0.07
 -18   3  -2    0.06    0.07
 -18  -3   2    0.08    0.06
  18  -3  -2    0.05    0.09
 -19  -3  -2    5.46    0.21
 -19  -3  -2    5.86    0.23
 -19  -3  -2    5.47    0.21
 -19   3   2    5.19    0.21
  19   3  -2    5.47    0.22
 -19   3   2    5.07    0.19
  19  -3   2    5.44    0.28
 -19  -3  -2    5.48    0.20
 -19   3  -2    5.13    0.21
  19  -3  -2    5.45    0.28
 -19  -3   2    5.45    0.21
 -19   3  -2    5.66    0.21
 -19  -3   2    5.46    0.22
 -20  -3  -2    0.63    0.10
 -20   3   2    0.63    0.09
  20  -3   2    0.69    0.14
  20   3  -2    0.81    0.12
 -20   3   2    0.58    0.10
 -20  -3  -2    0.73    0.10
 -20  -3  -2    0.67    0.12
 -20  -3  -2    0.90    0.12
 -20  -3   2    0.64    0.10
  20  -3  -2    0.68    0.14
 -20  -3   2    0.71    0.11
 -20   3  -2    0.79    0.09
 -20   3  -2    0.78    0.11
 -20   3  -2    0.89    0.12
 -21  -3  -2    0.26    0.09
 -21  -3  -2    0.35    0.08
  21  -3   2    0.18    0.11
 -21   3   2    0.17    0.09
 -21  -3  -2    0.20    0.08
 -21  -3  -2    0.42    0.10
 -21   3   2    0.22    0.07
 -21   3  -2    0.31    0.09
 -21   3  -2    0.25    0.09
 -21  -3   2    0.19    0.08
  21  -3  -2    0.30    0.11
 -21  -3   2    0.34    0.09
 -21   3  -2    0.27    0.07
 -22  -3  -2    0.53    0.11
 -22  -3  -2    0.38    0.10
  22  -3   2    0.44    0.14
 -22   3   2    0.60    0.10
 -22  -3  -2    0.47    0.09
 -22   3   2    0.38    0.10
 -22  -3  -2    0.57    0.11
 -22  -3   2    0.42    0.09
 -22   3  -2    0.38    0.10
 -22   3  -2    0.49    0.10
  22  -3  -2    0.52    0.14
 -22  -3   2    0.52    0.10
 -22   3  -2    0.67    0.10
 -23  -3  -2    0.45    0.10
 -23   3   2    0.45    0.11
 -23  -3  -2    1.07    0.12
 -23  -3  -2    0.60    0.12
 -23   3   2    0.68    0.11
  23  -3   2    0.33    0.13
 -23  -3  -2    0.38    0.10
 -23   3  -2    0.56    0.12
 -23   3  -2    0.63    0.10
  23  -3  -2    0.54    0.14
 -23  -3   2    0.38    0.10
 -23   3  -2    0.84    0.12
 -23  -3   2    0.59    0.11
 -24  -3  -2    0.67    0.13
 -24   3   2    0.51    0.10
 -24  -3  -2    0.41    0.11
  24  -3   2    0.54    0.15
 -24  -3  -2    0.43    0.09
 -24   3   2    0.37    0.11
 -24  -3  -2    0.43    0.10
 -24  -3   2    0.42    0.10
 -24   3  -2    0.65    0.11
 -24   3  -2    0.44    0.11
 -24   3  -2    0.56    0.10
  24  -3  -2    0.54    0.14
 -24  -3   2    0.43    0.11
 -25  -3  -2    4.47    0.24
  25  -3   2    4.15    0.29
 -25  -3  -2    4.56    0.21
 -25  -3  -2    4.08    0.24
 -25   3   2    4.32    0.24
 -25  -3  -2    4.00    0.22
 -25   3  -2    4.25    0.20
 -25  -3   2    3.94    0.23
 -25   3  -2    4.17    0.24
 -25  -3   2    4.14    0.23
  25  -3  -2    4.47    0.29
 -25   3  -2    3.91    0.21
  26  -3   2    0.14    0.12
 -26  -3  -2    0.25    0.11
 -26  -3  -2    0.33    0.09
 -26   3   2    0.30    0.11
 -26  -3  -2    0.44    0.13
 -26  -3  -2    0.26    0.11
 -26   3  -2    0.32    0.11
 -26  -3   2    0.12    0.10
 -26   3  -2    0.13    0.10
 -26  -3   2    0.37    0.12
  26  -3  -2    0.23    0.12
 -26   3  -2    0.25    0.09
 -27  -3  -2   -0.06    0.11
 -27  -3  -2    0.18    0.10
 -27  -3  -2    0.09    0.11
 -27   3   2    0.03    0.10
  27  -3   2    0.06    0.12
 -27   3  -2    0.07    0.08
  27  -3  -2    0.11    0.11
 -27   3  -2    0.16    0.10
 -27  -3   2    0.06    0.10
 -27   3  -2    0.03    0.10
 -27  -3   2    0.11    0.10
 -28  -3  -2    0.22    0.13
 -28  -3  -2    0.16    0.11
 -28   3   2    0.22    0.12
  28  -3   2    0.11    0.12
 -28  -3  -2    0.45    0.13
 -28   3  -2    0.29    0.12
 -28  -3   2    0.24    0.12
 -28   3  -2    0.29    0.12
 -28   3  -2    0.25    0.11
 -28  -3   2    0.27    0.12
  28  -3  -2    0.29    0.13
 -29  -3  -2    0.16    0.13
 -29   3   2    0.00    0.12
 -29  -3  -2    0.14    0.12
 -29  -3  -2    0.17    0.12
 -29   3  -2    0.14    0.10
 -29  -3   2    0.07    0.11
 -29   3  -2    0.10    0.11
 -29   3  -2    0.02    0.11
 -29  -3   2    0.12    0.11
 -30  -3  -2    0.25    0.14
 -30  -3  -2    0.18    0.13
 -30   3   2    0.33    0.14
 -30  -3  -2    0.04    0.11
 -30   3  -2    0.14    0.12
 -30  -3   2    0.16    0.12
 -30   3  -2    0.17    0.12
 -30   3  -2    0.13    0.11
 -30  -3   2    0.30    0.13
 -31   3   2    5.03    0.30
 -31  -3  -2    5.11    0.28
 -31  -3  -2    5.36    0.30
 -31  -3  -2    4.81    0.29
 -31   3  -2    4.87    0.25
 -31   3  -2    5.21    0.29
 -31   3  -2    4.71    0.26
 -31  -3   2    5.20    0.30
 -31  -3   2    4.83    0.28
 -32  -3  -2    1.68    0.21
 -32  -3  -2    1.64    0.22
 -32  -3  -2    2.05    0.22
 -32   3   2    1.74    0.21
 -32   3  -2    1.33    0.18
 -32  -3   2    1.59    0.21
 -32   3  -2    2.17    0.22
 -32  -3   2    2.35    0.23
 -32   3  -2    1.86    0.20
 -33  -3  -2    1.07    0.19
 -33  -3  -2    0.81    0.16
 -33  -3  -2    0.54    0.16
 -33   3   2    0.75    0.17
 -33  -3   2    0.87    0.17
 -33   3  -2    0.56    0.15
 -33  -3   2    0.64    0.17
 -33   3  -2    0.71    0.15
 -34   3   2    0.59    0.17
 -34  -3  -2    0.54    0.16
 -34  -3  -2    0.30    0.14
 -34  -3  -2    0.43    0.17
 -34  -3   2    0.60    0.17
 -34  -3   2    0.47    0.15
 -34   3  -2    0.28    0.14
 -34   3  -2    0.39    0.14
 -35  -3  -2    0.00    0.14
 -35  -3  -2    0.12    0.16
 -35  -3  -2    0.03    0.13
 -35   3   2    0.09    0.15
 -35  -3   2    0.06    0.14
 -35   3  -2    0.12    0.13
 -35   3  -2    0.03    0.13
 -35  -3   2    0.07    0.12
 -36  -3  -2    0.93    0.19
 -36   3   2    0.77    0.18
 -36  -3  -2    0.80    0.19
 -36  -3  -2    0.67    0.16
 -36   3  -2    0.77    0.16
 -36  -3   2    0.79    0.16
 -36  -3   2    0.81    0.18
 -37   3   2    1.89    0.23
 -37  -3  -2    2.46    0.25
 -37  -3  -2    2.40    0.24
 -37  -3  -2    2.44    0.24
 -37  -3   2    2.26    0.22
 -37  -3   2    2.47    0.26
 -38   3   2   -0.04    0.13
 -38  -3  -2    0.19    0.15
 -38  -3  -2    0.02    0.15
 -38  -3  -2   -0.13    0.11
 -38  -3   2    0.09    0.14
 -38  -3   2   -0.18    0.10
 -39  -3  -2    0.11    0.14
 -39   3   2    0.10    0.13
 -39  -3   2    0.09    0.14
 -40   3   2   -0.02    0.13
 -40  -3   2    0.09    0.14
 -41   3   2    0.32    0.14
 -41  -3   2    0.64    0.17
   0  -4  -2    4.69    0.14
   0   4  -2    4.34    0.17
   1   4  -2    6.69    0.21
  -1   4  -2    6.72    0.21
   1  -4  -2    6.86    0.18
   2  -4   2  109.19    1.63
   2   4  -2  112.74    1.64
   2  -4  -2  111.68    1.60
  -2   4  -2  111.59    1.64
   3   4  -2  128.83    1.85
   3  -4   2  125.15    1.84
  -3   4  -2  125.34    1.85
   3  -4  -2  127.46    1.81
   4  -4   2    0.67    0.08
   4  -4  -2    0.53    0.07
  -4   4  -2    0.67    0.08
   5  -4   2    0.82    0.09
  -5   4  -2    0.74    0.09
   6  -4   2   44.69    0.76
   6  -4  -2   44.76    0.62
   6  -4  -2   44.02    0.74
  -6   4  -2   42.90    0.76
   7  -4   2    8.34    0.25
  -7   4  -2    8.16    0.25
   7  -4  -2    7.61    0.24
   8  -4   2    0.65    0.10
   8  -4  -2    0.59    0.09
  -8   4  -2    0.66    0.09
   8   4   2    0.59    0.05
   9  -4   2   24.93    0.53
   9  -4  -2   25.75    0.52
  -9   4  -2   25.02    0.52
   9   4   2   25.13    0.41
  10  -4   2    0.29    0.08
  10   4   2    0.10    0.03
  10  -4  -2    0.28    0.08
 -10   4  -2    0.14    0.07
  11  -4   2    4.67    0.21
  11   4   2    4.54    0.13
 -11   4  -2    4.61    0.20
  11  -4  -2    4.77    0.21
  12  -4   2    2.46    0.17
  12  -4  -2    2.16    0.17
  12   4   2    2.15    0.09
 -12   4  -2    2.22    0.15
  13  -4  -2    0.36    0.09
 -13   4  -2    0.43    0.09
  14  -4   2   20.65    0.51
 -14   4  -2   20.95    0.50
  14  -4  -2   21.19    0.51
 -15  -4  -2    3.62    0.16
  15  -4   2    4.10    0.23
 -15  -4  -2    3.75    0.17
 -15  -4  -2    3.73    0.16
 -15   4   2    3.90    0.17
  15  -4  -2    3.94    0.23
 -15   4  -2    3.89    0.22
 -15  -4   2    3.96    0.17
 -15   4  -2    3.73    0.17
 -16  -4  -2    2.04    0.13
 -16  -4  -2    1.70    0.13
 -16  -4  -2    1.71    0.13
  16  -4   2    1.99    0.18
 -16  -4  -2    1.92    0.14
 -16   4   2    1.66    0.12
  16  -4  -2    1.71    0.17
 -16   4  -2    1.72    0.17
 -16  -4   2    2.09    0.14
 -16  -4   2    1.93    0.13
 -16   4  -2    1.58    0.13
 -16   4  -2    1.84    0.12
 -17  -4  -2   18.11    0.40
 -17  -4  -2   17.83    0.39
 -17   4   2   17.09    0.40
 -17  -4  -2   17.67    0.42
 -17  -4  -2   17.06    0.40
  17  -4   2   18.18    0.50
 -17  -4   2   17.77    0.40
 -17   4  -2   17.71    0.39
 -17  -4   2   17.41    0.41
 -17   4  -2   18.00    0.48
  17  -4  -2   18.06    0.50
 -17   4  -2   18.20    0.42
 -18  -4  -2   35.81    0.65
 -18   4   2   35.47    0.66
 -18  -4  -2   35.55    0.66
 -18  -4  -2   35.96    0.67
 -18   4   2   35.75    0.64
  18  -4   2   35.55    0.79
 -18  -4  -2   35.29    0.68
  18  -4  -2   34.56    0.77
 -18  -4   2   36.77    0.68
 -18   4  -2   34.74    0.64
 -18   4  -2   35.58    0.68
 -18  -4   2   35.41    0.66
 -19   4   2    0.21    0.07
 -19  -4  -2    0.37    0.09
 -19  -4  -2    0.21    0.08
 -19   4   2    0.18    0.08
 -19  -4  -2    0.25    0.09
  19  -4   2    0.31    0.11
 -19  -4  -2    0.41    0.09
  19  -4  -2    0.36    0.12
 -19  -4   2    0.10    0.07
 -19   4  -2    0.84    0.12
 -19   4  -2    0.41    0.09
 -19  -4   2    0.27    0.08
 -20  -4  -2    1.44    0.15
 -20   4   2    1.37    0.14
 -20  -4  -2    1.52    0.15
 -20  -4  -2    1.46    0.13
 -20  -4  -2    1.34    0.14
 -20   4   2    1.54    0.12
  20  -4   2    1.52    0.19
 -20   4  -2    1.80    0.15
 -20   4  -2    1.27    0.14
 -20  -4   2    1.54    0.15
  20  -4  -2    1.57    0.19
 -20  -4   2    1.69    0.15
 -21   4   2    0.03    0.08
 -21  -4  -2    0.33    0.09
 -21  -4  -2    0.18    0.10
 -21   4   2    0.05    0.07
 -21  -4  -2    0.08    0.08
  21  -4   2    0.25    0.12
 -21  -4  -2    0.37    0.11
 -21   4  -2    0.06    0.08
 -21   4  -2    0.12    0.08
 -21  -4   2    0.16    0.07
 -21  -4   2    0.12    0.08
  21  -4  -2    0.17    0.12
 -22  -4  -2   20.95    0.50
  22  -4   2   21.03    0.61
 -22  -4  -2   20.45    0.50
 -22  -4  -2   21.48    0.52
 -22   4   2   20.63    0.50
 -22  -4  -2   21.14    0.48
 -22   4  -2   21.01    0.48
  22  -4  -2   21.14    0.60
 -22  -4   2   21.52    0.50
 -22   4  -2   23.01    0.52
 -22  -4   2   20.84    0.50
 -23  -4  -2   14.06    0.40
 -23  -4  -2   13.94    0.37
  23  -4   2   13.93    0.50
 -23  -4  -2   14.25    0.42
 -23  -4  -2   14.12    0.40
 -23   4   2   13.81    0.40
 -23  -4   2   13.59    0.39
 -23   4  -2   13.69    0.40
  23  -4  -2   13.50    0.49
 -23  -4   2   13.82    0.40
 -23   4  -2   13.94    0.37
  24  -4   2    0.32    0.13
 -24  -4  -2    0.29    0.11
 -24  -4  -2    0.09    0.09
 -24  -4  -2    0.24    0.12
 -24  -4  -2    0.08    0.08
 -24   4   2    0.02    0.09
 -24  -4   2    0.10    0.09
 -24   4  -2    0.13    0.10
  24  -4  -2    0.07    0.11
 -24  -4   2    0.11    0.09
 -24   4  -2    0.24    0.09
  25  -4   2    4.80    0.32
 -25  -4  -2    4.46    0.24
 -25  -4  -2    4.69    0.26
 -25   4   2    4.73    0.25
 -25  -4  -2    4.41    0.25
 -25  -4  -2    4.46    0.22
 -25   4  -2    4.46    0.23
 -25  -4   2    4.52    0.24
  25  -4  -2    4.33    0.30
 -25  -4   2    4.37    0.24
 -25   4  -2    4.10    0.24
 -26  -4  -2    9.79    0.36
 -26  -4  -2    9.71    0.35
 -26   4   2    9.55    0.35
 -26  -4  -2   10.10    0.33
  26  -4   2    9.41    0.44
 -26  -4  -2   10.17    0.37
  26  -4  -2    9.97    0.44
 -26   4  -2    9.28    0.35
 -26  -4   2    9.60    0.36
 -26   4  -2    9.55    0.32
 -26  -4   2    9.58    0.35
 -27  -4  -2    4.28    0.26
 -27   4   2    3.90    0.24
 -27  -4  -2    4.26    0.26
  27  -4   2    3.96    0.31
 -27  -4  -2    4.32    0.22
 -27  -4  -2    3.93    0.24
 -27  -4   2    4.25    0.25
 -27   4  -2    3.98    0.24
  27  -4  -2    3.89    0.30
 -27  -4   2    4.19    0.25
 -27   4  -2    4.00    0.23
 -28   4   2    0.32    0.12
 -28  -4  -2    0.11    0.11
 -28  -4  -2    0.17    0.10
 -28  -4  -2    0.10    0.13
  28  -4   2    0.14    0.16
 -28  -4  -2    0.12    0.12
 -28   4  -2    0.16    0.11
 -28  -4   2    0.24    0.12
 -28   4  -2    0.26    0.11
 -28  -4   2    0.18    0.11
 -29   4   2    1.76    0.21
 -29  -4  -2    1.40    0.17
 -29  -4  -2    1.56    0.19
 -29  -4  -2    1.71    0.21
 -29  -4  -2    1.40    0.19
 -29   4  -2    1.62    0.18
 -29   4  -2    1.33    0.18
 -29  -4   2    1.09    0.17
 -29  -4   2    1.04    0.17
 -30  -4  -2    1.02    0.18
 -30  -4  -2    1.06    0.18
 -30   4   2    0.96    0.18
 -30  -4  -2    1.22    0.19
 -30   4  -2    1.29    0.17
 -30   4  -2    1.02    0.16
 -30  -4   2    1.17    0.18
 -30  -4   2    1.16    0.18
 -31  -4  -2    8.46    0.38
 -31  -4  -2    8.42    0.36
 -31   4   2    8.66    0.37
 -31  -4  -2    7.87    0.36
 -31   4  -2    7.80    0.34
 -31  -4   2    9.27    0.38
 -31  -4   2    8.06    0.37
 -31   4  -2    8.09    0.32
 -32   4   2    2.44    0.25
 -32  -4  -2    2.47    0.24
 -32  -4  -2    2.49    0.25
 -32  -4  -2    2.22    0.24
 -32   4  -2    2.39    0.22
 -32  -4   2    2.09    0.23
 -32   4  -2    2.57    0.22
 -32  -4   2    2.56    0.24
 -33  -4  -2    0.78    0.19
 -33  -4  -2    0.88    0.18
 -33   4   2    0.81    0.18
 -33  -4  -2    0.93    0.18
 -33   4  -2    0.70    0.16
 -33  -4   2    1.02    0.18
 -33  -4   2    1.09    0.19
 -33   4  -2    0.98    0.17
 -34  -4  -2    1.06    0.19
 -34  -4  -2    0.79    0.20
 -34  -4  -2    1.01    0.19
 -34   4   2    0.76    0.18
 -34   4  -2    0.96    0.17
 -34  -4   2    0.83    0.17
 -34  -4   2    0.89    0.19
 -34   4  -2    0.82    0.17
 -35  -4  -2    0.42    0.18
 -35   4   2    0.61    0.17
 -35  -4  -2    0.43    0.15
 -35  -4  -2    0.38    0.16
 -35  -4   2    0.35    0.15
 -35  -4   2    0.30    0.15
 -36  -4  -2    3.22    0.28
 -36  -4  -2    2.91    0.26
 -36  -4  -2    3.33    0.27
 -36   4   2    2.94    0.27
 -36  -4   2    3.09    0.28
 -36  -4   2    3.20    0.26
 -37   4   2    4.70    0.30
 -37  -4  -2    5.42    0.32
 -37  -4   2    4.93    0.29
 -37  -4   2    4.48    0.31
 -38  -4  -2    4.38    0.30
 -38   4   2    4.25    0.29
 -38  -4   2    4.18    0.27
 -38  -4   2    4.97    0.31
 -39   4   2    0.18    0.14
 -39  -4  -2    0.15    0.14
 -39  -4   2    0.19    0.12
 -39  -4   2    0.12    0.14
 -40   4   2    0.20    0.13
 -40  -4  -2    0.19    0.20
 -40  -4   2    0.37    0.15
 -41   4   2    0.06    0.13
 -41  -4   2    0.28    0.15
   1  -5   2    9.04    0.24
   1   5  -2    8.58    0.25
  -1  -5  -2    9.12    0.21
   1  -5  -2    9.29    0.22
  -1   5  -2    8.73    0.25
   2   5  -2    5.59    0.20
   2  -5   2    5.50    0.19
   2  -5  -2    5.42    0.17
  -2   5  -2    5.56    0.20
   3   5  -2  316.05    4.74
   3  -5   2  318.30    4.78
  -3   5  -2  320.87    5.03
   3  -5  -2  319.66    4.83
   4  -5   2    7.78    0.24
   4   5  -2    7.64    0.24
   4  -5  -2    7.79    0.22
  -4   5  -2    7.34    0.23
   5  -5   2   47.24    0.81
  -5   5  -2   47.47    0.81
   5  -5  -2   46.81    0.79
   6  -5   2    1.11    0.11
   6  -5  -2    1.03    0.11
  -6   5  -2    0.99    0.11
   7  -5   2   14.49    0.36
   7  -5  -2   13.02    0.34
  -7   5  -2   15.68    0.37
   8  -5   2  203.00    2.94
  -8   5  -2  206.05    3.02
   8  -5  -2  204.25    2.92
   9  -5   2  278.37    4.33
   9  -5  -2  275.21    3.96
  -9   5  -2  272.53    4.04
  10  -5   2    0.75    0.11
 -10   5  -2    0.72    0.10
  10  -5  -2    0.61    0.10
  11  -5   2  125.45    1.92
 -11   5  -2  123.06    1.89
  11  -5  -2  123.38    1.90
  12  -5   2  245.44    3.54
  12  -5  -2  245.43    3.52
 -12   5  -2  242.20    3.50
  13  -5   2    7.87    0.30
 -13  -5  -2    8.33    0.24
 -13  -5  -2    7.90    0.25
 -13   5  -2    8.12    0.29
 -13  -5   2    8.52    0.28
  13  -5  -2    8.19    0.30
 -14  -5  -2    2.59    0.14
 -14  -5  -2    2.44    0.14
 -14  -5  -2    2.53    0.14
  14  -5   2    2.31    0.18
 -14   5   2    2.60    0.14
 -14  -5  -2    2.78    0.15
 -14   5  -2    2.64    0.18
  14  -5  -2    2.79    0.19
 -14   5  -2    2.62    0.15
 -14  -5   2    2.60    0.15
 -15  -5  -2   21.84    0.45
 -15   5   2   21.26    0.45
 -15  -5  -2   21.89    0.46
 -15  -5  -2   22.05    0.47
  15  -5   2   22.11    0.56
 -15  -5  -2   21.36    0.45
  15  -5  -2   22.23    0.56
 -15  -5   2   24.04    0.48
 -15  -5   2   23.72    0.51
 -15   5  -2   22.87    0.47
 -15   5  -2   21.36    0.53
 -15   5  -2   21.33    0.46
 -16  -5  -2   23.73    0.49
 -16  -5  -2   24.51    0.49
 -16  -5  -2   23.13    0.49
 -16  -5  -2   23.35    0.50
 -16   5   2   25.04    0.49
  16  -5   2   23.27    0.59
 -16  -5   2   23.50    0.50
 -16   5  -2   23.72    0.57
 -16   5  -2   23.92    0.47
 -16   5  -2   23.76    0.50
 -16  -5   2   23.28    0.48
  16  -5  -2   23.94    0.59
 -17   5   2   80.27    1.26
 -17  -5  -2   79.09    1.28
 -17  -5  -2   78.97    1.27
 -17  -5  -2   79.88    1.25
 -17  -5  -2   78.62    1.25
  17  -5   2   79.44    1.41
 -17  -5   2   79.01    1.25
 -17   5  -2   80.49    1.37
 -17  -5   2   78.49    1.22
  17  -5  -2   78.34    1.39
 -17   5  -2   79.59    1.23
 -17   5  -2   79.62    1.27
 -17  -5   2   79.10    1.27
 -18  -5  -2    4.82    0.21
 -18  -5  -2    5.20    0.21
 -18  -5  -2    5.07    0.21
  18  -5   2    4.59    0.27
 -18   5   2    4.96    0.21
 -18  -5  -2    4.69    0.22
 -18  -5   2    4.66    0.20
 -18  -5   2    5.43    0.22
 -18   5  -2    4.90    0.26
 -18   5  -2    4.82    0.19
  18  -5  -2    4.46    0.27
 -18   5  -2    5.25    0.22
 -18  -5   2    4.62    0.19
 -19  -5  -2    8.27    0.28
 -19   5   2    8.14    0.27
  19  -5   2    8.43    0.36
 -19  -5  -2    8.87    0.28
 -19  -5  -2    7.79    0.27
 -19  -5  -2    8.77    0.30
 -19  -5   2    8.23    0.27
 -19  -5   2    8.39    0.29
  19  -5  -2    8.33    0.36
 -19   5  -2    8.07    0.28
 -19   5  -2    7.99    0.26
 -19  -5   2    8.05    0.26
 -20  -5  -2    4.81    0.23
  20  -5   2    4.75    0.30
 -20   5   2    4.83    0.22
 -20  -5  -2    4.60    0.22
 -20  -5  -2    4.78    0.21
 -20  -5  -2    4.58    0.22
 -20   5  -2    4.59    0.22
 -20  -5   2    4.59    0.20
  20  -5  -2    4.84    0.29
 -20  -5   2    4.65    0.21
 -20  -5   2    4.96    0.23
 -20   5  -2    4.79    0.20
  21  -5   2    0.40    0.15
 -21  -5  -2    0.69    0.11
 -21  -5  -2    0.61    0.12
 -21   5   2    0.47    0.10
 -21  -5  -2    0.42    0.11
 -21  -5  -2    0.44    0.11
  21  -5  -2    0.52    0.15
 -21   5  -2    0.53    0.10
 -21   5  -2    0.65    0.12
 -21  -5   2    0.38    0.10
 -21  -5   2    0.70    0.11
 -22  -5  -2    9.85    0.31
  22  -5   2    9.67    0.42
 -22  -5  -2   10.19    0.35
 -22   5   2    9.37    0.32
 -22  -5  -2    9.55    0.32
 -22  -5  -2    9.68    0.33
 -22   5  -2    9.94    0.31
 -22  -5   2    9.72    0.33
  22  -5  -2   10.44    0.42
 -22   5  -2   10.36    0.34
 -22  -5   2    9.49    0.32
 -23   5   2   36.20    0.74
  23  -5   2   35.95    0.88
 -23  -5  -2   36.71    0.76
 -23  -5  -2   36.06    0.74
 -23  -5  -2   35.62    0.73
 -23  -5  -2   35.96    0.72
 -23   5  -2   36.47    0.74
 -23  -5   2   34.66    0.73
  23  -5  -2   35.54    0.87
 -23   5  -2   35.51    0.69
 -23  -5   2   36.20    0.74
 -24  -5  -2    1.40    0.16
 -24   5   2    1.08    0.15
  24  -5   2    1.17    0.20
 -24  -5  -2    1.25    0.15
 -24  -5  -2    1.24    0.16
 -24  -5  -2    1.14    0.15
  24  -5  -2    1.34    0.21
 -24  -5   2    1.32    0.16
 -24   5  -2    1.38    0.15
 -24  -5   2    1.35    0.17
 -24   5  -2    1.01    0.15
 -25  -5  -2   46.15    0.93
  25  -5   2   47.59    1.09
 -25  -5  -2   47.49    0.92
 -25  -5  -2   47.43    0.89
 -25   5   2   47.03    0.92
 -25  -5  -2   46.47    0.92
 -25   5  -2   48.22    0.92
 -25   5  -2   46.62    0.87
  25  -5  -2   47.81    1.07
 -25  -5   2   47.37    0.93
 -25  -5   2   47.58    0.92
 -26   5   2    3.56    0.23
 -26  -5  -2    3.84    0.25
  26  -5   2    3.42    0.30
 -26  -5  -2    4.00    0.24
 -26  -5  -2    3.49    0.24
 -26  -5  -2    4.04    0.23
 -26   5  -2    3.46    0.21
 -26  -5   2    3.68    0.23
 -26  -5   2    3.76    0.24
  26  -5  -2    3.81    0.30
 -26   5  -2    3.63    0.23
 -27  -5  -2    2.92    0.24
 -27  -5  -2    3.20    0.24
 -27  -5  -2    3.64    0.25
  27  -5   2    4.15    0.53
 -27  -5  -2    3.61    0.22
 -27   5   2    3.26    0.23
 -27  -5   2    3.41    0.24
 -27   5  -2    3.29    0.21
 -27   5  -2    3.14    0.23
 -27  -5   2    3.26    0.23
 -28  -5  -2    8.22    0.32
 -28   5   2    7.46    0.34
 -28  -5  -2    7.82    0.34
 -28  -5  -2    9.53    0.38
 -28  -5  -2    8.63    0.36
 -28  -5   2    8.16    0.35
 -28   5  -2    8.27    0.31
 -28  -5   2    8.07    0.34
 -28   5  -2    7.87    0.33
 -29  -5  -2   35.18    0.79
 -29  -5  -2   34.00    0.78
 -29   5   2   35.18    0.78
 -29  -5  -2   35.67    0.75
 -29  -5  -2   35.73    0.79
 -29  -5   2   35.08    0.80
 -29   5  -2   34.58    0.72
 -29  -5   2   34.57    0.79
 -29   5  -2   34.67    0.76
 -30  -5  -2    0.73    0.17
 -30  -5  -2    1.18    0.19
 -30  -5  -2    0.97    0.17
 -30  -5  -2    0.73    0.14
 -30   5   2    0.91    0.17
 -30   5  -2    0.73    0.14
 -30  -5   2    0.93    0.17
 -30   5  -2    0.71    0.15
 -30  -5   2    0.73    0.16
 -31  -5  -2   13.57    0.46
 -31  -5  -2   14.13    0.48
 -31   5   2   13.01    0.45
 -31  -5  -2   13.53    0.47
 -31  -5  -2   13.23    0.42
 -31  -5   2   13.49    0.46
 -31  -5   2   13.39    0.47
 -31   5  -2   12.86    0.44
 -31   5  -2   14.15    0.48
 -32  -5  -2   39.23    0.87
 -32  -5  -2   38.36    0.92
 -32  -5  -2   38.28    0.86
 -32   5   2   37.32    0.85
 -32  -5  -2   36.09    0.84
 -32  -5   2   38.71    0.87
 -32   5  -2   37.61    0.82
 -32  -5   2   38.45    0.85
 -33  -5  -2    4.28    0.28
 -33  -5  -2    3.76    0.29
 -33   5   2    3.84    0.28
 -33  -5  -2    4.07    0.30
 -33   5  -2    4.11    0.26
 -33  -5   2    4.35    0.29
 -33  -5   2    3.74    0.29
 -34  -5  -2    1.09    0.19
 -34  -5  -2    0.70    0.19
 -34   5   2    0.87    0.18
 -34  -5  -2    0.90    0.19
 -34  -5   2    1.02    0.20
 -34  -5   2    0.91    0.18
 -35   5   2    0.45    0.15
 -35  -5  -2    0.56    0.18
 -35  -5  -2    0.85    0.19
 -35  -5   2    0.53    0.17
 -35  -5   2    0.45    0.16
 -36  -5  -2   21.23    0.59
 -36   5   2   20.66    0.58
 -36  -5   2   19.43    0.56
 -36  -5   2   20.47    0.60
 -37  -5  -2   19.71    0.56
 -37   5   2   18.66    0.55
 -37  -5   2   18.57    0.54
 -37  -5   2   19.58    0.58
 -38   5   2    0.46    0.15
 -38  -5  -2    0.48    0.16
 -38  -5   2    0.60    0.15
 -38  -5   2    0.31    0.16
 -39   5   2    2.31    0.22
 -39  -5  -2    3.08    0.25
 -39  -5   2    2.54    0.23
 -39  -5   2    2.74    0.25
 -40  -5  -2    0.99    0.21
 -40   5   2    1.42    0.19
 -40  -5   2    1.32    0.18
 -40  -5   2    1.29    0.19
 -41  -5   2    4.08    0.35
   0  -6   2    0.33    0.07
   0   6  -2    0.39    0.08
  -1  -6  -2    5.85    0.16
   1   6  -2    5.35    0.21
   1  -6   2    5.80    0.20
   1  -6  -2    5.81    0.18
  -1   6  -2    6.22    0.22
  -1  -6   2    5.70    0.19
   2  -6   2  503.00    7.58
   2   6  -2  508.99    7.77
   2  -6  -2  504.06    7.34
  -2  -6   2  501.78    7.34
  -2   6  -2  503.25    7.57
   3  -6   2  213.73    3.09
   3   6  -2  210.46    3.20
   3  -6  -2  216.22    2.98
  -3   6  -2  211.19    3.27
   4  -6   2    1.34    0.12
   4   6  -2    1.57    0.13
   4  -6  -2    1.51    0.11
  -4   6  -2    1.69    0.13
   5  -6   2  147.78    2.18
   5   6  -2  147.83    2.19
  -5   6  -2  150.24    2.18
   5  -6  -2  148.22    2.15
   6  -6   2    0.10    0.07
   6  -6  -2    0.15    0.07
  -6   6  -2    0.35    0.08
   7  -6   2   64.65    1.08
  -7   6  -2   64.26    1.06
   7  -6  -2   63.81    1.06
   8  -6   2    2.52    0.17
  -8   6  -2    2.65    0.16
   8  -6  -2    2.52    0.16
   9  -6   2  258.48    3.73
  -9   6  -2  261.98    3.70
   9  -6  -2  262.19    3.71
  10  -6   2   31.08    0.66
 -10   6  -2   32.83    0.65
  10  -6  -2   32.24    0.66
 -11  -6  -2  186.66    2.80
  11  -6   2  170.03    2.67
 -11  -6  -2  179.72    2.61
  11  -6  -2  168.73    2.65
 -11   6  -2  176.09    2.64
 -11   6  -2  199.92    2.84
 -12  -6  -2    2.45    0.14
 -12   6   2    2.38    0.14
  12  -6   2    2.73    0.20
 -12  -6  -2    2.41    0.15
  12  -6  -2    2.29    0.18
 -12   6  -2    2.55    0.17
 -12   6  -2    3.21    0.15
 -12  -6   2    2.71    0.14
 -13  -6  -2    0.61    0.10
 -13   6   2    0.56    0.09
 -13  -6  -2    0.16    0.07
 -13  -6  -2    0.32    0.08
  13  -6   2    0.11    0.09
 -13   6  -2    0.14    0.07
 -13  -6   2    0.18    0.06
  13  -6  -2    0.11    0.08
  14  -6   2    0.58    0.12
 -14  -6  -2    0.05    0.06
 -14  -6  -2    0.05    0.07
 -14  -6  -2    0.06    0.06
 -14   6  -2    0.26    0.09
  14  -6  -2    0.06    0.08
 -14  -6   2    0.13    0.06
 -14   6  -2    0.32    0.08
 -14   6  -2    0.17    0.06
 -15   6   2    7.32    0.24
 -15  -6  -2    7.78    0.26
 -15  -6  -2    7.86    0.25
 -15  -6  -2    7.57    0.26
  15  -6   2    8.54    0.34
 -15  -6  -2    7.77    0.25
 -15   6  -2    7.60    0.23
 -15  -6   2    7.89    0.26
 -15   6  -2    7.70    0.29
 -15  -6   2    7.73    0.24
 -15   6  -2    7.59    0.26
  15  -6  -2    8.04    0.32
 -16  -6  -2    3.94    0.20
  16  -6   2    3.71    0.25
 -16  -6  -2    3.67    0.17
 -16  -6  -2    3.96    0.19
 -16   6   2    3.44    0.17
 -16  -6  -2    3.89    0.18
 -16  -6   2    3.74    0.17
 -16   6  -2    3.75    0.22
 -16  -6   2    3.79    0.18
 -16  -6   2    3.83    0.17
 -16   6  -2    3.73    0.16
  16  -6  -2    3.44    0.23
 -17   6   2   27.87    0.57
 -17  -6  -2   27.98    0.59
 -17  -6  -2   28.01    0.56
  17  -6   2   28.27    0.70
 -17  -6  -2   27.92    0.57
 -17  -6  -2   27.46    0.58
 -17   6  -2   28.33    0.54
 -17  -6   2   28.13    0.58
 -17  -6   2   28.21    0.55
 -17   6  -2   28.27    0.65
  17  -6  -2   28.74    0.69
 -17  -6   2   28.09    0.56
 -17   6  -2   28.03    0.58
 -18   6   2   17.45    0.42
 -18  -6  -2   18.09    0.43
 -18  -6  -2   17.38    0.43
  18  -6   2   17.77    0.54
 -18  -6  -2   18.13    0.45
 -18  -6  -2   17.42    0.43
 -18  -6   2   17.67    0.44
 -18   6  -2   17.76    0.50
 -18  -6   2   17.51    0.42
 -18   6  -2   17.87    0.40
 -18   6  -2   17.58    0.44
 -18  -6   2   17.53    0.41
  18  -6  -2   18.00    0.53
 -19  -6  -2    3.51    0.20
 -19  -6  -2    3.50    0.19
 -19  -6  -2    3.96    0.21
  19  -6   2    3.52    0.27
 -19   6   2    3.71    0.19
 -19  -6  -2    3.69    0.20
 -19  -6   2    3.76    0.19
 -19  -6   2    3.71    0.19
 -19  -6   2    3.75    0.20
 -19   6  -2    3.67    0.18
  19  -6  -2    3.48    0.26
 -19   6  -2    3.84    0.21
 -20   6   2    3.89    0.21
 -20  -6  -2    3.98    0.21
 -20  -6  -2    4.10    0.23
  20  -6   2    4.31    0.29
 -20  -6  -2    3.67    0.21
 -20  -6  -2    4.27    0.22
 -20  -6   2    3.86    0.20
 -20   6  -2    4.30    0.19
  20  -6  -2    3.94    0.28
 -20  -6   2    4.11    0.22
 -20  -6   2    4.34    0.20
 -20   6  -2    3.85    0.21
 -21  -6  -2   11.70    0.36
 -21  -6  -2   12.19    0.36
  21  -6   2   11.30    0.46
 -21  -6  -2   11.53    0.36
 -21   6   2   11.34    0.35
 -21  -6  -2   11.47    0.38
 -21  -6   2   11.57    0.36
  21  -6  -2   11.21    0.44
 -21   6  -2   11.68    0.37
 -21  -6   2   11.15    0.33
 -21   6  -2   11.31    0.33
 -21  -6   2   11.77    0.37
 -22  -6  -2  139.91    2.13
 -22   6   2  139.09    2.13
  22  -6   2  137.25    2.33
 -22  -6  -2  138.64    2.15
 -22  -6  -2  139.84    2.16
 -22  -6  -2  139.02    2.13
 -22  -6   2  139.55    2.13
  22  -6  -2  138.84    2.32
 -22  -6   2  139.26    2.16
 -22   6  -2  141.14    2.15
 -22   6  -2  135.54    2.07
 -22  -6   2  140.43    2.08
  23  -6   2  118.03    2.06
 -23   6   2  113.88    1.84
 -23  -6  -2  115.89    1.84
 -23  -6  -2  115.99    1.83
 -23  -6  -2  115.41    1.86
 -23  -6  -2  117.04    1.87
 -23   6  -2  116.60    1.79
 -23   6  -2  115.45    1.85
 -23  -6   2  119.63    1.97
  23  -6  -2  114.89    2.02
 -23  -6   2  120.13    1.86
 -23  -6   2  118.15    1.87
 -24  -6  -2    1.54    0.18
  24  -6   2    1.16    0.21
 -24  -6  -2    2.02    0.18
 -24  -6  -2    2.26    0.20
 -24  -6   2    1.73    0.19
 -24   6  -2    1.55    0.18
 -24  -6   2    1.52    0.17
  24  -6  -2    1.33    0.20
 -24   6  -2    1.50    0.15
  25  -6   2   35.90    0.93
 -25  -6  -2   35.94    0.75
 -25   6   2   36.47    0.77
 -25  -6  -2   35.43    0.77
 -25  -6  -2   35.45    0.78
 -25  -6  -2   36.69    0.77
 -25  -6   2   35.27    0.78
 -25   6  -2   36.07    0.77
  25  -6  -2   36.08    0.91
 -25   6  -2   36.34    0.71
 -25  -6   2   34.57    0.76
 -26  -6  -2   42.36    0.87
 -26  -6  -2   43.58    0.86
 -26   6   2   42.68    0.87
 -26  -6  -2   42.09    0.89
 -26  -6  -2   42.96    0.89
 -26   6  -2   41.96    0.86
 -26  -6   2   42.78    0.89
 -26   6  -2   43.25    0.82
 -26  -6   2   42.67    0.87
 -27  -6  -2    0.02    0.12
 -27  -6  -2    0.26    0.14
 -27   6   2    0.18    0.12
 -27  -6  -2    0.12    0.11
 -27  -6  -2    0.14    0.12
 -27  -6   2    0.23    0.13
 -27   6  -2    0.29    0.13
 -27  -6   2    0.22    0.11
 -27   6  -2    0.41    0.13
 -28  -6  -2    4.28    0.28
 -28  -6  -2    3.96    0.24
 -28  -6  -2    3.87    0.27
 -28   6   2    4.13    0.26
 -28  -6  -2    3.90    0.26
 -28  -6   2    4.01    0.27
 -28  -6   2    4.32    0.27
 -28   6  -2    4.19    0.26
 -29   6   2    4.42    0.27
 -29  -6  -2    4.56    0.26
 -29  -6  -2    4.68    0.29
 -29  -6  -2    4.78    0.28
 -29  -6  -2    4.05    0.28
 -29  -6   2    4.67    0.28
 -29   6  -2    4.08    0.26
 -29  -6   2    4.22    0.27
 -30  -6  -2    5.57    0.29
 -30  -6  -2    5.76    0.32
 -30  -6  -2    5.35    0.31
 -30   6   2    5.39    0.31
 -30  -6  -2    5.62    0.32
 -30   6  -2    5.05    0.28
 -30  -6   2    5.47    0.30
 -30  -6   2    5.36    0.31
 -31  -6  -2   17.06    0.53
 -31  -6  -2   16.48    0.52
 -31  -6  -2   15.95    0.53
 -31   6   2   15.97    0.51
 -31  -6  -2   16.68    0.48
 -31  -6   2   16.15    0.52
 -31   6  -2   16.24    0.49
 -31  -6   2   16.28    0.51
 -32  -6  -2    4.15    0.30
 -32  -6  -2    4.02    0.25
 -32  -6  -2    3.72    0.28
 -32   6   2    4.32    0.28
 -32  -6   2    4.38    0.30
 -32  -6   2    4.19    0.29
 -32   6  -2    4.69    0.28
 -33  -6  -2    0.28    0.13
 -33   6   2    0.09    0.14
 -33  -6  -2    0.38    0.17
 -33  -6  -2    0.22    0.17
 -33  -6   2    0.30    0.15
 -33  -6   2    0.40    0.16
 -34   6   2   12.65    0.45
 -34  -6  -2   12.55    0.46
 -34  -6   2   12.45    0.46
 -34  -6   2   11.66    0.45
 -35   6   2    3.15    0.26
 -35  -6  -2    3.46    0.29
 -35  -6   2    3.81    0.29
 -35  -6   2    3.44    0.27
 -36   6   2    0.50    0.16
 -36  -6  -2    0.39    0.17
 -36  -6   2    0.48    0.16
 -36  -6   2    0.38    0.15
 -37  -6  -2   10.35    0.41
 -37   6   2    9.74    0.39
 -37  -6   2   10.39    0.41
 -37  -6   2    9.47    0.38
 -38   6   2    0.40    0.14
 -38  -6  -2    0.21    0.15
 -38  -6   2    0.56    0.16
 -38  -6   2    0.32    0.13
 -39  -6  -2    1.91    0.22
 -39   6   2    1.91    0.20
 -39  -6   2    1.89    0.22
 -39  -6   2    2.01    0.21
 -40   6   2    0.18    0.15
 -40  -6   2    0.33    0.15
   0   7  -2    0.06    0.05
   0  -7   2    0.10    0.05
   0  -7  -2    0.22    0.05
   1   7  -2    2.74    0.16
   1  -7   2    2.84    0.15
  -1  -7  -2    2.75    0.11
  -1  -7   2    2.78    0.14
  -1   7  -2    2.90    0.16
   1  -7  -2    2.78    0.13
   2  -7   2    1.47    0.12
   2   7  -2    1.48    0.13
  -2  -7   2    1.58    0.11
   2  -7  -2    1.50    0.10
  -2   7  -2    1.84    0.13
   3  -7   2   11.97    0.32
   3   7  -2   12.00    0.33
  -3  -7   2   11.38    0.28
   3  -7  -2   12.00    0.29
  -3   7  -2   11.65    0.32
   4   7  -2    6.85    0.25
   4  -7   2    6.83    0.24
  -4   7  -2    7.14    0.24
   4  -7  -2    6.82    0.22
  -4  -7   2    7.18    0.20
   5   7  -2    0.34    0.08
   5  -7   2    0.31    0.08
   5  -7  -2    0.31    0.07
  -5  -7   2    0.30    0.06
  -5   7  -2    0.34    0.08
   6  -7   2    0.44    0.09
   6   7  -2    0.55    0.10
   6  -7  -2    0.49    0.09
  -6   7  -2    0.50    0.09
   7  -7   2   24.08    0.54
  -7  -7   2   24.45    0.44
   7  -7  -2   23.89    0.52
  -7   7  -2   24.86    0.53
  -8  -7  -2   68.45    1.10
   8  -7   2   71.04    1.19
  -8   7  -2   69.82    1.15
   8  -7  -2   68.72    1.16
  -9  -7  -2    5.80    0.20
   9  -7   2    5.62    0.25
  -9  -7  -2    5.50    0.20
  -9   7  -2    5.90    0.23
   9  -7  -2    6.01    0.25
 -10   7   2    0.13    0.07
  10  -7   2    0.15    0.08
 -10  -7  -2    0.29    0.07
 -10  -7  -2    0.19    0.06
 -10  -7   2    0.27    0.08
  10  -7  -2    0.09    0.07
 -10   7  -2    0.07    0.06
 -10   7  -2    0.15    0.07
 -11  -7  -2   16.01    0.38
  11  -7   2   16.38    0.46
 -11   7   2   15.89    0.37
 -11  -7  -2   17.85    0.39
 -11  -7   2   15.93    0.37
 -11   7  -2   15.97    0.38
 -11   7  -2   16.40    0.43
  11  -7  -2   15.69    0.44
  12  -7   2   98.85    1.63
 -12  -7  -2   96.46    1.50
 -12   7   2   99.02    1.49
 -12  -7  -2   98.55    1.46
 -12  -7  -2   96.93    1.50
 -12   7  -2   98.23    1.57
  12  -7  -2   96.14    1.60
 -12  -7   2   97.62    1.49
 -12   7  -2   96.98    1.50
  13  -7   2   15.09    0.46
 -13  -7  -2   14.55    0.36
 -13   7   2   14.90    0.36
 -13  -7  -2   14.24    0.37
 -13  -7  -2   14.09    0.34
 -13  -7   2   14.53    0.36
  13  -7  -2   14.06    0.43
 -13   7  -2   15.46    0.34
 -13   7  -2   14.88    0.41
 -13   7  -2   14.27    0.37
  14  -7   2    0.50    0.13
 -14  -7  -2    0.59    0.10
 -14  -7  -2    0.62    0.11
 -14   7   2    0.33    0.08
 -14  -7  -2    0.36    0.09
 -14   7  -2    0.84    0.10
 -14  -7   2    0.39    0.09
 -14   7  -2    0.41    0.10
 -14   7  -2    0.60    0.10
 -14  -7   2    0.53    0.08
  14  -7  -2    0.33    0.11
 -15   7   2    0.73    0.11
  15  -7   2    0.63    0.14
 -15  -7  -2    1.02    0.12
 -15  -7  -2    0.89    0.12
 -15  -7  -2    0.60    0.10
 -15   7  -2    0.66    0.12
 -15   7  -2    0.82    0.10
 -15  -7   2    0.93    0.11
 -15  -7   2    0.64    0.10
  15  -7  -2    0.64    0.13
 -16  -7  -2   16.02    0.39
 -16  -7  -2   15.38    0.41
 -16  -7  -2   15.96    0.41
 -16   7   2   15.83    0.39
  16  -7   2   16.10    0.51
 -16   7  -2   16.12    0.41
 -16   7  -2   16.61    0.37
 -16  -7   2   16.48    0.39
 -16   7  -2   15.80    0.45
 -16  -7   2   16.36    0.41
  16  -7  -2   16.47    0.50
 -17  -7  -2   11.14    0.33
 -17  -7  -2   11.03    0.35
 -17   7   2   11.41    0.33
  17  -7   2   10.95    0.42
 -17  -7  -2   11.68    0.33
  17  -7  -2   11.53    0.42
 -17   7  -2   11.76    0.35
 -17   7  -2   12.10    0.31
 -17  -7   2   11.36    0.32
 -17  -7   2   11.10    0.34
 -17   7  -2   11.68    0.39
 -18  -7  -2    0.13    0.09
 -18   7   2    0.20    0.09
 -18  -7  -2    0.25    0.09
  18  -7   2    0.21    0.12
 -18  -7  -2    0.51    0.11
 -18  -7   2    0.20    0.08
 -18  -7   2    0.30    0.09
 -18   7  -2    0.25    0.08
 -18   7  -2    0.31    0.10
 -18   7  -2    0.20    0.10
  18  -7  -2    0.07    0.11
 -19  -7  -2    4.52    0.23
 -19  -7  -2    4.83    0.25
 -19   7   2    4.77    0.22
 -19  -7  -2    4.84    0.23
  19  -7   2    4.25    0.29
  19  -7  -2    4.89    0.30
 -19  -7   2    4.84    0.23
 -19   7  -2    4.66    0.23
 -19   7  -2    4.71    0.20
 -19  -7   2    4.79    0.23
  20  -7   2    1.69    0.23
 -20  -7  -2    1.50    0.16
 -20  -7  -2    1.96    0.18
 -20  -7  -2    1.96    0.19
 -20   7   2    1.37    0.15
 -20   7  -2    1.97    0.16
 -20  -7   2    1.61    0.16
  20  -7  -2    2.03    0.24
 -20   7  -2    1.87    0.18
 -20  -7   2    1.62    0.16
 -21  -7  -2    6.64    0.28
 -21  -7  -2    6.93    0.30
 -21   7   2    6.85    0.28
  21  -7   2    6.76    0.38
 -21  -7  -2    6.88    0.28
 -21   7  -2    6.61    0.25
 -21   7  -2    7.17    0.29
 -21  -7   2    6.38    0.27
 -21  -7   2    6.92    0.29
  21  -7  -2    6.41    0.36
 -22  -7  -2    5.30    0.26
 -22   7   2    5.04    0.25
  22  -7   2    4.79    0.33
 -22  -7  -2    5.05    0.26
 -22  -7  -2    4.92    0.26
 -22  -7   2    4.87    0.24
  22  -7  -2    4.72    0.31
 -22  -7   2    5.10    0.26
 -22   7  -2    5.17    0.24
 -22   7  -2    5.08    0.26
 -23  -7  -2    3.49    0.23
  23  -7   2    3.59    0.30
 -23   7   2    3.34    0.22
 -23  -7  -2    3.39    0.22
 -23  -7  -2    3.59    0.25
 -23  -7   2    3.59    0.22
 -23  -7   2    3.56    0.24
 -23   7  -2    3.55    0.23
  23  -7  -2    4.02    0.31
 -24  -7  -2    4.72    0.27
 -24  -7  -2    5.36    0.29
  24  -7   2    5.06    0.36
 -24   7   2    5.58    0.28
 -24  -7  -2    5.80    0.27
 -24  -7   2    6.69    0.31
 -24  -7   2    5.79    0.27
  24  -7  -2    5.47    0.35
 -24   7  -2    5.25    0.27
 -25  -7  -2    1.78    0.20
 -25  -7  -2    1.64    0.20
 -25   7   2    1.98    0.20
 -25  -7  -2    1.84    0.19
 -25  -7   2    1.53    0.18
 -25  -7   2    1.73    0.20
 -25   7  -2    1.94    0.20
 -26   7   2    5.19    0.27
 -26  -7  -2    5.08    0.29
 -26  -7  -2    5.42    0.30
 -26  -7  -2    5.82    0.29
 -26  -7   2    5.37    0.28
 -26   7  -2    4.90    0.27
 -26  -7   2    5.64    0.30
 -27   7   2    0.11    0.12
 -27  -7  -2    0.03    0.12
 -27  -7  -2   -0.03    0.13
 -27  -7  -2    0.09    0.10
 -27  -7   2   -0.02    0.10
 -27   7  -2   -0.02    0.10
 -27  -7   2    0.10    0.12
 -28   7   2    4.58    0.27
 -28  -7  -2    4.40    0.29
 -28  -7  -2    4.77    0.28
 -28  -7  -2    4.45    0.29
 -28   7  -2    4.47    0.27
 -28  -7   2    4.70    0.28
 -28  -7   2    4.26    0.28
 -29   7   2    3.33    0.25
 -29  -7  -2    2.94    0.23
 -29  -7  -2    2.83    0.26
 -29  -7  -2    2.74    0.25
 -29   7  -2    2.68    0.23
 -29  -7   2    3.18    0.25
 -29  -7   2    2.82    0.25
 -30  -7  -2    0.13    0.15
 -30  -7  -2    0.03    0.11
 -30   7   2    0.12    0.13
 -30  -7  -2   -0.02    0.14
 -30  -7   2   -0.10    0.12
 -30  -7   2    0.09    0.12
 -30   7  -2    0.04    0.11
 -31  -7  -2    0.65    0.15
 -31   7   2    0.78    0.17
 -31  -7  -2    0.74    0.19
 -31   7  -2    0.84    0.16
 -31  -7   2    0.51    0.16
 -31  -7   2    0.80    0.17
 -32   7   2   11.31    0.42
 -32  -7  -2   11.09    0.45
 -32  -7  -2   11.10    0.40
 -32  -7   2   11.92    0.44
 -32  -7   2   11.32    0.43
 -33   7   2    8.63    0.37
 -33  -7  -2    8.86    0.35
 -33  -7  -2    8.47    0.39
 -33  -7   2    8.69    0.39
 -33  -7   2    8.42    0.38
 -34  -7  -2    1.42    0.19
 -34   7   2    1.31    0.19
 -34  -7  -2    1.40    0.22
 -34  -7   2    1.33    0.20
 -34  -7   2    1.43    0.21
 -35  -7  -2    0.08    0.11
 -35   7   2    0.18    0.14
 -35  -7  -2    0.29    0.16
 -35  -7   2    0.22    0.14
 -35  -7   2    0.29    0.14
 -36  -7  -2    7.03    0.36
 -36   7   2    6.97    0.33
 -36  -7   2    6.74    0.34
 -36  -7   2    7.34    0.36
 -37   7   2    2.79    0.24
 -37  -7  -2    2.85    0.26
 -37  -7   2    2.27    0.23
 -37  -7   2    2.67    0.25
 -38   7   2    0.10    0.12
 -38  -7  -2    0.05    0.15
 -38  -7   2    0.13    0.14
 -38  -7   2    0.06    0.12
 -39   7   2    0.37    0.14
 -39  -7  -2    0.04    0.15
 -39  -7   2    0.08    0.13
 -39  -7   2    0.09    0.12
   0  -8  -2    0.13    0.05
   0  -8   2    0.03    0.05
   0   8  -2    0.03    0.06
   1  -8   2   20.31    0.44
   1   8  -2   20.37    0.47
  -1  -8   2   20.28    0.43
   1  -8  -2   20.22    0.40
  -1   8  -2   20.68    0.47
   2   8  -2    0.47    0.09
   2  -8   2    0.51    0.09
  -2   8  -2    0.46    0.09
  -2  -8   2    0.55    0.08
   2  -8  -2    0.50    0.08
   3  -8   2   14.18    0.36
   3   8  -2   13.99    0.38
  -3   8  -2   13.71    0.37
  -3  -8   2   13.93    0.32
   3  -8  -2   13.84    0.33
   4   8  -2    1.65    0.14
   4  -8   2    1.98    0.15
  -4  -8   2    1.69    0.11
  -4   8  -2    1.73    0.14
   4  -8  -2    1.88    0.13
   5  -8   2    9.29    0.30
   5   8  -2    9.20    0.31
  -5   8  -2    9.17    0.29
   5  -8  -2    8.97    0.27
  -6  -8  -2   11.51    0.30
   6  -8   2   11.25    0.34
   6   8  -2   11.26    0.35
  -6  -8  -2   11.14    0.29
  -6   8  -2   11.50    0.33
   6  -8  -2   10.80    0.32
  -7  -8  -2   20.96    0.45
   7   8  -2   20.69    0.50
  -7  -8  -2   20.26    0.43
   7  -8   2   21.05    0.51
   7  -8  -2   20.97    0.48
  -7   8  -2   20.44    0.48
  -8  -8  -2    0.34    0.09
   8  -8   2    0.37    0.10
  -8  -8  -2    0.30    0.08
  -8   8   2    0.29    0.07
  -8  -8   2    0.26    0.10
   8  -8  -2    0.23    0.08
  -8   8  -2    0.42    0.09
  -9   8   2   12.56    0.32
  -9  -8  -2   12.38    0.33
  -9  -8  -2   12.60    0.33
   9  -8   2   12.18    0.39
  -9   8  -2   12.35    0.36
   9  -8  -2   12.25    0.37
  -9  -8   2   12.42    0.31
  10  -8   2    2.86    0.20
 -10  -8  -2    2.85    0.16
 -10   8   2    2.84    0.15
 -10  -8  -2    2.89    0.15
 -10   8  -2    2.79    0.14
  10  -8  -2    2.82    0.19
 -10   8  -2    2.88    0.16
 -10   8  -2    2.66    0.17
 -10  -8   2    2.58    0.15
 -11   8   2    5.94    0.22
 -11  -8  -2    6.17    0.23
 -11  -8  -2    5.95    0.23
  11  -8   2    5.77    0.28
 -11  -8  -2    6.17    0.20
 -11   8  -2    5.80    0.20
 -11   8  -2    6.04    0.25
 -11   8  -2    5.94    0.23
 -11  -8   2    5.84    0.22
  11  -8  -2    5.89    0.27
 -12  -8  -2    0.14    0.07
 -12  -8  -2    0.05    0.08
 -12  -8  -2    0.14    0.08
 -12   8   2    0.06    0.06
  12  -8   2    0.11    0.09
 -12  -8   2    0.14    0.06
 -12   8  -2    0.13    0.07
 -12   8  -2    0.15    0.08
  12  -8  -2    0.11    0.09
 -12   8  -2    0.04    0.07
 -13   8   2   23.49    0.50
  13  -8   2   22.78    0.61
 -13  -8  -2   23.40    0.51
 -13  -8  -2   23.20    0.51
 -13  -8  -2   24.13    0.48
 -13  -8   2   23.25    0.51
  13  -8  -2   22.91    0.59
 -13   8  -2   22.91    0.51
 -13   8  -2   23.81    0.56
 -13   8  -2   23.37    0.47
 -13  -8   2   26.08    0.62
 -14  -8  -2    5.42    0.24
  14  -8   2    5.51    0.30
 -14  -8  -2    5.91    0.22
 -14   8   2    6.04    0.23
 -14  -8  -2    5.99    0.24
 -14   8  -2    5.55    0.20
 -14  -8   2    5.72    0.23
 -14  -8   2    5.67    0.21
 -14   8  -2    5.60    0.26
 -14   8  -2    5.39    0.23
  14  -8  -2    5.92    0.29
  15  -8   2   18.23    0.55
 -15  -8  -2   17.61    0.45
 -15  -8  -2   17.91    0.44
 -15   8   2   18.20    0.43
 -15  -8  -2   17.90    0.42
 -15  -8   2   17.71    0.41
 -15   8  -2   17.65    0.48
 -15  -8   2   17.40    0.44
  15  -8  -2   17.60    0.52
 -15   8  -2   17.05    0.44
 -15   8  -2   17.87    0.40
 -16  -8  -2    2.12    0.18
 -16   8   2    1.74    0.16
 -16  -8  -2    1.69    0.16
  16  -8   2    1.51    0.20
 -16  -8  -2    1.74    0.15
  16  -8  -2    2.12    0.23
 -16   8  -2    1.77    0.16
 -16   8  -2    1.69    0.17
 -16  -8   2    1.77    0.15
 -16   8  -2    1.78    0.14
 -16  -8   2    1.73    0.14
 -17   8   2    0.12    0.08
  17  -8   2    0.12    0.12
 -17  -8  -2    0.04    0.08
 -17  -8  -2    0.12    0.10
 -17  -8  -2    0.21    0.10
 -17   8  -2    0.07    0.08
 -17   8  -2    0.12    0.11
  17  -8  -2    0.12    0.11
 -17  -8   2    0.03    0.06
 -17   8  -2    0.18    0.08
 -17  -8   2    0.08    0.08
 -18   8   2   10.98    0.34
 -18  -8  -2   10.86    0.35
 -18  -8  -2   10.99    0.36
 -18  -8  -2   11.03    0.34
  18  -8   2   11.51    0.46
 -18   8  -2   10.91    0.35
 -18  -8   2   10.89    0.36
 -18  -8   2   10.99    0.33
  18  -8  -2   10.74    0.43
 -19  -8  -2    6.39    0.27
 -19  -8  -2    5.96    0.27
  19  -8   2    6.27    0.36
 -19  -8  -2    6.26    0.29
 -19   8   2    6.38    0.26
  19  -8  -2    5.98    0.34
 -19  -8   2    6.94    0.27
 -19   8  -2    6.48    0.27
 -19  -8   2    6.72    0.28
 -20  -8  -2    0.10    0.10
 -20  -8  -2    0.14    0.11
  20  -8   2    0.13    0.13
 -20   8   2    0.11    0.09
 -20  -8  -2    0.21    0.10
 -20  -8   2    0.28    0.10
 -20   8  -2    0.33    0.11
  20  -8  -2    0.31    0.14
 -20  -8   2    0.23    0.10
 -21  -8  -2    2.10    0.21
 -21  -8  -2    2.55    0.20
  21  -8   2    2.55    0.27
 -21  -8  -2    2.74    0.21
 -21   8   2    2.34    0.19
 -21  -8   2    2.78    0.21
  21  -8  -2    2.65    0.26
 -21  -8   2    2.35    0.18
 -21   8  -2    2.40    0.20
 -22  -8  -2    0.82    0.15
 -22  -8  -2    0.65    0.15
 -22  -8  -2    0.69    0.14
 -22   8   2    0.73    0.13
  22  -8   2    0.71    0.19
  22  -8  -2    0.91    0.19
 -22  -8   2    0.72    0.13
 -22   8  -2    0.90    0.15
 -22  -8   2    0.54    0.13
  23  -8   2    0.52    0.18
 -23  -8  -2    0.27    0.12
 -23  -8  -2    0.44    0.14
 -23   8   2    0.41    0.12
 -23  -8  -2    0.37    0.14
 -23   8  -2    0.37    0.12
 -23  -8   2    0.43    0.13
 -23  -8   2    0.37    0.11
  23  -8  -2    0.47    0.15
 -24   8   2    0.49    0.13
 -24  -8  -2    0.43    0.14
 -24  -8  -2    0.33    0.13
 -24  -8  -2    0.39    0.13
 -24  -8   2    0.55    0.13
 -24   8  -2    0.29    0.12
 -24  -8   2    0.28    0.12
 -25   8   2   11.81    0.40
 -25  -8  -2   11.22    0.41
 -25  -8  -2   11.85    0.41
 -25  -8  -2   12.08    0.44
 -25   8  -2   13.19    0.43
 -25  -8   2   11.91    0.43
 -25  -8   2   12.12    0.41
 -26  -8  -2    0.11    0.13
 -26  -8  -2   -0.03    0.12
 -26   8   2    0.10    0.11
 -26  -8  -2    0.07    0.11
 -26  -8   2    0.15    0.11
 -26   8  -2    0.06    0.10
 -26  -8   2    0.12    0.12
 -27  -8  -2   10.88    0.40
 -27  -8  -2   10.03    0.41
 -27   8   2   10.56    0.38
 -27   8  -2   10.25    0.39
 -27  -8   2   10.95    0.41
 -27  -8   2   10.23    0.39
 -28  -8  -2    0.00    0.11
 -28  -8  -2    0.15    0.14
 -28   8   2    0.07    0.11
 -28  -8   2   -0.03    0.11
 -28  -8   2    0.09    0.13
 -28   8  -2    0.06    0.11
 -29  -8  -2    0.66    0.17
 -29   8   2    0.96    0.17
 -29  -8  -2    0.72    0.16
 -29  -8   2    0.60    0.16
 -29  -8   2    0.71    0.16
 -29   8  -2    0.79    0.16
 -30  -8  -2   -0.16    0.14
 -30  -8  -2    0.01    0.12
 -30   8   2   -0.02    0.11
 -30  -8   2    0.14    0.12
 -30  -8   2   -0.08    0.12
 -30   8  -2    0.02    0.11
 -31   8   2    2.06    0.22
 -31  -8  -2    1.85    0.23
 -31  -8  -2    1.92    0.21
 -31  -8   2    1.75    0.23
 -31  -8   2    1.77    0.22
 -32   8   2    0.56    0.15
 -32  -8  -2    0.52    0.18
 -32  -8  -2    0.46    0.14
 -32  -8   2    0.56    0.16
 -32  -8   2    0.68    0.18
 -33  -8  -2    0.05    0.12
 -33  -8  -2   -0.01    0.14
 -33   8   2    0.05    0.13
 -33  -8   2    0.09    0.14
 -33  -8   2    0.00    0.13
 -34  -8  -2    0.05    0.12
 -34   8   2    0.01    0.12
 -34  -8  -2   -0.08    0.15
 -34  -8   2    0.12    0.13
 -34  -8   2   -0.04    0.12
 -35  -8  -2    0.56    0.14
 -35   8   2    0.52    0.15
 -35  -8  -2    0.43    0.17
 -35  -8   2    0.46    0.16
 -35  -8   2    0.67    0.17
 -36  -8  -2    0.99    0.20
 -36   8   2    0.92    0.16
 -36  -8   2    0.62    0.16
 -36  -8   2    1.10    0.18
 -37   8   2    0.83    0.16
 -37  -8  -2    0.83    0.19
 -37  -8   2    1.24    0.19
 -38   8   2    0.98    0.18
 -38  -8  -2    0.84    0.18
 -38  -8   2    0.83    0.17
   0  -9   2    0.15    0.06
   0   9  -2    0.31    0.08
   1   9  -2    0.23    0.07
   1  -9   2    0.30    0.08
  -1  -9   2    0.41    0.08
  -1   9  -2    0.36    0.09
   2   9  -2    3.59    0.19
   2  -9   2    3.55    0.18
  -2   9  -2    3.60    0.19
   3   9  -2   14.09    0.40
   3  -9   2   14.27    0.38
   3  -9  -2   14.26    0.35
  -3   9  -2   14.16    0.38
  -3   9  -2   13.82    0.33
   4  -9   2    4.29    0.21
   4   9  -2    4.16    0.21
   4  -9  -2    4.36    0.19
  -4   9  -2    4.16    0.20
  -4   9  -2    4.03    0.17
   5  -9   2    6.79    0.27
   5   9  -2    6.67    0.27
  -5   9  -2    6.81    0.26
   5  -9  -2    7.16    0.25
  -5   9  -2    6.43    0.21
  -6  -9  -2    1.07    0.12
   6   9  -2    1.26    0.15
   6  -9   2    1.26    0.15
  -6   9  -2    1.04    0.13
   6  -9  -2    1.14    0.13
  -6   9  -2    1.08    0.11
  -6  -9   2    1.04    0.14
   7   9  -2    2.36    0.17
   7  -9   2    2.56    0.19
  -7  -9  -2    2.61    0.16
  -7  -9  -2    2.48    0.16
   7  -9  -2    2.43    0.17
  -7  -9   2    2.30    0.13
  -7   9  -2    2.34    0.13
  -7   9  -2    2.31    0.16
  -8   9   2    9.06    0.27
   8  -9   2    8.38    0.32
   8   9  -2    8.57    0.32
  -8  -9  -2    9.45    0.29
  -8  -9  -2    9.14    0.29
  -8   9  -2    8.91    0.30
  -8  -9   2    8.54    0.26
  -8   9  -2    8.79    0.25
   8  -9  -2    8.61    0.31
  -9   9   2   23.05    0.49
   9  -9   2   23.64    0.58
  -9  -9  -2   23.03    0.50
  -9  -9  -2   23.36    0.51
   9   9  -2   22.35    0.57
  -9   9  -2   23.04    0.46
  -9  -9   2   21.81    0.47
  -9   9  -2   22.94    0.53
   9  -9  -2   23.08    0.55
 -10   9   2    3.18    0.17
 -10  -9  -2    3.08    0.18
 -10  -9  -2    2.92    0.17
  10  -9   2    3.26    0.22
 -10   9  -2    3.30    0.16
 -10   9  -2    3.04    0.19
  10  -9  -2    3.42    0.22
 -10  -9   2    3.19    0.17
 -11  -9  -2    6.71    0.26
 -11   9   2    6.05    0.23
  11  -9   2    6.73    0.31
 -11  -9  -2    6.20    0.24
 -11  -9   2    5.67    0.23
 -11   9  -2    5.88    0.21
 -11   9  -2    6.30    0.25
  11  -9  -2    6.57    0.29
 -11   9  -2    5.96    0.30
 -12   9   2    9.70    0.30
  12  -9   2    9.68    0.38
 -12  -9  -2   10.25    0.32
 -12  -9  -2    9.28    0.31
 -12  -9   2    9.11    0.30
  12  -9  -2    9.62    0.36
 -12   9  -2    9.59    0.31
 -12   9  -2   10.22    0.29
 -13  -9  -2    3.88    0.20
 -13   9   2    3.89    0.19
 -13  -9  -2    3.31    0.20
  13  -9   2    3.23    0.25
  13  -9  -2    3.54    0.24
 -13   9  -2    4.28    0.21
 -13  -9   2    3.50    0.19
 -14   9   2    5.67    0.23
  14  -9   2    5.58    0.31
 -14  -9  -2    5.57    0.26
 -14  -9  -2    5.67    0.25
  14  -9  -2    5.91    0.30
 -14  -9   2    5.61    0.24
 -14   9  -2    5.38    0.24
 -15  -9  -2    0.77    0.13
 -15  -9  -2    0.80    0.13
  15  -9   2    1.00    0.18
 -15   9   2    0.86    0.12
  15  -9  -2    1.19    0.18
 -15  -9   2    0.91    0.13
 -15   9  -2    0.78    0.12
  16  -9   2    3.67    0.28
 -16   9   2    3.81    0.20
 -16  -9  -2    4.11    0.22
 -16  -9  -2    3.33    0.21
 -16  -9   2    3.54    0.19
 -16   9  -2    3.74    0.22
 -16  -9   2    4.06    0.22
  16  -9  -2    3.84    0.27
 -17   9   2    4.17    0.22
 -17  -9  -2    4.59    0.25
 -17  -9  -2    4.69    0.24
  17  -9   2    4.30    0.30
 -17  -9   2    4.17    0.23
 -17  -9   2    4.22    0.20
 -17   9  -2    4.43    0.23
  17  -9  -2    4.60    0.30
 -18   9   2   -0.04    0.08
  18  -9   2    0.09    0.13
 -18  -9  -2    0.01    0.09
 -18  -9  -2    0.11    0.10
 -18   9  -2    0.16    0.09
  18  -9  -2    0.10    0.11
 -18  -9   2    0.05    0.09
 -18  -9   2    0.09    0.08
 -19   9   2    8.29    0.30
 -19  -9  -2    8.26    0.32
  19  -9   2    8.10    0.41
 -19  -9  -2    8.41    0.34
 -19   9  -2    8.33    0.32
 -19  -9   2    8.08    0.30
 -19  -9   2    8.11    0.32
  19  -9  -2    8.44    0.40
 -20  -9  -2   -0.03    0.09
 -20   9   2    0.20    0.10
  20  -9   2    0.09    0.13
 -20  -9  -2    0.07    0.12
 -20   9  -2    0.12    0.10
  20  -9  -2    0.13    0.12
 -20  -9   2    0.09    0.09
 -20  -9   2    0.11    0.10
 -21  -9  -2    6.64    0.30
 -21   9   2    5.94    0.28
  21  -9   2    6.89    0.40
 -21  -9  -2    6.50    0.32
 -21  -9   2    6.07    0.30
 -21   9  -2    6.65    0.29
  21  -9  -2    6.31    0.37
 -21  -9   2    6.58    0.28
 -22  -9  -2    0.09    0.11
 -22  -9  -2    0.08    0.11
 -22   9   2    0.10    0.11
 -22   9  -2    0.08    0.10
 -22  -9   2    0.11    0.10
 -22  -9   2    0.14    0.10
 -23  -9  -2    2.90    0.25
 -23  -9  -2    2.60    0.22
 -23   9   2    2.63    0.22
 -23  -9   2    2.99    0.21
 -23  -9   2    2.88    0.23
 -23   9  -2    2.83    0.23
 -24  -9  -2    0.91    0.16
 -24  -9  -2    1.09    0.18
 -24   9   2    0.93    0.15
 -24  -9   2    1.10    0.17
 -24  -9   2    1.04    0.16
 -24   9  -2    0.88    0.16
 -25  -9  -2    2.30    0.23
 -25   9   2    2.41    0.21
 -25  -9  -2    2.44    0.23
 -25   9  -2    2.18    0.21
 -25  -9   2    2.69    0.25
 -25  -9   2    2.27    0.22
 -26  -9  -2    0.14    0.14
 -26   9   2    0.20    0.12
 -26  -9  -2    0.07    0.12
 -26  -9   2    0.12    0.13
 -26  -9   2    0.03    0.11
 -26   9  -2   -0.06    0.10
 -27   9   2    0.22    0.12
 -27  -9  -2    0.24    0.15
 -27  -9  -2    0.19    0.13
 -27  -9   2    0.10    0.13
 -27  -9   2    0.15    0.12
 -27   9  -2    0.15    0.12
 -28   9   2    0.59    0.15
 -28  -9  -2    0.81    0.17
 -28  -9  -2    0.55    0.17
 -28  -9   2    0.78    0.17
 -28  -9   2    1.05    0.18
 -28   9  -2    0.51    0.14
 -29  -9  -2    0.15    0.16
 -29  -9  -2    0.17    0.13
 -29   9   2    0.01    0.12
 -29   9  -2    0.24    0.12
 -29  -9   2   -0.04    0.12
 -29  -9   2    0.35    0.14
 -30  -9  -2   -0.02    0.12
 -30   9   2    0.04    0.12
 -30  -9  -2    0.16    0.16
 -30  -9   2    0.00    0.13
 -30  -9   2    0.22    0.13
 -31  -9  -2    5.73    0.31
 -31   9   2    5.61    0.30
 -31  -9  -2    5.60    0.35
 -31  -9   2    6.19    0.33
 -31  -9   2    6.00    0.32
 -32  -9  -2    1.34    0.22
 -32  -9  -2    1.33    0.19
 -32   9   2    1.41    0.19
 -32  -9   2    1.16    0.20
 -32  -9   2    1.19    0.19
 -33   9   2    0.13    0.13
 -33  -9  -2    0.38    0.14
 -33  -9  -2    0.22    0.17
 -33  -9   2    0.17    0.14
 -34  -9  -2    0.06    0.12
 -34  -9  -2    0.38    0.17
 -34   9   2    0.20    0.13
 -34  -9   2    0.10    0.14
 -35  -9  -2    1.61    0.22
 -35   9   2    2.00    0.20
 -35  -9   2    1.92    0.22
 -36   9   2    1.83    0.20
 -36  -9  -2    1.65    0.22
 -36  -9   2    1.20    0.19
 -37  -9   2    7.27    0.33
   0  10  -2    0.99    0.13
   1  10  -2    1.10    0.14
  -1  10  -2    1.18    0.14
   2  10  -2   57.71    1.05
   2 -10   2   58.91    1.01
  -2  10  -2   59.40    0.96
  -2  10  -2   58.99    1.04
   3  10  -2   65.44    1.15
   3 -10   2   65.61    1.12
  -3  10  -2   65.77    1.05
  -3  10  -2   64.39    1.13
   4 -10   2    1.46    0.16
  -4  10  -2    0.78    0.11
   5 -10   2    3.21    0.20
   5  10  -2    3.21    0.20
  -5  10  -2    2.99    0.16
   5 -10  -2    3.76    0.28
   6 -10   2   19.61    0.51
   6  10  -2   19.97    0.52
   6 -10  -2   20.48    0.49
  -6 -10   2   22.46    0.50
  -6  10  -2   20.68    0.44
  -7  10   2    7.08    0.25
   7  10  -2    6.48    0.29
   7 -10   2    6.46    0.28
   7 -10  -2    7.03    0.27
  -7  10  -2    7.05    0.23
  -7 -10   2    6.47    0.23
  -8  10   2    4.23    0.20
   8 -10   2    4.65    0.26
   8  10  -2    4.57    0.25
  -8 -10   2    4.58    0.20
   8 -10  -2    4.45    0.23
  -8  10  -2    4.22    0.18
  -9 -10  -2   12.20    0.36
  -9  10   2   11.48    0.33
  -9 -10  -2   11.95    0.36
   9  10  -2   12.08    0.41
   9 -10   2   12.51    0.42
   9 -10  -2   12.24    0.39
  -9  10  -2   13.34    0.35
  -9 -10   2   11.55    0.33
 -10 -10  -2    0.28    0.09
 -10  10   2    0.27    0.10
  10  10  -2    0.14    0.10
  10 -10   2    0.52    0.13
 -10 -10  -2    0.20    0.10
 -10 -10   2    0.26    0.08
  10 -10  -2    0.25    0.10
 -11 -10  -2   17.65    0.45
  11 -10   2   17.28    0.52
 -11  10   2   17.13    0.42
 -11 -10  -2   16.93    0.45
  11  10  -2   17.37    0.51
  11 -10  -2   17.49    0.50
 -11 -10   2   17.22    0.43
 -11  10  -2   16.57    0.44
  12  10  -2    3.36    0.24
 -12 -10  -2    3.22    0.21
 -12  10   2    3.25    0.19
  12 -10   2    3.21    0.24
 -12 -10  -2    3.45    0.20
 -12  10  -2    3.44    0.21
 -12 -10   2    3.34    0.19
  12 -10  -2    3.46    0.24
 -13  10   2    2.46    0.17
 -13 -10  -2    2.43    0.18
 -13 -10  -2    2.59    0.20
  13 -10   2    2.78    0.24
 -13 -10   2    2.32    0.17
  13 -10  -2    2.52    0.22
 -13  10  -2    2.37    0.18
 -14 -10  -2    9.17    0.33
 -14  10   2    9.22    0.31
  14 -10   2    8.92    0.40
 -14 -10  -2    9.62    0.35
 -14  10  -2    9.16    0.32
 -14 -10   2    9.14    0.32
  14 -10  -2    9.06    0.38
  15 -10   2   14.39    0.51
 -15 -10  -2   14.87    0.43
 -15  10   2   14.15    0.40
 -15 -10  -2   14.53    0.43
  15 -10  -2   15.23    0.50
 -15  10  -2   14.66    0.43
 -15 -10   2   15.32    0.43
 -16 -10  -2    0.07    0.10
  16 -10   2    0.23    0.13
 -16  10   2    0.20    0.10
 -16 -10  -2    0.33    0.11
  16 -10  -2    0.15    0.11
 -16 -10   2    0.34    0.10
 -16  10  -2    0.12    0.10
 -17  10   2   16.21    0.44
 -17 -10  -2   17.19    0.48
  17 -10   2   17.15    0.58
 -17 -10  -2   16.70    0.49
  17 -10  -2   17.33    0.56
 -17  10  -2   17.21    0.48
 -17 -10   2   16.42    0.47
  18 -10   2   23.68    0.71
 -18  10   2   23.74    0.56
 -18 -10  -2   24.29    0.60
 -18 -10  -2   24.49    0.61
  18 -10  -2   24.12    0.69
 -18  10  -2   24.67    0.59
 -18 -10   2   24.45    0.60
 -19 -10  -2    0.33    0.13
 -19 -10  -2    0.31    0.12
  19 -10   2    0.29    0.15
 -19  10   2    0.25    0.10
  19 -10  -2    0.28    0.14
 -19  10  -2    0.29    0.12
 -19 -10   2    0.42    0.13
  20 -10   2    3.46    0.44
 -20 -10  -2    2.66    0.24
 -20 -10  -2    2.60    0.22
 -20  10   2    2.74    0.21
 -20  10  -2    2.82    0.21
  20 -10  -2    2.57    0.28
 -20 -10   2    2.51    0.23
 -21 -10  -2    0.62    0.15
 -21  10   2    0.51    0.13
 -21 -10  -2    0.54    0.15
 -21  10  -2    0.64    0.14
 -21 -10   2    0.65    0.14
 -22 -10  -2   19.77    0.56
 -22  10   2   20.78    0.53
 -22 -10  -2   20.42    0.58
 -22  10  -2   19.97    0.55
 -22 -10   2   19.64    0.56
 -23 -10  -2   10.99    0.41
 -23  10   2   11.07    0.38
 -23 -10  -2   11.11    0.43
 -23 -10   2   11.36    0.42
 -23  10  -2   10.85    0.39
 -24 -10  -2    0.16    0.13
 -24  10   2    0.21    0.12
 -24 -10  -2    0.15    0.14
 -24 -10   2    0.21    0.12
 -24  10  -2    0.10    0.11
 -25 -10  -2    8.22    0.38
 -25  10   2    7.13    0.32
 -25 -10  -2    7.05    0.34
 -25  10  -2    7.10    0.33
 -25 -10   2    7.92    0.37
 -26  10   2    5.57    0.29
 -26 -10  -2    5.70    0.31
 -26 -10  -2    6.28    0.35
 -26  10  -2    5.64    0.29
 -26 -10   2    5.50    0.32
 -27 -10  -2    0.40    0.15
 -27 -10  -2    0.27    0.16
 -27  10   2    0.37    0.13
 -27  10  -2    0.34    0.14
 -27 -10   2    0.28    0.14
 -28 -10  -2    0.07    0.13
 -28 -10  -2    0.16    0.16
 -28  10   2    0.18    0.12
 -28 -10   2    0.15    0.14
 -28  10  -2    0.08    0.12
 -29  10   2    4.22    0.26
 -29 -10  -2    3.66    0.27
 -29 -10  -2    4.50    0.31
 -29 -10   2    4.27    0.30
 -30 -10  -2    0.45    0.15
 -30 -10  -2    0.19    0.17
 -30  10   2    0.21    0.13
 -30 -10   2    0.23    0.15
 -31  10   2   10.59    0.39
 -31 -10  -2   11.47    0.43
 -31 -10  -2   11.22    0.45
 -31 -10   2   10.89    0.44
 -32 -10  -2    2.29    0.25
 -32 -10  -2    2.44    0.24
 -32  10   2    1.72    0.20
 -32 -10   2    1.91    0.23
 -33 -10  -2    0.24    0.16
 -33  10   2    0.13    0.14
 -33 -10   2    0.26    0.15
 -34 -10   2    0.52    0.17
 -35 -10   2    0.07    0.13
 -36 -10   2    3.91    0.27
  -2  11  -2    0.81    0.11
  -3  11  -2   91.70    1.42
   4  11  -2    4.65    0.24
  -4  11  -2    4.05    0.19
   5  11  -2   12.80    0.41
  -5  11  -2   13.07    0.34
   6  11  -2    0.31    0.10
   6 -11   2    0.23    0.10
  -6  11  -2    0.34    0.09
   7 -11   2    8.51    0.34
  -7  11   2    8.85    0.29
   7  11  -2    8.49    0.34
   8  11  -2   77.54    1.38
   8 -11   2   77.50    1.37
  -8  11   2   78.24    1.27
  -8 -11   2   74.90    1.25
   9  11  -2  112.55    1.87
   9 -11   2  110.07    1.85
  -9  11   2  112.88    1.73
  -9 -11   2  109.68    1.73
   9 -11  -2  113.33    1.99
  10 -11   2    0.80    0.15
  10  11  -2    0.72    0.14
 -10  11   2    0.33    0.11
  10 -11  -2    0.50    0.12
 -10 -11   2    0.45    0.10
  11  11  -2   25.71    0.67
 -11  11   2   25.79    0.57
 -11 -11  -2   25.98    0.60
  11 -11   2   25.64    0.67
 -11 -11   2   25.99    0.57
 -11  11  -2   26.60    0.60
  11 -11  -2   25.70    0.64
 -12  11   2   96.78    1.54
 -12 -11  -2   96.55    1.59
  12 -11   2   96.01    1.70
  12  11  -2   96.24    1.69
  12 -11  -2   94.96    1.65
 -12 -11   2   97.73    1.56
 -12  11  -2   96.36    1.58
  13 -11   2    0.68    0.16
  13  11  -2    0.19    0.11
 -13  11   2    0.16    0.10
 -13 -11  -2    0.48    0.12
 -13 -11   2    0.27    0.10
  13 -11  -2    0.27    0.12
 -13  11  -2    0.09    0.10
  14  11  -2    0.06    0.11
 -14 -11  -2    0.31    0.11
 -14  11   2    0.22    0.10
  14 -11   2    0.18    0.13
 -14 -11  -2    0.21    0.12
  14 -11  -2    0.14    0.11
 -14 -11   2    0.20    0.10
 -14  11  -2    0.28    0.11
 -15 -11  -2    1.59    0.20
  15  11  -2    1.72    0.22
  15 -11   2    1.48    0.22
 -15 -11  -2    1.65    0.18
 -15  11   2    1.85    0.18
  15 -11  -2    1.75    0.21
 -15 -11   2    1.92    0.19
 -15  11  -2    1.46    0.17
 -16  11   2    7.51    0.29
  16  11  -2    7.41    0.38
 -16 -11  -2    7.08    0.33
  16 -11   2    7.70    0.40
 -16 -11  -2    7.21    0.32
 -16 -11   2    7.89    0.32
  16 -11  -2    7.45    0.37
 -16  11  -2    7.51    0.32
 -17 -11  -2   19.39    0.55
  17 -11   2   20.33    0.65
 -17 -11  -2   19.81    0.54
 -17  11   2   19.54    0.50
 -17  11  -2   19.81    0.53
  17 -11  -2   19.07    0.60
 -17 -11   2   20.06    0.53
 -18 -11  -2    4.51    0.28
 -18 -11  -2    4.87    0.27
 -18  11   2    4.24    0.23
  18 -11   2    4.44    0.43
 -18  11  -2    4.41    0.26
 -18 -11   2    4.41    0.26
  18 -11  -2    4.40    0.31
 -19 -11  -2    6.04    0.33
 -19  11   2    6.52    0.28
 -19 -11  -2    6.46    0.31
 -19  11  -2    6.45    0.30
 -19 -11   2    6.18    0.31
 -20 -11  -2    3.86    0.26
 -20 -11  -2    3.88    0.28
 -20  11   2    4.02    0.24
 -20 -11   2    4.08    0.26
 -20  11  -2    3.76    0.25
 -21 -11  -2    1.56    0.20
 -21 -11  -2    1.24    0.20
 -21  11   2    1.43    0.17
 -21  11  -2    1.44    0.19
 -22 -11  -2    3.07    0.27
 -22 -11  -2    2.39    0.24
 -22  11   2    2.84    0.22
 -22 -11   2    2.57    0.25
 -22  11  -2    2.53    0.22
 -23 -11  -2   19.49    0.57
 -23 -11  -2   18.81    0.58
 -23  11   2   18.78    0.51
 -23 -11   2   18.66    0.56
 -23  11  -2   18.73    0.54
 -24 -11  -2    0.19    0.13
 -24  11   2    0.10    0.11
 -24 -11  -2    0.34    0.16
 -24  11  -2    0.19    0.13
 -24 -11   2    0.30    0.14
 -25 -11  -2   24.95    0.68
 -25 -11  -2   24.77    0.67
 -25  11   2   24.23    0.60
 -25 -11   2   24.85    0.67
 -25  11  -2   25.31    0.64
 -26 -11  -2    0.81    0.19
 -26 -11  -2    0.45    0.16
 -26  11   2    0.45    0.14
 -26  11  -2    0.49    0.14
 -26 -11   2    0.57    0.16
 -27 -11  -2    0.15    0.14
 -27  11   2    0.11    0.12
 -27 -11  -2    0.01    0.15
 -27 -11   2    0.04    0.14
 -27  11  -2    0.08    0.12
 -28  11   2    2.79    0.23
 -28 -11  -2    2.62    0.25
 -28 -11  -2    2.97    0.29
 -28 -11   2    3.30    0.27
 -29  11   2   12.43    0.45
 -29 -11  -2   12.96    0.46
 -29 -11   2   12.81    0.48
 -30 -11   2    0.31    0.15
 -31 -11   2    6.23    0.35
 -32 -11   2   24.87    0.66
 -33 -11   2    1.71    0.22
 -34 -11   2    0.10    0.13
 -35 -11   2    0.60    0.15
  -1  12  -2    5.12    0.22
  -2  12  -2  114.39    1.74
  -3  12  -2   35.37    0.68
  -6  12   2    0.47    0.11
  -7  12   2   -0.01    0.09
  -8  12   2    0.00    0.08
  -9  12   2   35.72    0.71
  -9 -12   2   34.08    0.70
 -10  12   2   10.39    0.33
  10 -12   2   10.41    0.43
 -10 -12   2   10.24    0.33
 -11  12   2   14.91    0.41
  11 -12   2   14.22    0.50
 -11  12  -2   14.71    0.44
 -11 -12   2   13.63    0.40
  12 -12   2    2.08    0.23
 -12  12   2    2.20    0.18
 -12 -12   2    2.06    0.18
 -12  12  -2    1.91    0.20
 -13  12   2    0.28    0.11
  13 -12   2    0.22    0.13
 -13 -12   2    0.29    0.10
 -13  12  -2    0.13    0.10
 -14  12   2   -0.06    0.09
  14 -12   2    0.11    0.13
 -14 -12   2    0.19    0.10
 -14  12  -2    0.25    0.11
 -15  12   2    0.50    0.12
  15 -12   2    0.42    0.16
  15 -12  -2    0.44    0.13
 -15 -12   2    0.49    0.13
 -15  12  -2    0.36    0.12
 -16  12   2    1.56    0.17
 -16 -12  -2    1.18    0.17
 -16 -12   2    1.41    0.18
 -16  12  -2    1.56    0.19
  16 -12  -2    1.28    0.20
 -17  12   2    1.02    0.15
 -17 -12  -2    0.69    0.15
 -17  12  -2    0.55    0.14
 -17 -12   2    0.57    0.14
 -18  12   2    3.91    0.23
 -18 -12  -2    3.81    0.26
 -18 -12   2    4.20    0.26
 -18  12  -2    3.65    0.25
 -19 -12  -2    0.35    0.13
 -19  12   2    0.31    0.11
 -19  12  -2    0.19    0.12
 -19 -12   2    0.77    0.16
 -20  12   2    0.24    0.11
 -20 -12  -2    0.21    0.13
 -20  12  -2    0.10    0.12
 -20 -12   2    0.08    0.11
 -21  12   2    0.06    0.11
 -21 -12  -2   -0.03    0.12
 -21 -12   2    0.24    0.13
 -21  12  -2    0.91    0.17
 -22 -12  -2   45.42    0.97
 -22  12   2   45.81    0.90
 -22 -12   2   45.67    0.97
 -22  12  -2   45.52    0.95
 -23 -12  -2   17.46    0.55
 -23  12   2   17.82    0.49
 -23 -12   2   17.73    0.55
 -23  12  -2   17.81    0.53
 -24 -12  -2    0.48    0.15
 -24  12   2    0.62    0.14
 -24 -12   2    0.35    0.15
 -24  12  -2    0.53    0.15
 -25 -12  -2   10.66    0.42
 -25 -12   2   10.84    0.43
 -25  12  -2   10.20    0.40
 -26 -12  -2   18.37    0.56
 -26  12  -2   18.30    0.53
 -26 -12   2   18.48    0.57
 -27 -12   2    0.66    0.17
 -28 -12   2    0.35    0.15
 -29 -12   2    0.87    0.18
 -30 -12   2    2.59    0.26
 -31 -12   2    4.16    0.30
 -32 -12   2    1.53    0.21
 -33 -12   2    3.12    0.27
 -34 -12   2    6.38    0.32
   0  13  -2    0.21    0.09
  -1  13  -2   16.88    0.56
  -5  13   2    2.43    0.19
  -6  13   2    2.83    0.20
  -7  13   2   11.45    0.36
  -8  13   2   12.25    0.37
  -9  13   2    0.24    0.10
 -10  13   2   -0.03    0.09
 -10 -13   2    0.14    0.14
 -10  13  -2    0.01    0.10
 -11  13   2    1.83    0.18
 -11  13  -2    2.23    0.22
 -11 -13   2    1.92    0.18
 -12  13   2   13.43    0.40
 -12 -13   2   13.33    0.41
 -12  13  -2   13.46    0.44
 -13  13   2   18.56    0.49
 -13  13  -2   18.83    0.53
 -13 -13   2   18.68    0.51
 -14  13   2    0.30    0.11
 -14 -13   2    0.48    0.12
 -14  13  -2    0.23    0.12
 -15  13   2    0.95    0.14
 -15  13  -2    0.94    0.16
 -15 -13   2    1.37    0.18
 -16 -13   2    2.11    0.22
 -16  13  -2    2.07    0.21
 -17  13   2    1.46    0.17
 -17 -13   2    1.24    0.18
 -17  13  -2    1.23    0.18
 -18  13   2    0.88    0.16
 -18  13  -2    0.60    0.15
 -18 -13   2    0.75    0.15
 -19  13  -2    2.97    0.25
 -19 -13   2    3.14    0.25
 -20  13  -2    0.12    0.12
 -20 -13   2    0.26    0.12
 -21 -13   2    2.89    0.24
 -21  13  -2    2.87    0.25
 -22 -13   2    0.38    0.15
 -22  13  -2    0.24    0.12
 -23  13  -2    0.71    0.16
 -23 -13   2    0.78    0.17
 -24 -13   2    1.70    0.21
 -24  13  -2    1.75    0.21
 -25  13  -2    0.38    0.15
 -25 -13   2    0.25    0.14
 -26 -13   2    1.94    0.24
 -27 -13   2    3.18    0.27
 -28 -13   2    1.31    0.20
 -29 -13   2    2.42    0.24
 -30 -13   2    0.21    0.14
 -31 -13   2    0.16    0.13
 -32 -13   2    3.30    0.26
   2  14  -2    0.51    0.12
  -4  14   2    1.07    0.15
  -5  14   2   11.96    0.38
  -6  14   2    0.40    0.12
  -7  14   2    9.53    0.34
  -8  14   2    0.11    0.10
  -9  14   2    4.35    0.24
 -10  14   2    0.19    0.10
 -10  14  -2    0.25    0.12
 -11  14   2    7.49    0.33
 -11  14  -2    7.65    0.34
 -12  14  -2    0.03    0.11
 -12 -14   2    0.27    0.11
 -13 -14   2    5.00    0.26
 -13  14  -2    4.75    0.29
 -14  14  -2    1.05    0.18
 -14 -14   2    0.93    0.15
 -15  14  -2    3.44    0.26
 -15 -14   2    3.60    0.24
 -16  14  -2    0.00    0.12
 -16 -14   2   -0.06    0.10
 -17  14  -2    4.34    0.27
 -17 -14   2    4.08    0.27
 -18  14  -2    0.59    0.15
 -19  14  -2    2.12    0.22
 -19 -14   2    2.34    0.24
 -20  14  -2    0.23    0.13
 -20 -14   2    0.13    0.12
 -21 -14   2    2.17    0.24
 -21  14  -2    2.72    0.25
 -22 -14   2    0.50    0.16
 -22  14  -2    0.67    0.16
 -23 -14   2    7.04    0.35
 -23  14  -2    6.52    0.32
 -24 -14   2    0.69    0.16
 -25 -14   2    4.85    0.30
 -26 -14   2    0.80    0.17
 -27 -14   2    3.70    0.27
 -28 -14   2    0.24    0.13
 -29 -14   2    1.56    0.20
 -30 -14   2    0.14    0.13
  -3  15   2    1.69    0.18
  -4  15   2    0.73    0.15
  -9  15  -2    5.12    0.30
 -10  15  -2    1.83    0.21
 -11  15  -2    8.89    0.38
 -12  15  -2   10.64    0.41
 -13  15  -2    3.42    0.26
 -14  15  -2    2.69    0.25
 -15  15  -2    0.25    0.13
 -15 -15   2    0.33    0.11
 -16  15  -2    5.32    0.31
 -16 -15   2    4.97    0.28
 -17  15  -2    7.61    0.35
 -17 -15   2    7.44    0.33
 -18 -15   2    0.10    0.11
 -18  15  -2    0.29    0.14
 -19  15  -2    1.12    0.18
 -19 -15   2    1.23    0.19
 -20  15  -2    0.05    0.12
 -20 -15   2    0.03    0.11
 -21  15  -2    2.40    0.23
 -21 -15   2    2.46    0.24
 -22 -15   2    0.06    0.11
 -22  15  -2   -0.07    0.11
 -23 -15   2    3.70    0.27
 -24 -15   2    1.98    0.22
 -25 -15   2    0.54    0.15
 -26 -15   2    0.34    0.14
 -27 -15   2    0.21    0.13
 -28 -15   2    0.92    0.16
  -8  16  -2    1.49    0.20
  -9  16  -2    2.05    0.23
 -10  16  -2    0.36    0.14
 -11  16  -2   12.18    0.44
 -12  16  -2    1.32    0.19
 -13  16  -2    0.21    0.13
 -14  16  -2    1.89    0.21
 -15  16  -2    4.19    0.28
 -16  16  -2    0.31    0.14
 -17  16  -2    8.56    0.37
 -18 -16   2   12.18    0.42
 -18  16  -2   11.98    0.43
 -19  16  -2    1.48    0.20
 -19 -16   2    1.43    0.18
 -20 -16   2    0.39    0.14
 -20  16  -2    0.51    0.15
 -21 -16   2    0.26    0.13
 -22 -16   2   12.83    0.43
 -23 -16   2    7.41    0.33
 -24 -16   2    0.08    0.11
 -25 -16   2    1.38    0.18
  -7  17  -2    1.83    0.22
  -8  17  -2   18.17    0.56
  -9  17  -2   19.27    0.57
 -10  17  -2    0.57    0.15
 -11  17  -2    5.01    0.31
 -12  17  -2   32.55    0.77
 -13  17  -2    1.27    0.19
 -14  17  -2    0.25    0.13
 -15  17  -2    0.41    0.14
 -16  17  -2    2.39    0.23
 -17  17  -2    3.72    0.26
 -18  17  -2    1.94    0.21
 -19  17  -2    0.53    0.15
  -5  18  -2    1.18    0.18
  -6  18  -2    0.21    0.13
  -7  18  -2    3.29    0.25
  -8  18  -2    0.05    0.12
  -9  18  -2    0.65    0.16
 -10  18  -2    1.81    0.22
 -11  18  -2    0.74    0.16
 -12  18  -2    1.01    0.17
 -13  18  -2    1.19    0.18
 -14  18  -2    0.25    0.13
 -15  18  -2    0.94    0.16
 -16  18  -2    1.02    0.16
 -17  18  -2    0.18    0.12
  -3  19  -2    3.62    0.27
  -4  19  -2    0.15    0.13
  -5  19  -2    0.43    0.15
  -6  19  -2    2.81    0.24
  -7  19  -2    2.45    0.23
  -8  19  -2    0.63    0.16
  -9  19  -2    1.76    0.21
 -10  19  -2    0.04    0.11
 -11  19  -2    2.47    0.23
 -12  19  -2    2.17    0.21
 -13  19  -2   12.24    0.41
  -1  20  -2    0.18    0.12
  -2  20  -2    1.75    0.21
  -3  20  -2    2.77    0.24
  -4  20  -2    0.56    0.14
  -5  20  -2    4.46    0.27
  -6  20  -2    0.14    0.12
  -7  20  -2    5.35    0.41
   0   0  -3    0.24    0.05
  -1   0  -3    0.07    0.04
   1   0  -3    0.05    0.04
   2   0  -3    0.24    0.05
  -2   0  -3    0.07    0.04
   3   0  -3    0.01    0.04
  -3   0  -3    0.00    0.04
   4   0  -3    0.03    0.04
   5   0  -3    0.08    0.05
  -5   0  -3    0.07    0.05
  -6   0  -3    0.23    0.06
   6   0  -3    0.05    0.05
  -7   0  -3    0.08    0.06
   8   0  -3    0.03    0.05
  -8   0  -3    0.05    0.06
  -9   0  -3    0.02    0.06
   9   0   3    0.10    0.06
   9   0  -3    0.28    0.07
  10   0   3    0.17    0.07
  10   0  -3    0.08    0.06
 -10   0  -3    0.16    0.07
  11   0  -3    0.17    0.07
 -11   0  -3    0.05    0.06
  11   0   3    0.42    0.08
 -12   0  -3   -0.03    0.06
  12   0   3    0.07    0.06
  12   0  -3    0.05    0.06
  13   0  -3    0.09    0.06
 -13   0  -3    0.02    0.07
  13   0   3    0.11    0.06
  14   0  -3    0.10    0.07
 -14   0  -3    0.07    0.08
  14   0   3    0.12    0.07
  15   0   3    0.06    0.07
  15   0  -3    0.03    0.07
 -15   0  -3    0.01    0.08
 -15   0  -3   -0.05    0.05
 -15   0   3   -0.01    0.05
 -15   0  -3   -0.04    0.05
 -16   0  -3    0.29    0.10
 -16   0   3    0.54    0.09
  16   0  -3    0.16    0.08
 -16   0  -3    0.18    0.07
  16   0   3    0.21    0.08
 -16   0  -3    0.13    0.07
 -16   0   3    0.54    0.09
 -17   0   3    0.08    0.06
  17   0   3   -0.01    0.06
  17   0  -3    0.04    0.07
 -17   0  -3    0.07    0.06
 -17   0  -3    0.31    0.08
 -17   0   3    0.01    0.05
 -18   0   3    0.03    0.07
  18   0  -3    0.10    0.08
 -18   0   3    0.11    0.07
 -18   0  -3    0.22    0.07
 -18   0  -3    0.14    0.06
 -18   0  -3    0.12    0.07
  18   0   3    0.08    0.07
  19   0   3    0.03    0.07
 -19   0   3    0.02    0.07
 -19   0  -3    0.03    0.07
 -19   0   3    0.07    0.08
 -19   0  -3   -0.07    0.07
 -19   0  -3    0.05    0.06
  19   0  -3    0.02    0.07
  20   0  -3    0.10    0.09
 -20   0  -3    0.08    0.06
 -20   0  -3    0.07    0.08
 -20   0   3    0.07    0.07
 -20   0   3    0.47    0.10
  20   0   3    0.06    0.09
 -20   0  -3    0.16    0.08
 -21   0   3    0.06    0.08
 -21   0  -3    0.05    0.08
  21   0  -3    0.06    0.09
 -21   0  -3    0.08    0.06
 -21   0   3    0.05    0.08
  21   0   3   -0.03    0.08
 -21   0  -3    0.14    0.08
 -22   0  -3    0.04    0.07
 -22   0   3    0.14    0.09
  22   0  -3    0.00    0.08
 -22   0   3    0.01    0.08
 -22   0  -3    0.13    0.10
  22   0   3    0.03    0.09
 -22   0  -3    0.40    0.11
 -23   0  -3    0.10    0.10
 -23   0  -3    0.11    0.10
 -23   0  -3    0.10    0.08
 -23   0   3    0.03    0.08
 -23   0   3    0.15    0.09
  23   0   3    0.13    0.10
  23   0  -3    0.17    0.10
 -24   0   3   -0.04    0.09
 -24   0   3    0.07    0.09
 -24   0  -3    0.04    0.07
 -24   0  -3    0.21    0.11
 -24   0  -3    0.00    0.09
  24   0   3   -0.03    0.10
 -25   0  -3    0.09    0.10
 -25   0  -3   -0.04    0.08
 -25   0  -3    0.02    0.09
  25   0  -3    0.29    0.12
 -25   0   3    0.01    0.09
 -25   0   3    0.14    0.10
  26   0  -3    0.02    0.09
 -26   0  -3   -0.06    0.08
 -26   0   3   -0.08    0.09
 -26   0  -3   -0.03    0.10
 -26   0  -3    0.05    0.10
 -26   0   3    0.13    0.11
 -27   0   3   -0.02    0.10
 -27   0  -3   -0.07    0.10
 -27   0   3    0.07    0.10
  27   0  -3    0.04    0.09
 -27   0  -3    0.01    0.09
 -27   0  -3   -0.08    0.10
 -28   0  -3    0.02    0.12
 -28   0   3   -0.06    0.10
 -28   0   3    0.04    0.10
 -28   0  -3    0.00    0.09
 -28   0  -3    0.07    0.12
 -29   0   3   -0.11    0.10
 -29   0  -3   -0.03    0.11
 -29   0  -3    0.01    0.09
 -29   0  -3    0.08    0.12
 -29   0   3    0.17    0.13
 -30   0  -3    0.03    0.13
 -30   0   3    0.31    0.14
 -30   0  -3   -0.01    0.12
 -30   0   3    0.09    0.11
 -30   0  -3    0.04    0.09
 -31   0  -3   -0.03    0.12
 -31   0  -3   -0.11    0.12
 -31   0  -3    0.16    0.11
 -31   0   3    0.07    0.11
 -31   0   3   -0.06    0.12
 -32   0  -3   -0.07    0.10
 -32   0  -3    0.07    0.13
 -32   0  -3   -0.09    0.13
 -32   0   3   -0.01    0.13
 -32   0   3   -0.01    0.11
 -33   0  -3   -0.14    0.13
 -33   0  -3    0.08    0.14
 -33   0   3    0.05    0.12
 -33   0   3   -0.10    0.13
 -33   0  -3    0.14    0.11
 -34   0  -3    0.03    0.11
 -34   0   3    0.21    0.13
 -34   0  -3    0.18    0.14
 -34   0   3    0.01    0.13
 -34   0  -3    0.08    0.14
 -35   0  -3    0.06    0.11
 -35   0  -3   -0.05    0.14
 -35   0   3    0.03    0.12
 -35   0  -3    0.26    0.15
 -35   0   3    0.17    0.14
 -36   0  -3   -0.16    0.13
 -36   0  -3    0.02    0.11
 -36   0  -3    0.01    0.14
 -36   0   3    0.17    0.15
 -37   0   3    0.19    0.15
 -37   0  -3    0.08    0.15
 -37   0  -3   -0.04    0.13
 -38   0  -3    0.12    0.15
 -38   0   3    0.05    0.14
 -38   0  -3    0.01    0.13
 -39   0   3   -0.09    0.13
 -39   0  -3    0.00    0.14
 -39   0  -3   -0.02    0.14
 -40   0  -3   -0.24    0.12
 -40   0  -3    0.03    0.12
 -40   0   3    0.16    0.14
 -41   0   3    0.10    0.13
 -41   0  -3   -0.01    0.14
   0  -1  -3    0.11    0.04
   0   1  -3    0.02    0.04
  -1  -1  -3    0.80    0.08
   1   1  -3    0.75    0.08
   1  -1  -3    0.68    0.07
  -1   1  -3    0.70    0.08
  -2  -1  -3   21.58    0.41
   2   1  -3   20.89    0.42
   2  -1  -3   21.12    0.39
  -2   1  -3   20.94    0.43
  -3  -1  -3   43.84    0.73
   3   1  -3   43.85    0.74
  -3   1  -3   43.79    0.75
   3  -1  -3   44.44    0.71
  -4  -1  -3    0.16    0.05
   4   1  -3    0.08    0.05
   4  -1  -3    0.15    0.05
  -4   1  -3    0.06    0.05
  -5  -1  -3    0.30    0.07
   5   1  -3    0.61    0.08
   5  -1  -3    0.48    0.07
  -5   1  -3    0.55    0.08
  -6  -1  -3  116.19    1.72
   6   1  -3  113.79    1.71
  -6   1  -3  115.84    1.74
   6  -1  -3  117.35    1.72
   6  -1  -3  117.68    1.68
  -7  -1  -3   46.55    0.81
  -7   1  -3   47.33    0.82
   8  -1   3    1.78    0.13
  -8  -1  -3    1.47    0.12
  -8   1  -3    1.47    0.13
   8  -1  -3    1.48    0.12
  -9  -1  -3    4.76    0.20
   9  -1   3    4.94    0.20
  -9   1  -3    4.95    0.21
   9   1   3    4.67    0.18
   9  -1  -3    5.25    0.20
 -10  -1  -3   26.15    0.55
  10  -1   3   26.04    0.54
 -10   1  -3   26.35    0.56
  10   1   3   26.02    0.51
 -11  -1  -3    0.49    0.10
  11   1  -3    0.54    0.09
  11  -1   3    0.55    0.09
  11  -1  -3    0.47    0.09
 -11   1  -3    0.55    0.10
  11   1   3    0.67    0.09
 -12  -1  -3    0.87    0.12
  12   1  -3    0.89    0.11
  12  -1   3    0.98    0.12
  12  -1  -3    1.12    0.13
 -12   1  -3    0.79    0.11
  12   1   3    1.08    0.11
 -13  -1  -3   10.52    0.33
  13   1  -3   10.44    0.31
  13  -1   3    9.98    0.31
  13  -1  -3   10.07    0.32
 -13   1  -3   10.57    0.34
  13   1   3    9.93    0.29
  14  -1   3   16.30    0.43
  14   1  -3   16.75    0.42
 -14  -1  -3   17.00    0.46
  14   1   3   16.56    0.40
 -14   1  -3   16.94    0.46
  14  -1  -3   16.87    0.43
  15  -1   3    6.24    0.26
  15   1  -3    6.30    0.25
 -15   1   3    7.86    0.23
 -15   1   3    6.84    0.22
 -15  -1  -3    6.19    0.22
 -15  -1  -3    6.91    0.22
 -15   1  -3    6.48    0.22
 -15  -1   3    7.06    0.23
  15  -1  -3    6.59    0.27
 -15   1  -3    6.62    0.28
 -15   1  -3    7.95    0.23
  15   1   3    6.47    0.24
  16   1  -3    0.91    0.12
 -16   1   3    0.83    0.10
 -16   1   3    0.67    0.09
  16  -1   3    0.82    0.12
 -16  -1  -3    1.13    0.11
 -16  -1   3    1.00    0.11
 -16   1  -3    1.00    0.12
 -16  -1   3    1.00    0.11
 -16   1  -3    0.78    0.13
 -16   1  -3    0.88    0.10
  16  -1  -3    0.95    0.13
 -17  -1  -3   16.57    0.40
 -17  -1  -3   17.96    0.38
  17   1  -3   16.05    0.44
  17  -1   3   16.44    0.45
 -17  -1  -3   16.45    0.39
 -17   1   3   17.70    0.40
 -17   1   3   16.79    0.39
 -17   1  -3   16.75    0.39
 -17   1  -3   16.43    0.40
 -17  -1   3   16.92    0.39
  17  -1  -3   17.68    0.47
 -17   1  -3   16.48    0.49
  17   1   3   16.82    0.43
 -17  -1   3   16.37    0.38
 -18  -1  -3    2.77    0.16
  18  -1   3    2.71    0.19
 -18   1   3    2.88    0.17
 -18  -1  -3    2.89    0.16
 -18  -1  -3    2.89    0.15
  18   1  -3    2.80    0.19
 -18   1   3    3.05    0.16
 -18  -1   3    3.43    0.18
 -18  -1   3    2.74    0.16
 -18   1  -3    2.63    0.16
  18   1   3    2.82    0.18
 -18   1  -3    2.73    0.15
  18  -1  -3    2.67    0.19
 -19  -1  -3    1.81    0.15
 -19  -1  -3    1.81    0.13
 -19   1   3    1.84    0.14
  19  -1   3    1.78    0.17
 -19   1   3    1.93    0.15
  19   1  -3    1.82    0.16
 -19  -1  -3    1.77    0.14
  19  -1  -3    2.23    0.19
 -19  -1   3    1.71    0.15
 -19   1  -3    2.07    0.15
 -19   1  -3    2.04    0.16
 -19  -1   3    1.97    0.15
 -19   1  -3    1.80    0.12
  19   1   3    1.86    0.16
  20   1  -3    2.00    0.18
 -20   1   3    2.17    0.16
 -20   1   3    2.53    0.16
  20  -1   3    2.02    0.19
 -20  -1  -3    2.12    0.16
 -20  -1  -3    2.02    0.15
 -20  -1  -3    2.37    0.16
 -20   1  -3    1.50    0.15
 -20  -1   3    1.96    0.15
  20   1   3    1.97    0.17
 -20  -1   3    2.14    0.16
 -20   1  -3    2.11    0.16
  20  -1  -3    2.15    0.19
 -20   1  -3    2.03    0.13
 -21  -1  -3    5.59    0.25
 -21   1   3    5.43    0.24
  21   1  -3    5.62    0.27
  21  -1   3    5.62    0.29
 -21   1   3    5.69    0.23
 -21  -1  -3    5.31    0.22
 -21  -1  -3    5.53    0.23
 -21  -1   3    4.98    0.23
 -21   1  -3    5.56    0.23
  21   1   3    5.43    0.26
 -21   1  -3    5.71    0.21
  21  -1  -3    5.56    0.29
 -21  -1   3    5.05    0.22
 -21   1  -3    5.31    0.25
 -22   1   3    1.99    0.17
  22  -1   3    2.21    0.21
  22   1  -3    2.36    0.20
 -22  -1  -3    2.04    0.15
 -22  -1  -3    2.60    0.18
 -22   1   3    2.40    0.18
 -22  -1  -3    2.22    0.18
 -22   1  -3    2.14    0.14
  22  -1  -3    2.28    0.21
 -22   1  -3    2.19    0.17
 -22   1  -3    2.47    0.19
 -22  -1   3    2.23    0.17
 -22  -1   3    2.09    0.17
 -23  -1  -3    0.27    0.10
 -23  -1  -3    0.31    0.09
  23  -1   3    0.12    0.11
 -23  -1  -3    0.35    0.10
  23   1  -3    0.45    0.12
 -23   1   3    0.30    0.10
 -23   1   3    0.29    0.11
 -23  -1   3    0.25    0.10
 -23   1  -3    0.22    0.10
 -23   1  -3    0.19    0.09
  23  -1  -3    0.27    0.11
 -23  -1   3    0.39    0.11
 -23   1  -3    0.24    0.09
  24   1  -3    2.19    0.20
  24  -1   3    2.18    0.22
 -24  -1  -3    2.27    0.17
 -24   1   3    2.28    0.19
 -24   1   3    2.22    0.19
 -24  -1  -3    2.30    0.20
 -24  -1  -3    2.26    0.20
 -24   1  -3    2.14    0.19
 -24   1  -3    2.17    0.16
 -24   1  -3    2.30    0.20
 -24  -1   3    2.60    0.19
 -24  -1   3    2.78    0.20
  24  -1  -3    2.01    0.21
 -25   1   3    2.05    0.19
 -25  -1  -3    1.59    0.18
 -25  -1  -3    1.88    0.16
  25  -1   3    1.78    0.22
 -25   1   3    1.67    0.18
 -25  -1  -3    1.77    0.19
  25   1  -3    1.74    0.19
  25  -1  -3    1.88    0.22
 -25   1  -3    1.89    0.18
 -25  -1   3    2.10    0.18
 -25   1  -3    1.95    0.15
 -25   1  -3    1.81    0.19
 -25  -1   3    1.85    0.18
  26  -1   3    7.72    0.37
 -26  -1  -3    7.72    0.29
 -26   1   3    7.86    0.30
 -26   1   3    7.44    0.32
 -26  -1  -3    7.65    0.32
 -26  -1  -3    7.57    0.33
  26  -1  -3    7.76    0.37
 -26  -1   3    7.47    0.31
 -26   1  -3    7.77    0.28
 -26   1  -3    7.93    0.31
 -26  -1   3    7.26    0.32
 -26   1  -3    7.73    0.33
 -27  -1  -3    4.39    0.25
 -27   1   3    4.60    0.24
 -27  -1  -3    4.31    0.23
 -27   1   3    4.47    0.26
 -27  -1  -3    4.63    0.27
 -27  -1   3    4.45    0.26
 -27   1  -3    4.71    0.22
  27  -1  -3    4.57    0.30
 -27   1  -3    4.74    0.27
 -27  -1   3    4.42    0.25
 -27   1  -3    4.38    0.25
 -28  -1  -3    0.47    0.14
 -28   1   3    0.71    0.14
 -28  -1  -3    0.43    0.14
 -28   1   3    0.35    0.13
 -28  -1  -3    0.44    0.12
  28  -1  -3    0.41    0.13
 -28  -1   3    0.40    0.13
 -28   1  -3    0.69    0.14
 -28  -1   3    0.40    0.12
 -28   1  -3    0.45    0.14
 -29   1   3    0.90    0.15
 -29  -1  -3    0.72    0.16
 -29  -1  -3    0.92    0.17
 -29   1   3    0.93    0.17
 -29  -1  -3    0.88    0.15
 -29   1  -3    0.75    0.16
 -29  -1   3    0.64    0.15
 -29   1  -3    0.64    0.15
 -29   1  -3    1.05    0.14
 -29  -1   3    0.57    0.14
 -30  -1  -3    8.00    0.32
 -30   1   3    7.85    0.33
 -30  -1  -3    8.43    0.36
 -30   1   3    8.27    0.37
 -30  -1  -3    8.04    0.36
 -30   1  -3    8.12    0.31
 -30   1  -3    8.22    0.35
 -30  -1   3    9.13    0.39
 -30   1  -3    7.88    0.36
 -30  -1   3    8.49    0.35
 -31  -1  -3    1.78    0.22
 -31   1   3    1.94    0.20
 -31  -1  -3    1.81    0.19
 -31  -1  -3    1.91    0.22
 -31   1   3    2.35    0.25
 -31   1  -3    1.70    0.21
 -31   1  -3    1.85    0.21
 -31   1  -3    1.62    0.18
 -31  -1   3    1.95    0.21
 -31  -1   3    1.82    0.22
 -32  -1  -3    1.46    0.21
 -32  -1  -3    1.38    0.17
 -32  -1  -3    1.10    0.20
 -32   1   3    1.31    0.20
 -32   1   3    1.28    0.18
 -32  -1   3    1.24    0.18
 -32   1  -3    1.50    0.20
 -32   1  -3    1.27    0.20
 -32   1  -3    1.36    0.20
 -32  -1   3    1.38    0.21
 -33   1   3    6.43    0.35
 -33   1   3    5.91    0.30
 -33  -1  -3    7.43    0.32
 -33  -1  -3    6.60    0.34
 -33  -1  -3    7.40    0.36
 -33   1  -3    6.47    0.34
 -33   1  -3    6.91    0.34
 -33  -1   3    6.49    0.35
 -33  -1   3    6.83    0.33
 -34  -1  -3   10.22    0.42
 -34   1   3   10.40    0.43
 -34  -1  -3    9.54    0.37
 -34  -1  -3    9.94    0.41
 -34  -1   3    9.46    0.41
 -34   1  -3   10.46    0.41
 -34   1  -3    9.60    0.40
 -34  -1   3    9.83    0.39
 -35   1   3    0.00    0.13
 -35  -1  -3    0.00    0.14
 -35  -1  -3    0.03    0.11
 -35  -1  -3    0.10    0.14
 -35   1  -3    0.29    0.15
 -35  -1   3    0.12    0.12
 -35   1  -3   -0.04    0.14
 -35  -1   3    0.08    0.14
 -36  -1  -3    0.17    0.12
 -36  -1  -3    0.19    0.15
 -36   1   3    0.27    0.15
 -36  -1  -3    0.10    0.14
 -36  -1   3    0.11    0.15
 -36   1  -3    0.11    0.14
 -36   1  -3    0.11    0.14
 -36  -1   3    0.00    0.12
 -37  -1  -3    2.38    0.24
 -37   1   3    2.68    0.26
 -37  -1   3    2.68    0.27
 -37   1  -3    2.48    0.24
 -37   1  -3    2.43    0.24
 -37  -1   3    2.51    0.24
 -38   1   3    0.07    0.14
 -38  -1  -3    0.05    0.14
 -38  -1  -3    0.00    0.14
 -38   1  -3    0.15    0.14
 -38  -1   3    0.09    0.14
 -38   1  -3    0.05    0.13
 -39  -1  -3    3.19    0.26
 -39  -1  -3    2.96    0.26
 -39   1   3    2.89    0.26
 -39   1  -3    2.91    0.25
 -39   1  -3    2.86    0.25
 -39  -1   3    2.88    0.26
 -40  -1  -3   -0.03    0.14
 -40   1   3    0.19    0.14
 -40  -1  -3    0.06    0.13
 -40   1  -3   -0.07    0.13
 -40  -1   3    0.00    0.13
 -40   1  -3   -0.05    0.15
 -41  -1  -3    0.27    0.15
 -41   1   3    0.20    0.14
 -41  -1   3   -0.02    0.13
   0   2  -3  986.81   14.31
   0  -2  -3 1000.00   13.96
  -1  -2  -3  264.77    3.99
   1   2  -3  261.18    3.76
  -1   2  -3  263.28    4.16
   1  -2  -3  260.10    3.79
   2   2  -3    0.80    0.09
  -2  -2  -3    0.70    0.07
  -2   2  -3    0.84    0.10
   2  -2  -3    0.52    0.06
   3   2  -3    0.39    0.07
  -3   2  -3    0.34    0.07
   3  -2  -3    0.35    0.05
  -4  -2  -3   12.99    0.29
   4   2  -3   12.54    0.31
   4  -2  -3   12.53    0.26
  -4   2  -3   12.60    0.32
   4  -2  -3   12.20    0.30
  -5  -2  -3   35.81    0.62
   5   2  -3   34.83    0.64
  -5   2  -3   35.52    0.66
   5  -2  -3   36.35    0.58
   5  -2  -3   35.38    0.63
   6   2  -3    7.72    0.24
  -6  -2  -3    8.40    0.24
   6  -2  -3    7.40    0.23
  -6   2  -3    7.60    0.25
   6  -2  -3    7.75    0.20
   7  -2   3  114.94    1.73
  -7  -2  -3  113.04    1.70
   7  -2  -3  114.41    1.72
   7  -2  -3  115.20    1.65
  -7   2  -3  115.64    1.74
  -8  -2  -3   28.67    0.57
   8  -2   3   30.45    0.59
  -8   2  -3   30.05    0.60
   9  -2   3   12.83    0.35
  -9  -2  -3   12.54    0.34
   9  -2  -3   13.98    0.35
  -9   2  -3   13.12    0.36
 -10  -2  -3   14.25    0.37
  10  -2   3   14.50    0.38
 -10   2  -3   14.61    0.39
  10   2   3   13.77    0.33
  10  -2  -3   14.20    0.37
 -11   2  -3    3.98    0.20
  11  -2  -3    3.96    0.19
 -12  -2  -3   86.47    1.41
  12  -2   3   87.40    1.41
 -12   2  -3   85.58    1.42
  12   2   3   87.66    1.34
  12  -2  -3   89.21    1.41
  13  -2   3  116.43    1.82
  13   2   3  116.03    1.74
 -13   2  -3  116.40    1.84
  13  -2  -3  119.02    1.82
 -14   2   3    2.28    0.15
 -14  -2  -3    1.71    0.15
  14  -2   3    1.60    0.15
 -14   2  -3    1.73    0.13
  14  -2  -3    1.72    0.15
 -14   2  -3    1.62    0.13
 -14  -2   3    1.72    0.13
 -14   2  -3    1.52    0.16
  14   2   3    1.85    0.13
 -15   2   3   65.93    1.03
 -15  -2  -3   63.46    1.01
  15  -2   3   63.30    1.13
 -15  -2  -3   62.29    1.03
 -15   2   3   63.61    1.02
  15  -2  -3   63.49    1.13
 -15   2  -3   63.10    1.02
 -15   2  -3   62.76    1.15
  15   2   3   63.16    1.04
 -15   2  -3   63.09    1.04
 -15  -2   3   63.94    1.03
 -16   2   3    3.17    0.16
 -16  -2  -3    3.09    0.17
 -16  -2  -3    3.24    0.15
 -16   2   3    3.33    0.16
  16  -2   3    2.90    0.20
  16   2  -3    3.26    0.18
 -16  -2  -3    3.35    0.16
 -16   2  -3    2.95    0.16
 -16   2  -3    3.23    0.22
 -16   2  -3    2.81    0.17
 -16  -2   3    3.59    0.17
 -16  -2   3    3.17    0.16
  16   2   3    3.20    0.17
  16  -2  -3    3.56    0.21
  17  -2   3    5.11    0.25
 -17  -2  -3    5.27    0.22
  17   2  -3    5.30    0.23
 -17   2   3    5.39    0.21
 -17  -2  -3    5.10    0.19
 -17   2   3    5.45    0.21
 -17  -2  -3    4.98    0.20
 -17   2  -3    5.18    0.22
 -17  -2   3    5.43    0.20
 -17   2  -3    5.11    0.20
 -17  -2   3    5.38    0.21
  17   2   3    5.26    0.21
  17  -2  -3    5.18    0.26
 -17   2  -3    5.02    0.27
 -18  -2  -3    4.55    0.21
 -18  -2  -3    4.61    0.19
 -18   2   3    4.81    0.20
  18   2  -3    4.91    0.23
 -18  -2  -3    4.86    0.21
 -18   2   3    4.61    0.20
  18  -2   3    5.36    0.27
 -18   2  -3    4.74    0.21
 -18   2  -3    4.77    0.27
 -18  -2   3    4.71    0.20
 -18   2  -3    4.50    0.20
  18   2   3    4.57    0.21
  18  -2  -3    4.54    0.25
 -18  -2   3    4.53    0.20
  19   2  -3   57.57    1.06
  19  -2   3   57.30    1.11
 -19  -2  -3   59.20    0.98
 -19  -2  -3   59.05    1.02
 -19   2   3   60.09    0.99
 -19  -2  -3   58.77    1.00
 -19   2   3   57.85    1.00
 -19   2  -3   58.52    1.02
  19  -2  -3   58.78    1.12
 -19  -2   3   59.67    1.00
  19   2   3   61.85    1.10
 -19  -2   3   58.04    1.01
 -19   2  -3   58.21    0.99
  20   2  -3  142.62    2.20
  20  -2   3  142.21    2.26
 -20  -2  -3  140.53    2.10
 -20  -2  -3  143.14    2.12
 -20  -2  -3  142.85    2.15
 -20   2   3  142.69    2.13
 -20   2   3  140.91    2.11
 -20   2  -3  141.81    2.15
 -20   2  -3  142.63    2.12
 -20  -2   3  140.24    2.12
  20  -2  -3  142.54    2.27
 -20  -2   3  139.89    2.13
 -21   2   3   14.18    0.38
 -21  -2  -3   14.04    0.37
  21   2  -3   14.16    0.43
  21  -2   3   14.34    0.47
 -21  -2  -3   15.00    0.41
 -21   2   3   15.08    0.40
 -21  -2  -3   15.10    0.40
 -21   2  -3   14.80    0.41
 -21  -2   3   14.18    0.39
  21  -2  -3   13.87    0.47
 -21   2  -3   14.46    0.38
 -21  -2   3   14.18    0.39
 -22  -2  -3    4.08    0.21
 -22  -2  -3    3.92    0.22
  22  -2   3    3.98    0.27
  22   2  -3    3.48    0.22
 -22   2   3    3.48    0.19
 -22  -2  -3    3.49    0.20
 -22   2   3    4.62    0.23
  22  -2  -3    3.60    0.25
 -22   2  -3    3.89    0.21
 -22  -2   3    3.92    0.21
 -22   2  -3    3.47    0.21
 -22  -2   3    3.34    0.20
  23  -2   3    7.36    0.35
 -23  -2  -3    7.36    0.27
  23   2  -3    7.17    0.31
 -23   2   3    7.63    0.28
 -23   2   3    7.73    0.30
 -23  -2  -3    7.82    0.31
 -23  -2  -3    7.39    0.29
  23  -2  -3    7.01    0.34
 -23   2  -3    9.01    0.32
 -23  -2   3    6.87    0.28
 -23   2  -3    6.94    0.28
 -23  -2   3    7.01    0.28
 -24  -2  -3   20.48    0.49
 -24  -2  -3   20.08    0.53
 -24   2   3   20.36    0.49
  24  -2   3   19.06    0.59
 -24  -2  -3   20.19    0.51
 -24   2   3   19.71    0.51
 -24   2  -3   19.98    0.50
 -24   2  -3   21.10    0.53
 -24  -2   3   20.00    0.51
  24  -2  -3   19.93    0.60
 -24  -2   3   19.92    0.51
 -25  -2  -3    0.64    0.14
  25  -2   3    0.77    0.17
 -25  -2  -3    0.95    0.14
 -25   2   3    0.77    0.13
 -25   2   3    0.81    0.14
 -25  -2  -3    0.88    0.15
 -25  -2   3    0.74    0.14
 -25   2  -3    0.70    0.14
 -25  -2   3    0.68    0.14
  25  -2  -3    0.89    0.17
 -25   2  -3    0.67    0.13
 -26  -2  -3    1.04    0.17
 -26  -2  -3    0.72    0.15
 -26  -2  -3    0.73    0.13
 -26   2   3    0.74    0.15
 -26   2   3    0.99    0.14
  26  -2   3    0.65    0.16
 -26  -2   3    0.82    0.15
 -26  -2   3    0.67    0.14
 -26   2  -3    0.94    0.15
  26  -2  -3    0.70    0.16
 -26   2  -3    1.09    0.16
 -27  -2  -3   29.69    0.65
  27  -2   3   28.89    0.77
 -27   2   3   29.78    0.69
 -27  -2  -3   29.47    0.70
 -27   2   3   28.85    0.64
 -27  -2  -3   29.97    0.68
 -27  -2   3   28.73    0.68
 -27   2  -3   29.41    0.67
 -27  -2   3   28.67    0.67
 -27   2  -3   29.91    0.70
  27  -2  -3   29.05    0.78
  28  -2   3   25.38    0.82
 -28   2   3   25.48    0.64
 -28  -2  -3   25.80    0.63
 -28  -2  -3   25.69    0.65
 -28  -2  -3   25.17    0.60
 -28   2   3   24.93    0.60
 -28  -2   3   26.22    0.64
 -28   2  -3   26.67    0.63
 -28  -2   3   26.23    0.65
 -28   2  -3   25.73    0.65
 -29   2   3    1.12    0.16
 -29  -2  -3    1.20    0.16
 -29  -2  -3    0.84    0.17
 -29   2   3    0.71    0.16
 -29  -2  -3    0.80    0.17
 -29   2  -3    0.80    0.16
 -29  -2   3    0.98    0.17
 -29   2  -3    0.85    0.16
 -29  -2   3    0.88    0.16
 -30  -2  -3    0.51    0.13
 -30  -2  -3    0.20    0.14
 -30   2   3    0.72    0.14
 -30   2   3    0.46    0.14
 -30  -2  -3    0.73    0.17
 -30   2  -3    0.65    0.15
 -30  -2   3    0.50    0.14
 -30   2  -3    0.61    0.15
 -30  -2   3    0.50    0.15
 -31   2   3    0.18    0.12
 -31  -2  -3   -0.01    0.13
 -31  -2  -3    0.21    0.14
 -31  -2  -3    0.05    0.11
 -31   2   3    0.09    0.13
 -31   2  -3    0.16    0.13
 -31   2  -3    0.11    0.13
 -31  -2   3    0.16    0.12
 -31  -2   3    0.02    0.13
 -32  -2  -3   14.30    0.46
 -32  -2  -3   15.76    0.50
 -32  -2  -3   15.45    0.51
 -32   2   3   14.11    0.50
 -32  -2   3   14.63    0.50
 -32  -2   3   15.48    0.49
 -32   2  -3   14.90    0.50
 -32   2  -3   15.05    0.47
 -33   2   3   15.64    0.52
 -33  -2  -3   15.97    0.52
 -33  -2  -3   15.89    0.53
 -33  -2  -3   15.16    0.48
 -33  -2   3   16.03    0.53
 -33  -2   3   15.55    0.50
 -33   2  -3   15.96    0.51
 -33   2  -3   16.75    0.51
 -34   2   3    3.78    0.30
 -34  -2  -3    3.68    0.28
 -34  -2  -3    3.77    0.29
 -34  -2  -3    3.32    0.25
 -34  -2   3    4.10    0.28
 -34   2  -3    3.77    0.28
 -34   2  -3    3.17    0.28
 -34  -2   3    3.93    0.29
 -35  -2  -3   13.31    0.44
 -35   2   3   13.63    0.50
 -35  -2  -3   13.85    0.49
 -35  -2  -3   14.13    0.49
 -35   2  -3   13.76    0.47
 -35  -2   3   14.11    0.50
 -35  -2   3   14.37    0.47
 -35   2  -3   13.95    0.45
 -36  -2  -3    0.25    0.17
 -36  -2  -3    0.32    0.15
 -36   2   3    0.12    0.15
 -36  -2   3    0.39    0.17
 -36   2  -3    0.42    0.16
 -36   2  -3    0.11    0.13
 -36  -2   3    0.24    0.14
 -37   2   3    0.15    0.15
 -37  -2  -3    0.08    0.14
 -37  -2  -3    0.12    0.15
 -37   2  -3    0.08    0.14
 -37   2  -3    0.06    0.13
 -37  -2   3    0.02    0.12
 -37  -2   3   -0.11    0.13
 -38   2   3    1.00    0.19
 -38  -2  -3    0.94    0.18
 -38  -2  -3    0.88    0.18
 -38   2  -3    0.87    0.17
 -38  -2   3    0.92    0.19
 -38   2  -3    1.11    0.18
 -38  -2   3    1.00    0.17
 -39  -2  -3    3.61    0.28
 -39   2   3    3.83    0.28
 -39  -2  -3    3.64    0.28
 -39   2  -3    3.58    0.25
 -39  -2   3    3.46    0.27
 -39   2  -3    3.49    0.25
 -40  -2  -3   12.81    0.42
 -40  -2  -3   12.50    0.42
 -40   2   3   12.63    0.44
 -40   2  -3   11.67    0.39
 -41   2   3    0.54    0.15
 -41  -2   3    0.50    0.15
   0  -3  -3    0.10    0.05
   0   3  -3    0.09    0.07
   1   3  -3  620.15    9.35
  -1  -3  -3  637.20    8.97
   1  -3  -3  631.52    8.90
  -1   3  -3  643.38    9.47
  -2  -3  -3  171.40    2.58
   2   3  -3  171.12    2.56
   2  -3  -3  172.74    2.41
  -2   3  -3  172.96    2.57
  -3  -3  -3    2.45    0.11
   3   3  -3    2.49    0.14
   3  -3  -3    2.54    0.10
  -3   3  -3    2.54    0.15
   3  -3  -3    2.45    0.13
   4   3  -3   18.17    0.41
  -4  -3  -3   18.37    0.36
  -4   3  -3   17.29    0.41
   4  -3  -3   17.75    0.32
  -5  -3  -3   58.47    0.92
   5   3  -3   59.36    0.98
   5  -3  -3   58.57    0.87
   5  -3  -3   58.20    0.95
  -5   3  -3   57.86    0.98
   6   3  -3  297.72    4.72
  -6  -3  -3  298.26    4.64
   6  -3   3  301.75    4.22
   6  -3  -3  294.61    4.26
   6  -3  -3  293.11    4.49
  -6   3  -3  290.63    4.63
  -7  -3  -3   71.55    1.13
   7  -3   3   71.39    1.17
   7  -3  -3   72.33    1.15
   7  -3  -3   72.21    1.06
  -7   3  -3   71.69    1.18
  -8  -3  -3    0.77    0.10
   8  -3   3    0.97    0.12
  -8   3  -3    0.57    0.09
   8  -3  -3    0.75    0.10
  -9  -3  -3    7.64    0.25
   9  -3   3    7.15    0.26
  -9   3  -3    7.80    0.27
   9  -3  -3    7.11    0.25
  10  -3   3   97.61    1.54
 -10  -3  -3   97.69    1.52
  10   3   3   96.20    1.44
  10  -3  -3   98.42    1.53
 -10   3  -3   96.78    1.55
  11  -3   3    6.40    0.25
 -11   3  -3    6.49    0.26
  11  -3  -3    6.43    0.25
  11   3   3    6.46    0.20
  12  -3   3   21.60    0.51
  12  -3  -3   21.29    0.51
  12   3   3   21.02    0.43
 -12   3  -3   21.84    0.52
  13  -3   3  201.06    3.03
  13  -3  -3  203.75    3.02
 -13   3  -3  202.71    3.04
  13   3   3  202.53    2.91
 -13   3  -3  223.02    3.02
 -14  -3  -3  369.55    5.05
  14  -3   3  369.50    5.57
 -14   3   3  368.99    5.06
 -14  -3  -3  369.64    5.08
  14   3   3  365.54    5.29
 -14  -3   3  371.72    5.07
 -14   3  -3  363.44    5.08
 -14   3  -3  365.31    5.05
 -14   3  -3  364.25    5.44
  14  -3  -3  375.91    5.20
 -15  -3  -3   70.44    1.11
 -15   3   3   70.28    1.12
 -15  -3  -3   69.75    1.13
  15  -3   3   70.50    1.24
 -15  -3  -3   72.30    1.11
 -15   3   3   69.89    1.11
 -15   3  -3   70.50    1.14
 -15  -3   3   69.84    1.13
  15   3   3   70.08    1.11
 -15   3  -3   70.20    1.11
  15  -3  -3   69.14    1.23
 -15   3  -3   71.25    1.25
  16  -3   3   13.55    0.43
 -16  -3  -3   14.14    0.34
 -16   3   3   14.55    0.35
 -16  -3  -3   14.26    0.35
 -16  -3  -3   14.32    0.37
 -16   3   3   14.15    0.35
 -16  -3   3   13.68    0.35
 -16   3  -3   14.38    0.35
  16  -3  -3   16.01    0.45
 -16   3  -3   14.55    0.37
 -16   3  -3   15.39    0.46
 -16  -3   3   14.11    0.34
  16   3   3   14.73    0.43
 -17   3   3   16.60    0.40
 -17  -3  -3   16.86    0.39
  17  -3   3   16.74    0.49
 -17   3   3   16.93    0.39
 -17  -3  -3   16.68    0.37
 -17  -3  -3   19.04    0.43
 -17  -3  -3   16.69    0.39
  17  -3  -3   18.63    0.50
 -17   3  -3   16.21    0.49
 -17   3  -3   16.38    0.41
 -17  -3   3   16.14    0.40
 -17   3  -3   16.18    0.39
 -17  -3   3   16.59    0.39
 -18   3   3   49.06    0.84
 -18  -3  -3   48.85    0.88
 -18  -3  -3   49.65    0.82
 -18   3   3   49.25    0.87
  18  -3   3   48.95    0.98
 -18  -3  -3   48.95    0.85
 -18  -3  -3   49.62    0.85
  18  -3  -3   47.68    0.97
 -18   3  -3   49.19    0.85
 -18   3  -3   48.14    0.99
 -18  -3   3   48.67    0.85
 -18   3  -3   48.37    0.88
 -18  -3   3   48.53    0.87
 -19   3   3   78.77    1.23
 -19  -3  -3   75.20    1.26
 -19  -3  -3   76.86    1.23
 -19   3   3   75.83    1.24
 -19  -3  -3   76.63    1.20
 -19  -3  -3   74.79    1.23
  19  -3   3   75.69    1.38
 -19  -3   3   75.06    1.23
  19  -3  -3   75.63    1.37
 -19  -3   3   74.59    1.25
 -19   3  -3   77.25    1.40
 -19   3  -3   77.02    1.27
 -19   3  -3   76.32    1.23
 -20  -3  -3    2.19    0.15
 -20   3   3    1.71    0.15
 -20   3   3    2.06    0.15
 -20  -3  -3    1.81    0.16
  20  -3   3    1.74    0.20
 -20  -3  -3    1.92    0.15
 -20  -3  -3    2.19    0.18
 -20   3  -3    1.72    0.14
 -20  -3   3    1.65    0.14
 -20  -3   3    1.90    0.15
 -20   3  -3    2.05    0.17
  20  -3  -3    1.91    0.20
 -21   3   3   90.11    1.42
 -21  -3  -3   89.69    1.43
 -21  -3  -3   89.31    1.44
 -21  -3  -3   91.07    1.48
 -21   3   3   91.47    1.46
  21  -3   3   90.14    1.60
 -21  -3  -3   88.83    1.39
 -21   3  -3   90.13    1.48
 -21  -3   3   90.07    1.45
 -21   3  -3   89.47    1.43
  21  -3  -3   89.01    1.59
 -21  -3   3   88.84    1.46
 -22  -3  -3    4.19    0.21
 -22  -3  -3    4.37    0.23
  22  -3   3    4.45    0.29
 -22   3   3    4.70    0.22
 -22   3   3    4.66    0.24
 -22  -3  -3    4.44    0.20
 -22  -3  -3    4.73    0.24
 -22   3  -3    4.21    0.22
 -22  -3   3    4.65    0.22
 -22   3  -3    4.38    0.24
  22  -3  -3    5.09    0.30
 -23  -3  -3    5.87    0.27
  23  -3   3    5.36    0.32
 -23  -3  -3    5.30    0.24
 -23  -3  -3    5.20    0.25
 -23   3   3    5.16    0.25
 -23   3   3    5.27    0.23
 -23   3  -3    5.18    0.24
 -23   3  -3    5.40    0.26
  23  -3  -3    5.25    0.31
 -23  -3   3    4.74    0.24
  24  -3   3    0.77    0.17
 -24   3   3    0.48    0.11
 -24  -3  -3    0.41    0.13
 -24  -3  -3    0.55    0.12
 -24  -3  -3    0.34    0.11
 -24   3   3    0.44    0.12
 -24   3  -3    0.40    0.12
 -24  -3   3    0.33    0.11
 -24  -3   3    0.47    0.12
 -24   3  -3    0.31    0.11
  24  -3  -3    0.26    0.12
 -25  -3  -3    0.96    0.16
  25  -3   3    0.84    0.18
 -25   3   3    0.97    0.14
 -25   3   3    0.77    0.15
 -25  -3  -3    1.04    0.15
 -25  -3  -3    1.16    0.16
 -25   3  -3    0.92    0.14
 -25  -3   3    1.07    0.15
 -25  -3   3    0.84    0.15
  25  -3  -3    0.77    0.17
 -25   3  -3    0.78    0.14
 -26  -3  -3   16.39    0.49
 -26  -3  -3   16.25    0.45
 -26   3   3   16.21    0.44
 -26  -3  -3   16.97    0.48
  26  -3   3   15.96    0.57
 -26   3   3   16.01    0.48
 -26   3  -3   19.37    0.51
  26  -3  -3   16.36    0.57
 -26  -3   3   15.63    0.47
 -26   3  -3   15.90    0.45
 -26  -3   3   15.89    0.47
 -27   3   3    9.71    0.38
 -27  -3  -3    9.74    0.37
 -27   3   3    9.32    0.33
 -27  -3  -3    9.42    0.37
 -27  -3  -3    9.57    0.34
  27  -3   3    8.78    0.42
  27  -3  -3    9.04    0.43
 -27  -3   3    9.25    0.36
 -27   3  -3    9.19    0.36
 -27   3  -3    9.28    0.35
 -27  -3   3    9.14    0.36
 -28  -3  -3    0.57    0.15
 -28   3   3    0.38    0.12
 -28  -3  -3    0.56    0.15
 -28  -3  -3    0.37    0.12
 -28   3   3    0.59    0.15
 -28  -3   3    0.73    0.16
 -28   3  -3    0.57    0.14
 -28  -3   3    0.30    0.12
 -28   3  -3    0.25    0.13
 -29  -3  -3    1.69    0.21
 -29   3   3    2.02    0.22
 -29  -3  -3    1.90    0.20
 -29   3   3    1.62    0.21
 -29  -3  -3    2.06    0.22
 -29   3  -3    1.52    0.19
 -29  -3   3    1.70    0.20
 -29  -3   3    1.67    0.20
 -29   3  -3    1.61    0.20
 -30  -3  -3    0.82    0.15
 -30  -3  -3    0.40    0.16
 -30  -3  -3    0.73    0.17
 -30   3   3    1.10    0.18
 -30  -3   3    0.64    0.15
 -30  -3   3    0.58    0.15
 -30   3  -3    0.40    0.14
 -30   3  -3    0.68    0.15
 -31  -3  -3    7.26    0.35
 -31   3   3    7.17    0.35
 -31  -3  -3    7.22    0.35
 -31  -3  -3    7.87    0.34
 -31  -3   3    7.20    0.36
 -31   3  -3    7.13    0.32
 -31   3  -3    7.40    0.35
 -31  -3   3    7.55    0.36
 -32  -3  -3    0.17    0.15
 -32  -3  -3    0.21    0.12
 -32   3   3    0.36    0.15
 -32  -3  -3    0.00    0.14
 -32  -3   3    0.20    0.14
 -32   3  -3    0.22    0.14
 -32  -3   3    0.06    0.13
 -32   3  -3    0.11    0.13
 -33  -3  -3   68.65    1.30
 -33   3   3   68.76    1.31
 -33  -3  -3   67.99    1.29
 -33  -3  -3   68.36    1.25
 -33   3  -3   68.32    1.24
 -33  -3   3   68.80    1.31
 -33  -3   3   69.57    1.29
 -33   3  -3   66.81    1.27
 -34   3   3   88.92    1.59
 -34  -3  -3   87.28    1.55
 -34  -3  -3   86.85    1.56
 -34   3  -3   89.18    1.52
 -34  -3   3   89.58    1.55
 -34  -3   3   86.97    1.58
 -34   3  -3   89.62    1.55
 -35  -3  -3    8.49    0.39
 -35  -3  -3    7.45    0.37
 -35   3   3    8.27    0.39
 -35  -3   3    8.12    0.39
 -35   3  -3    7.95    0.36
 -35  -3   3    7.89    0.37
 -35   3  -3    8.67    0.36
 -36   3   3    0.60    0.17
 -36  -3  -3    0.53    0.17
 -36  -3  -3    0.51    0.18
 -36  -3   3    0.25    0.15
 -36   3  -3    0.79    0.17
 -36  -3   3    0.59    0.17
 -36   3  -3    0.65    0.16
 -37  -3  -3    0.39    0.17
 -37  -3  -3    0.42    0.16
 -37   3   3    0.48    0.16
 -37  -3   3    0.65    0.18
 -37  -3   3    0.55    0.15
 -37   3  -3    0.54    0.15
 -37   3  -3    0.40    0.15
 -38  -3  -3    0.50    0.18
 -38  -3  -3    0.28    0.16
 -38   3   3    0.40    0.16
 -38  -3   3    0.48    0.17
 -38  -3   3    0.39    0.14
 -38   3  -3    0.36    0.15
 -38   3  -3    0.20    0.14
 -39   3   3    0.97    0.18
 -39  -3  -3    1.07    0.18
 -39  -3  -3    1.30    0.20
 -39  -3   3    1.10    0.17
 -39   3  -3    0.81    0.16
 -39  -3   3    1.17    0.19
 -40   3   3    4.01    0.28
 -40  -3  -3    4.27    0.28
 -40  -3   3    4.09    0.28
 -41   3   3    3.78    0.29
 -41  -3   3    3.44    0.30
   0  -4  -3  482.82    6.86
   0   4  -3  494.38    7.42
   1   4  -3   94.53    1.48
  -1  -4  -3   95.50    1.36
  -1   4  -3   97.41    1.49
   1  -4  -3   95.78    1.34
  -2  -4  -3    1.43    0.08
   2   4  -3    1.53    0.12
   2  -4  -3    1.48    0.07
  -2   4  -3    1.24    0.13
   3   4  -3   28.90    0.57
  -3  -4  -3   28.59    0.49
   3  -4  -3   28.01    0.44
   3  -4  -3   27.64    0.53
  -3   4  -3   28.23    0.57
   4   4  -3   42.75    0.77
  -4  -4  -3   42.35    0.69
   4  -4  -3   43.15    0.63
  -4   4  -3   41.45    0.77
   4  -4  -3   42.13    0.73
   5   4  -3   17.32    0.41
  -5  -4  -3   17.09    0.35
   5  -4   3   16.91    0.41
   5  -4  -3   15.89    0.38
  -5   4  -3   17.12    0.41
   5  -4  -3   16.61    0.28
   6   4  -3    2.22    0.15
   6  -4   3    2.26    0.15
   6  -4  -3    2.27    0.14
   6  -4  -3    2.22    0.08
  -6   4  -3    2.18    0.15
   7  -4   3   27.64    0.58
  -7   4  -3   27.86    0.58
   7  -4  -3   27.80    0.44
   7  -4  -3   27.65    0.56
   8  -4   3    0.56    0.10
  -8   4  -3    0.64    0.10
   8  -4  -3    0.57    0.10
   8  -4  -3    0.54    0.06
   9  -4   3   35.01    0.70
   9  -4  -3   34.71    0.68
  -9   4  -3   34.45    0.70
   9  -4  -3   34.78    0.55
  10  -4   3   13.04    0.38
 -10   4  -3   12.90    0.37
  10   4   3   13.53    0.29
  10  -4  -3   12.36    0.36
  11  -4   3    4.07    0.21
  11   4   3    4.28    0.15
 -11   4  -3    4.54    0.22
  11  -4  -3    4.07    0.21
 -12   4   3   36.86    0.66
  12  -4   3   37.51    0.76
 -12   4  -3   36.97    0.67
 -12   4  -3   37.40    0.76
  12   4   3   36.12    0.62
  12  -4  -3   37.06    0.74
 -13   4   3   39.09    0.70
  13  -4   3   40.61    0.81
 -13  -4  -3   39.62    0.71
 -13  -4   3   39.50    0.70
 -13   4  -3   40.52    0.70
 -13   4  -3   39.63    0.81
  13  -4  -3   40.66    0.80
 -13   4  -3   39.16    0.71
 -14   4   3    3.01    0.16
 -14  -4  -3    2.96    0.15
  14  -4   3    2.86    0.20
 -14  -4  -3    2.94    0.15
 -14  -4  -3    3.13    0.17
 -14   4   3    2.83    0.15
  14  -4  -3    3.01    0.20
 -14   4  -3    3.00    0.21
 -14  -4   3    3.13    0.16
 -14   4  -3    2.97    0.15
 -14   4  -3    3.29    0.16
 -15   4   3   21.44    0.44
  15  -4   3   20.93    0.55
 -15  -4  -3   20.50    0.46
 -15   4   3   21.26    0.46
 -15  -4  -3   21.07    0.44
 -15  -4  -3   20.60    0.45
 -15  -4  -3   21.61    0.45
 -15   4  -3   21.17    0.47
 -15  -4   3   21.42    0.47
 -15  -4   3   21.60    0.46
 -15   4  -3   21.38    0.55
  15  -4  -3   21.45    0.55
 -15   4  -3   21.18    0.45
 -16  -4  -3    0.63    0.09
 -16  -4  -3    0.24    0.08
  16  -4   3    0.12    0.09
 -16  -4  -3    0.31    0.08
 -16   4   3    0.87    0.11
 -16  -4  -3    0.60    0.09
 -16   4   3    0.31    0.08
 -16   4  -3    0.40    0.09
  16  -4  -3    0.11    0.09
 -16   4  -3    0.28    0.07
 -16  -4   3    0.18    0.07
 -16   4  -3    0.56    0.12
 -16  -4   3    0.18    0.07
 -17   4   3    0.55    0.09
  17  -4   3    0.50    0.13
 -17  -4  -3    0.60    0.11
 -17  -4  -3    0.50    0.09
 -17   4   3    0.55    0.10
 -17  -4  -3    0.82    0.11
 -17  -4  -3    0.60    0.10
 -17   4  -3    0.57    0.13
 -17   4  -3    0.63    0.11
 -17   4  -3    0.58    0.10
 -17  -4   3    0.70    0.11
 -17  -4   3    0.71    0.10
  17  -4  -3    0.52    0.12
 -18   4   3    3.18    0.18
  18  -4   3    3.27    0.24
 -18  -4  -3    3.46    0.18
 -18  -4  -3    3.20    0.19
 -18  -4  -3    3.31    0.18
 -18  -4  -3    3.40    0.17
 -18   4   3    3.18    0.17
 -18   4  -3    3.17    0.17
  18  -4  -3    3.32    0.23
 -18   4  -3    3.51    0.24
 -18  -4   3    3.28    0.17
 -18   4  -3    3.46    0.19
 -19  -4  -3    8.15    0.30
 -19  -4  -3    8.80    0.28
 -19  -4  -3    8.07    0.26
 -19  -4  -3    8.55    0.28
 -19   4   3    8.45    0.29
  19  -4   3    8.21    0.36
 -19   4   3    8.07    0.26
 -19   4  -3    8.13    0.36
 -19   4  -3    8.89    0.31
 -19  -4   3    8.51    0.29
 -19   4  -3    8.01    0.27
 -19  -4   3    8.25    0.27
  19  -4  -3    7.80    0.35
  20  -4   3   48.10    1.02
 -20  -4  -3   48.25    0.85
 -20  -4  -3   47.72    0.87
 -20  -4  -3   48.15    0.87
 -20  -4  -3   48.27    0.90
 -20   4   3   48.22    0.89
 -20   4   3   47.94    0.85
  20  -4  -3   49.34    1.02
 -20   4  -3   49.32    0.87
 -20  -4   3   47.66    0.89
 -20  -4   3   47.59    0.87
 -20   4  -3   48.54    0.90
  21  -4   3    3.10    0.27
 -21  -4  -3    3.56    0.22
 -21   4   3    3.31    0.20
 -21  -4  -3    3.48    0.19
 -21  -4  -3    3.99    0.21
 -21  -4  -3    3.47    0.21
 -21   4   3    3.53    0.19
 -21   4  -3    3.56    0.21
  21  -4  -3    3.29    0.26
 -21  -4   3    3.45    0.19
 -21   4  -3    3.61    0.20
 -21  -4   3    3.35    0.20
 -22  -4  -3    4.79    0.24
 -22   4   3    5.08    0.23
 -22   4   3    4.89    0.25
  22  -4   3    5.27    0.32
 -22  -4  -3    5.76    0.25
 -22  -4  -3    5.25    0.22
 -22  -4  -3    4.92    0.25
 -22  -4   3    5.01    0.24
 -22   4  -3    5.09    0.23
 -22   4  -3    4.97    0.25
  22  -4  -3    4.71    0.30
 -22  -4   3    4.70    0.24
 -23  -4  -3   14.32    0.41
 -23  -4  -3   13.97    0.38
 -23   4   3   13.86    0.38
 -23   4   3   13.98    0.42
  23  -4   3   13.23    0.50
 -23  -4  -3   13.64    0.41
 -23  -4  -3   14.23    0.43
 -23  -4   3   13.73    0.42
 -23  -4   3   14.25    0.41
 -23   4  -3   14.30    0.40
 -23   4  -3   14.20    0.43
  23  -4  -3   13.65    0.50
 -24  -4  -3   24.78    0.60
 -24   4   3   24.04    0.58
 -24  -4  -3   23.44    0.56
 -24   4   3   23.56    0.54
  24  -4   3   23.44    0.69
 -24  -4  -3   24.43    0.54
 -24  -4  -3   24.17    0.58
 -24   4  -3   24.16    0.59
 -24  -4   3   23.62    0.59
  24  -4  -3   23.31    0.68
 -24  -4   3   23.90    0.57
 -24   4  -3   24.03    0.56
 -25  -4  -3    0.19    0.11
  25  -4   3    0.06    0.13
 -25  -4  -3    0.19    0.10
 -25  -4  -3    0.33    0.10
 -25   4   3    0.17    0.10
 -25  -4  -3    0.13    0.12
 -25   4   3    0.04    0.11
 -25  -4   3    0.14    0.10
 -25   4  -3    0.10    0.10
 -25   4  -3    0.10    0.10
  25  -4  -3    0.16    0.11
 -25  -4   3    0.17    0.10
  26  -4   3    0.04    0.13
 -26  -4  -3    0.11    0.10
 -26  -4  -3    0.00    0.09
 -26   4   3    0.10    0.09
 -26  -4  -3    0.02    0.12
 -26  -4  -3    0.13    0.12
 -26   4   3    0.19    0.11
 -26  -4   3    0.38    0.12
  26  -4  -3    0.35    0.14
 -26  -4   3    0.05    0.09
 -26   4  -3    0.09    0.10
 -26   4  -3    0.10    0.10
 -27  -4  -3   18.47    0.52
 -27   4   3   17.87    0.52
 -27  -4  -3   17.78    0.53
 -27  -4  -3   18.23    0.51
 -27   4  -3   18.14    0.49
 -27  -4   3   18.08    0.51
 -27   4  -3   18.23    0.52
 -27  -4   3   17.25    0.51
 -28  -4  -3   15.56    0.50
 -28   4   3   15.45    0.49
 -28  -4  -3   15.34    0.47
 -28  -4  -3   15.60    0.49
 -28  -4   3   15.17    0.48
 -28  -4   3   16.16    0.49
 -28   4  -3   15.85    0.46
 -28   4  -3   15.87    0.49
 -29   4   3    0.08    0.12
 -29  -4  -3    0.07    0.13
 -29  -4  -3    0.17    0.12
 -29  -4  -3    0.16    0.14
 -29   4  -3    0.13    0.12
 -29  -4   3    0.21    0.12
 -29  -4   3    0.27    0.13
 -29   4  -3    0.07    0.12
 -30   4   3   -0.03    0.12
 -30  -4  -3    0.07    0.11
 -30  -4  -3    0.01    0.13
 -30  -4  -3    0.19    0.14
 -30   4  -3    0.05    0.12
 -30   4  -3    0.15    0.12
 -30  -4   3    0.09    0.12
 -30  -4   3    0.20    0.13
 -31  -4  -3    1.12    0.18
 -31  -4  -3    0.71    0.18
 -31  -4  -3    0.70    0.17
 -31   4   3    0.89    0.18
 -31  -4   3    0.82    0.17
 -31   4  -3    1.08    0.18
 -31   4  -3    1.07    0.17
 -31  -4   3    0.78    0.17
 -32   4   3    4.83    0.31
 -32  -4  -3    5.36    0.32
 -32  -4  -3    4.83    0.31
 -32   4  -3    4.95    0.30
 -32  -4   3    5.04    0.30
 -32   4  -3    4.72    0.28
 -32  -4   3    4.93    0.30
 -33   4   3    7.18    0.37
 -33  -4  -3    6.72    0.36
 -33  -4  -3    7.71    0.37
 -33   4  -3    7.05    0.33
 -33  -4   3    7.16    0.36
 -33  -4   3    7.78    0.37
 -33   4  -3    7.34    0.36
 -34  -4  -3    2.29    0.25
 -34  -4  -3    2.24    0.25
 -34   4   3    2.27    0.25
 -34   4  -3    2.31    0.23
 -34  -4   3    2.79    0.26
 -34   4  -3    2.56    0.23
 -34  -4   3    2.62    0.26
 -35  -4  -3    3.66    0.29
 -35  -4  -3    3.95    0.31
 -35   4   3    3.50    0.29
 -35   4  -3    3.19    0.26
 -35  -4   3    3.39    0.28
 -35  -4   3    2.94    0.26
 -35   4  -3    3.45    0.25
 -36  -4  -3    1.69    0.23
 -36   4   3    1.67    0.22
 -36  -4  -3    1.54    0.22
 -36  -4   3    1.49    0.21
 -36   4  -3    1.29    0.18
 -36   4  -3    1.39    0.19
 -36  -4   3    1.42    0.20
 -37  -4  -3    0.49    0.18
 -37   4   3    0.78    0.18
 -37  -4  -3    0.56    0.18
 -37   4  -3    0.55    0.15
 -37   4  -3    0.76    0.16
 -37  -4   3    0.67    0.16
 -37  -4   3    0.74    0.17
 -38   4   3    2.52    0.25
 -38  -4  -3    2.56    0.26
 -38  -4  -3    2.61    0.25
 -38  -4   3    2.05    0.22
 -38   4  -3    2.25    0.29
 -38  -4   3    2.34    0.24
 -39   4   3    0.97    0.17
 -39  -4  -3    1.16    0.19
 -39  -4   3    0.96    0.16
 -39  -4   3    0.87    0.17
 -40   4   3    7.64    0.34
 -40  -4  -3    7.34    0.34
 -40  -4   3    7.66    0.38
 -40  -4   3    6.92    0.34
   0   5  -3    0.07    0.07
   1   5  -3    8.56    0.28
  -1   5  -3    8.79    0.29
   2   5  -3   63.73    1.06
  -2   5  -3   62.31    1.06
   2  -5  -3   62.83    1.00
   3  -5   3   71.24    1.18
   3   5  -3   72.14    1.19
  -3   5  -3   73.00    1.19
   3  -5  -3   72.68    1.14
   4   5  -3    7.44    0.26
   4  -5   3    7.55    0.26
  -4   5  -3    7.34    0.26
   4  -5  -3    7.55    0.24
   5  -5   3    1.52    0.13
   5   5  -3    1.56    0.14
  -5   5  -3    1.30    0.13
   5  -5  -3    1.53    0.12
   6  -5   3   27.07    0.58
   6   5  -3   28.19    0.59
  -6   5  -3   26.99    0.58
   6  -5  -3   26.46    0.55
   7  -5   3    8.37    0.29
   7   5  -3    8.54    0.29
  -7   5  -3    8.46    0.29
   7  -5  -3    8.78    0.28
   8  -5   3    0.77    0.11
  -8   5  -3    0.94    0.12
   8  -5  -3    0.82    0.11
   9  -5   3    9.96    0.33
   9  -5  -3   10.07    0.32
  -9   5  -3   10.82    0.34
 -10   5   3   21.02    0.57
  10  -5   3   19.82    0.50
 -10   5  -3   20.59    0.47
 -10   5  -3   20.50    0.50
  10  -5  -3   19.93    0.49
 -11   5   3    0.44    0.08
 -11  -5  -3    0.39    0.09
  11  -5   3    0.44    0.10
 -11   5  -3    0.41    0.10
 -11   5  -3    0.46    0.09
 -11   5  -3    0.23    0.07
  11  -5  -3    0.45    0.10
 -12   5   3    1.22    0.12
 -12  -5  -3    1.27    0.12
 -12  -5  -3    1.15    0.10
  12  -5   3    1.18    0.15
 -12   5  -3    1.14    0.10
 -12   5  -3    1.05    0.14
 -12   5  -3    1.21    0.12
  12  -5  -3    1.56    0.16
 -12  -5   3    1.46    0.12
  13  -5   3    2.97    0.21
 -13  -5  -3    3.27    0.15
 -13  -5  -3    2.98    0.16
 -13   5   3    3.23    0.16
 -13   5   3    3.13    0.15
 -13  -5  -3    3.25    0.15
 -13   5  -3    2.89    0.15
 -13   5  -3    2.97    0.16
  13  -5  -3    3.05    0.20
 -13  -5   3    3.40    0.16
 -13   5  -3    2.91    0.20
 -14   5   3    6.93    0.24
 -14  -5  -3    6.94    0.24
 -14  -5  -3    7.07    0.23
 -14   5   3    7.01    0.23
  14  -5   3    6.92    0.31
 -14  -5  -3    7.44    0.24
 -14   5  -3    6.97    0.23
  14  -5  -3    7.06    0.30
 -14  -5   3    7.06    0.24
 -14   5  -3    7.04    0.24
 -14   5  -3    7.42    0.30
 -15  -5  -3   28.83    0.59
 -15  -5  -3   28.84    0.56
 -15  -5  -3   28.57    0.56
 -15   5   3   29.57    0.58
  15  -5   3   29.14    0.69
 -15   5   3   29.83    0.56
 -15   5  -3   28.60    0.59
 -15  -5   3   28.00    0.55
 -15   5  -3   29.25    0.68
  15  -5  -3   28.41    0.67
 -15   5  -3   29.25    0.56
 -15  -5   3   29.29    0.58
 -16  -5  -3    1.89    0.14
 -16  -5  -3    1.68    0.14
 -16   5   3    1.86    0.13
 -16   5   3    1.69    0.14
 -16  -5  -3    1.81    0.14
  16  -5   3    1.70    0.20
 -16   5  -3    1.65    0.13
  16  -5  -3    1.78    0.19
 -16  -5   3    1.66    0.12
 -16   5  -3    1.82    0.18
 -16  -5   3    2.00    0.15
 -17   5   3   12.11    0.34
  17  -5   3   12.69    0.45
 -17  -5  -3   12.67    0.34
 -17   5   3   12.70    0.33
 -17  -5  -3   12.49    0.34
 -17  -5  -3   12.28    0.36
 -17  -5   3   12.26    0.35
 -17  -5   3   12.57    0.33
 -17   5  -3   12.47    0.36
 -17   5  -3   12.56    0.34
 -17   5  -3   12.51    0.43
  17  -5  -3   12.22    0.42
  18  -5   3    6.81    0.33
 -18   5   3    6.45    0.25
 -18  -5  -3    6.69    0.26
 -18  -5  -3    6.74    0.24
 -18   5   3    6.97    0.24
 -18  -5  -3    7.22    0.26
 -18   5  -3    6.69    0.26
 -18   5  -3    6.83    0.25
 -18  -5   3    6.55    0.24
  18  -5  -3    6.81    0.32
 -18   5  -3    7.32    0.33
 -18  -5   3    6.82    0.26
 -19  -5  -3    1.00    0.12
 -19  -5  -3    0.98    0.12
 -19   5   3    0.81    0.12
 -19  -5  -3    0.98    0.14
 -19   5   3    1.20    0.13
  19  -5   3    1.37    0.20
 -19   5  -3    1.16    0.15
 -19   5  -3    1.18    0.13
  19  -5  -3    0.99    0.17
 -19  -5   3    1.06    0.13
 -19  -5   3    1.10    0.14
 -19   5  -3    1.52    0.19
 -20   5   3    0.29    0.09
 -20  -5  -3    0.08    0.09
 -20  -5  -3    0.28    0.11
 -20  -5  -3    0.16    0.08
  20  -5   3    0.14    0.13
 -20   5   3    0.20    0.09
  20  -5  -3    0.22    0.12
 -20   5  -3    0.11    0.08
 -20  -5   3    0.16    0.08
 -20   5  -3    0.15    0.11
 -20   5  -3    0.28    0.09
 -20  -5   3    0.25    0.10
  21  -5   3    0.49    0.15
 -21  -5  -3    0.55    0.10
 -21  -5  -3    0.46    0.11
 -21  -5  -3    0.44    0.12
 -21   5   3    0.35    0.10
 -21  -5  -3    0.31    0.10
 -21   5   3    0.30    0.11
 -21  -5   3    0.48    0.11
 -21  -5   3    0.39    0.10
  21  -5  -3    0.51    0.15
 -21   5  -3    0.35    0.12
 -21   5  -3    0.47    0.11
 -22  -5  -3    0.50    0.12
 -22  -5  -3    0.46    0.10
 -22  -5  -3    0.36    0.11
 -22   5   3    0.48    0.11
  22  -5   3    0.30    0.14
 -22   5   3    0.35    0.11
 -22  -5  -3    0.44    0.11
 -22  -5   3    0.62    0.13
 -22  -5   3    0.41    0.10
 -22   5  -3    0.34    0.11
  22  -5  -3    0.28    0.13
 -22   5  -3    0.53    0.11
 -23  -5  -3    0.55    0.12
 -23   5   3    0.56    0.11
 -23  -5  -3    0.64    0.12
  23  -5   3    0.62    0.17
 -23  -5  -3    0.38    0.13
 -23  -5  -3    0.43    0.12
 -23   5   3    0.59    0.13
 -23  -5   3    0.58    0.12
 -23   5  -3    0.19    0.11
 -23   5  -3    0.57    0.12
 -23  -5   3    0.40    0.11
  23  -5  -3    0.46    0.15
 -24  -5  -3    0.03    0.11
 -24  -5  -3    0.11    0.11
 -24  -5  -3    0.01    0.09
 -24  -5  -3    0.09    0.10
 -24   5   3    0.15    0.11
  24  -5   3   -0.02    0.13
 -24   5  -3    0.08    0.11
  24  -5  -3    0.01    0.11
 -24   5  -3    0.03    0.09
 -24  -5   3    0.02    0.10
 -24  -5   3    0.09    0.09
 -25  -5  -3    6.70    0.32
  25  -5   3    6.44    0.38
 -25  -5  -3    6.57    0.29
 -25  -5  -3    6.81    0.31
 -25   5   3    6.97    0.31
 -25  -5  -3    6.93    0.28
 -25  -5   3    6.82    0.30
 -25  -5   3    7.12    0.32
 -25   5  -3    6.66    0.32
  25  -5  -3    6.70    0.38
 -25   5  -3    6.91    0.28
 -26  -5  -3   -0.07    0.11
 -26  -5  -3    0.08    0.12
 -26   5   3   -0.07    0.11
 -26  -5  -3    0.12    0.09
 -26  -5   3    0.07    0.10
 -26  -5   3    0.14    0.11
 -26   5  -3    0.17    0.11
 -26   5  -3    0.09    0.11
 -27   5   3    0.41    0.14
 -27  -5  -3    0.41    0.15
 -27  -5  -3    0.20    0.10
 -27  -5  -3    0.15    0.13
 -27   5  -3    0.36    0.13
 -27   5  -3    0.13    0.12
 -27  -5   3    0.21    0.13
 -27  -5   3    0.27    0.12
 -28  -5  -3    0.13    0.14
 -28   5   3    0.15    0.13
 -28  -5  -3    0.40    0.12
 -28  -5  -3    0.23    0.13
 -28  -5   3    0.17    0.13
 -28   5  -3    0.31    0.13
 -28  -5   3    0.26    0.12
 -28   5  -3    0.19    0.13
 -29  -5  -3    3.00    0.27
 -29  -5  -3    2.97    0.32
 -29  -5  -3    2.41    0.24
 -29   5   3    2.10    0.23
 -29   5  -3    2.23    0.23
 -29   5  -3    2.47    0.22
 -29  -5   3    2.18    0.23
 -29  -5   3    2.53    0.25
 -30  -5  -3   12.36    0.44
 -30  -5  -3   12.61    0.46
 -30   5   3   11.83    0.44
 -30  -5   3   12.87    0.45
 -30   5  -3   12.54    0.41
 -30   5  -3   11.92    0.44
 -30  -5   3   11.64    0.44
 -31  -5  -3    6.75    0.35
 -31  -5  -3    6.05    0.34
 -31   5   3    6.09    0.33
 -31   5  -3    5.88    0.32
 -31  -5   3    6.02    0.33
 -31   5  -3    6.67    0.31
 -31  -5   3    6.24    0.33
 -32   5   3    0.15    0.14
 -32  -5  -3   -0.03    0.15
 -32  -5  -3    0.20    0.16
 -32   5  -3    0.07    0.13
 -32  -5   3    0.15    0.13
 -32  -5   3    0.02    0.14
 -32   5  -3   -0.03    0.12
 -33   5   3    1.52    0.22
 -33  -5  -3    1.62    0.23
 -33  -5  -3    1.48    0.23
 -33   5  -3    1.41    0.20
 -33  -5   3    1.42    0.21
 -33  -5   3    1.35    0.20
 -33   5  -3    1.38    0.19
 -34   5   3    1.85    0.22
 -34  -5  -3    2.53    0.27
 -34  -5  -3    2.38    0.27
 -34  -5   3    2.68    0.27
 -34   5  -3    2.15    0.22
 -34   5  -3    2.50    0.23
 -34  -5   3    2.61    0.26
 -35  -5  -3    0.39    0.17
 -35  -5  -3    0.43    0.18
 -35   5   3    0.62    0.17
 -35   5  -3    0.28    0.15
 -35  -5   3    0.44    0.15
 -35  -5   3    0.44    0.16
 -35   5  -3    0.34    0.19
 -36  -5  -3    0.50    0.17
 -36  -5  -3   -0.05    0.16
 -36   5   3    0.41    0.16
 -36  -5   3    0.26    0.15
 -36  -5   3    0.43    0.15
 -36   5  -3    0.31    0.15
 -37  -5  -3    3.14    0.28
 -37   5   3    3.04    0.26
 -37  -5   3    3.16    0.26
 -37   5  -3    2.96    0.26
 -37  -5   3    3.35    0.27
 -38   5   3    0.05    0.14
 -38  -5  -3    0.17    0.15
 -38  -5   3    0.21    0.13
 -38  -5   3    0.24    0.14
 -39   5   3    2.35    0.23
 -39  -5  -3    1.77    0.21
 -39  -5   3    2.20    0.21
 -39  -5   3    2.26    0.23
 -40   5   3    0.22    0.14
 -40  -5   3    0.15    0.16
   0   6  -3    8.51    0.29
   1   6  -3    0.49    0.10
   1  -6   3    0.48    0.09
  -1   6  -3    0.32    0.08
   2   6  -3   16.66    0.42
   2  -6   3   16.52    0.41
   2  -6  -3   16.94    0.37
  -2   6  -3   17.15    0.43
   3  -6   3    0.16    0.07
   3   6  -3    0.17    0.07
   3  -6  -3    0.31    0.07
  -3   6  -3    0.50    0.09
   4   6  -3    0.40    0.09
   4  -6   3    0.47    0.09
  -4   6  -3    0.44    0.09
   5   6  -3    1.17    0.13
   5  -6   3    1.27    0.13
   5  -6  -3    1.17    0.12
   6   6  -3    0.75    0.11
   6  -6   3    0.95    0.12
   6  -6  -3    1.07    0.12
  -6   6  -3    1.05    0.13
   7  -6   3   11.37    0.35
   7   6  -3   10.60    0.34
   7  -6  -3   10.74    0.32
  -7   6  -3   10.93    0.34
   8   6  -3   23.92    0.56
  -8   6   3   23.17    0.47
   8  -6   3   23.83    0.56
  -8   6  -3   23.45    0.55
   8  -6  -3   23.88    0.53
  -8   6  -3   23.59    0.48
   9  -6   3    7.62    0.30
  -9   6   3    7.74    0.24
  -9   6  -3    8.00    0.25
  -9   6  -3    7.27    0.23
   9  -6  -3    7.61    0.28
  -9   6  -3    7.93    0.29
  10  -6   3    5.77    0.27
 -10   6   3    5.89    0.21
 -10  -6  -3    5.51    0.20
 -10  -6  -3    5.79    0.20
 -10  -6   3    6.23    0.23
 -10   6  -3    5.47    0.19
 -10   6  -3    5.67    0.21
  10  -6  -3    5.36    0.25
 -10   6  -3    5.84    0.26
 -11  -6  -3    1.04    0.12
 -11  -6  -3    1.09    0.12
  11  -6   3    1.08    0.15
 -11   6   3    1.07    0.11
 -11  -6   3    1.16    0.12
 -11   6  -3    1.03    0.14
  11  -6  -3    1.10    0.15
 -11   6  -3    1.08    0.11
 -11   6  -3    1.19    0.13
 -12  -6  -3    1.32    0.11
 -12  -6  -3    1.51    0.12
 -12  -6  -3    1.27    0.11
 -12   6   3    0.94    0.11
  12  -6   3    1.62    0.18
 -12   6  -3    1.31    0.16
  12  -6  -3    1.42    0.15
 -12   6  -3    1.26    0.12
 -12  -6   3    1.38    0.12
 -12   6  -3    1.15    0.13
 -13  -6  -3    1.99    0.14
 -13  -6  -3    1.88    0.13
 -13   6   3    1.78    0.13
  13  -6   3    1.79    0.19
 -13  -6  -3    1.99    0.13
 -13  -6   3    1.72    0.13
 -13   6  -3    1.72    0.13
 -13   6  -3    2.29    0.15
  13  -6  -3    2.05    0.18
 -13   6  -3    1.84    0.18
 -14  -6  -3    0.02    0.06
 -14   6   3    0.19    0.07
  14  -6   3    0.05    0.09
 -14  -6  -3    0.12    0.08
 -14   6   3    0.08    0.07
 -14  -6  -3    0.10    0.07
 -14   6  -3    0.26    0.10
  14  -6  -3    0.26    0.10
 -14   6  -3    0.09    0.07
 -14   6  -3   -0.01    0.05
 -14  -6   3    0.12    0.07
 -15  -6  -3    1.27    0.13
 -15  -6  -3    1.48    0.13
 -15   6   3    1.58    0.13
 -15   6   3    1.79    0.16
  15  -6   3    1.65    0.19
 -15  -6  -3    1.46    0.13
 -15   6  -3    1.33    0.14
 -15  -6   3    1.53    0.13
 -15   6  -3    1.30    0.12
 -15  -6   3    1.27    0.13
 -15   6  -3    1.53    0.18
  15  -6  -3    1.64    0.19
 -16  -6  -3    0.26    0.09
 -16  -6  -3    0.23    0.09
 -16   6   3    0.40    0.09
 -16  -6  -3    0.28    0.08
 -16   6   3    0.44    0.10
  16  -6   3    0.35    0.12
 -16   6  -3    0.25    0.10
 -16  -6   3    0.30    0.08
 -16  -6   3    0.30    0.09
 -16   6  -3    0.37    0.09
 -16   6  -3    0.35    0.11
  16  -6  -3    0.24    0.11
  17  -6   3    2.19    0.23
 -17  -6  -3    2.25    0.16
 -17  -6  -3    2.35    0.16
 -17   6   3    2.25    0.15
 -17   6   3    2.70    0.18
 -17  -6  -3    2.30    0.18
 -17   6  -3    2.39    0.22
 -17  -6   3    2.21    0.15
  17  -6  -3    2.52    0.22
 -17   6  -3    2.56    0.16
 -17   6  -3    2.35    0.18
 -17  -6   3    2.29    0.16
  18  -6   3    2.14    0.23
 -18  -6  -3    2.19    0.17
 -18  -6  -3    2.28    0.16
 -18   6   3    1.94    0.15
 -18   6   3    2.14    0.17
 -18  -6  -3    2.08    0.17
  18  -6  -3    2.11    0.22
 -18  -6   3    1.92    0.15
 -18   6  -3    2.14    0.15
 -18   6  -3    2.05    0.16
 -18  -6   3    1.93    0.16
 -18   6  -3    2.13    0.21
 -19  -6  -3    5.08    0.23
 -19  -6  -3    4.97    0.25
 -19   6   3    5.06    0.22
 -19  -6  -3    5.04    0.23
  19  -6   3    4.67    0.31
 -19   6   3    4.69    0.23
 -19  -6   3    4.64    0.21
 -19  -6   3    4.72    0.24
 -19   6  -3    4.85    0.22
 -19   6  -3    4.67    0.29
  19  -6  -3    4.98    0.30
 -19   6  -3    5.01    0.25
 -20  -6  -3   17.85    0.46
 -20  -6  -3   18.21    0.48
 -20   6   3   17.58    0.43
  20  -6   3   18.95    0.61
 -20  -6  -3   18.41    0.46
 -20   6   3   17.40    0.46
 -20   6  -3   18.23    0.44
 -20   6  -3   18.18    0.56
 -20  -6   3   17.49    0.44
 -20   6  -3   17.65    0.48
 -20  -6   3   18.42    0.48
  20  -6  -3   19.05    0.59
 -21  -6  -3    5.90    0.25
 -21  -6  -3    6.61    0.29
 -21  -6  -3    6.27    0.27
 -21   6   3    5.57    0.32
  21  -6   3    6.22    0.36
 -21   6   3    5.65    0.27
 -21   6  -3    5.96    0.28
  21  -6  -3    6.21    0.35
 -21  -6   3    6.25    0.28
 -21  -6   3    6.19    0.26
 -21   6  -3    6.40    0.26
 -22   6   3    0.09    0.10
  22  -6   3    0.13    0.13
 -22  -6  -3    0.01    0.10
 -22  -6  -3    0.04    0.09
 -22  -6  -3    0.09    0.11
  22  -6  -3    0.22    0.13
 -22   6  -3    0.03    0.09
 -22   6  -3    0.01    0.10
 -22  -6   3    0.13    0.10
 -22  -6   3    0.13    0.09
 -23  -6  -3    1.74    0.17
 -23  -6  -3    1.36    0.17
 -23  -6  -3    1.43    0.17
  23  -6   3    1.60    0.24
 -23   6   3    1.85    0.19
 -23  -6   3    1.73    0.19
 -23  -6   3    1.47    0.17
 -23   6  -3    1.31    0.18
 -23   6  -3    1.53    0.16
  23  -6  -3    1.23    0.20
 -24  -6  -3    0.27    0.12
 -24   6   3    0.19    0.12
 -24  -6  -3    0.24    0.10
 -24  -6  -3    0.03    0.11
  24  -6   3    0.26    0.15
  24  -6  -3    0.29    0.14
 -24  -6   3    0.19    0.11
 -24  -6   3    0.35    0.13
 -24   6  -3    0.06    0.11
 -24   6  -3    0.05    0.09
 -25   6   3    2.81    0.23
 -25  -6  -3    2.87    0.23
 -25  -6  -3    2.73    0.24
 -25  -6  -3    2.92    0.20
 -25  -6   3    2.81    0.23
 -25   6  -3    2.83    0.23
 -25  -6   3    2.68    0.21
 -25   6  -3    2.94    0.20
 -26   6   3    2.16    0.21
 -26  -6  -3    2.24    0.22
 -26  -6  -3    2.20    0.22
 -26  -6  -3    2.26    0.19
 -26   6  -3    2.28    0.20
 -26  -6   3    2.08    0.22
 -26  -6   3    2.20    0.21
 -26   6  -3    2.03    0.21
 -27  -6  -3    0.82    0.15
 -27  -6  -3    0.96    0.18
 -27  -6  -3    0.84    0.17
 -27   6   3    0.98    0.17
 -27   6  -3    0.96    0.15
 -27   6  -3    0.87    0.16
 -27  -6   3    0.89    0.16
 -27  -6   3    1.01    0.18
 -28   6   3    0.79    0.16
 -28  -6  -3    0.89    0.15
 -28  -6  -3    0.85    0.18
 -28  -6  -3    0.62    0.17
 -28   6  -3    0.90    0.15
 -28  -6   3    0.80    0.15
 -28   6  -3    0.87    0.17
 -28  -6   3    0.55    0.15
 -29  -6  -3    0.02    0.10
 -29  -6  -3    0.08    0.14
 -29  -6  -3    0.27    0.15
 -29   6   3    0.07    0.12
 -29   6  -3    0.11    0.13
 -29  -6   3    0.09    0.13
 -29  -6   3    0.15    0.12
 -29   6  -3    0.00    0.10
 -30  -6  -3    1.75    0.24
 -30  -6  -3    1.50    0.21
 -30  -6  -3    1.72    0.19
 -30   6   3    1.78    0.22
 -30   6  -3    1.54    0.20
 -30  -6   3    1.51    0.21
 -30  -6   3    1.61    0.21
 -30   6  -3    1.58    0.18
 -31  -6  -3    1.34    0.22
 -31  -6  -3    1.01    0.20
 -31   6   3    1.20    0.20
 -31  -6  -3    1.10    0.19
 -31  -6   3    1.27    0.19
 -31  -6   3    1.15    0.20
 -31   6  -3    1.33    0.19
 -31   6  -3    1.19    0.17
 -32  -6  -3    2.26    0.25
 -32   6   3    2.82    0.26
 -32  -6  -3    2.74    0.26
 -32   6  -3    2.40    0.24
 -32   6  -3    1.90    0.20
 -32  -6   3    2.08    0.23
 -32  -6   3    2.51    0.26
 -33   6   3    0.30    0.15
 -33  -6  -3    0.01    0.15
 -33  -6  -3    0.21    0.16
 -33  -6   3    0.32    0.15
 -33   6  -3    0.19    0.14
 -33  -6   3    0.24    0.14
 -34   6   3    0.19    0.15
 -34  -6  -3    0.25    0.17
 -34  -6  -3   -0.11    0.15
 -34   6  -3    0.00    0.12
 -34  -6   3    0.07    0.13
 -34  -6   3   -0.15    0.12
 -35  -6  -3    0.80    0.19
 -35  -6  -3    1.00    0.20
 -35   6   3    1.06    0.19
 -35  -6   3    0.62    0.17
 -35   6  -3    1.06    0.18
 -35  -6   3    0.83    0.18
 -36   6   3    0.72    0.17
 -36  -6  -3    1.05    0.20
 -36  -6   3    0.70    0.17
 -36  -6   3    1.05    0.18
 -36   6  -3    1.02    0.18
 -37  -6  -3    1.16    0.20
 -37   6   3    1.68    0.21
 -37  -6   3    1.10    0.18
 -37  -6   3    1.10    0.18
 -38   6   3    0.76    0.16
 -38  -6  -3    0.70    0.18
 -38  -6   3    0.62    0.16
 -38  -6   3    0.52    0.16
 -39   6   3    0.15    0.13
 -39  -6  -3    0.08    0.14
 -39  -6   3    0.04    0.12
 -39  -6   3    0.32    0.14
   0  -7   3    1.21    0.12
   1   7  -3   23.54    0.54
   1  -7   3   23.79    0.52
  -1   7  -3   23.91    0.55
  -1  -7   3   23.56    0.51
   2  -7   3    2.48    0.16
   2   7  -3    2.23    0.16
   2  -7  -3    2.47    0.14
  -2   7  -3    2.00    0.16
  -2  -7   3    2.43    0.15
   3   7  -3    0.97    0.13
   3  -7   3    1.15    0.13
   3  -7  -3    1.00    0.11
  -3   7  -3    1.01    0.13
   4  -7   3   11.58    0.35
   4   7  -3   11.33    0.36
  -4   7  -3   11.45    0.35
   4  -7  -3   11.54    0.32
   5   7  -3    1.11    0.14
   5  -7   3    1.00    0.13
  -5   7  -3    1.21    0.12
  -5   7  -3    1.10    0.13
   5  -7  -3    0.99    0.11
   6   7  -3   64.89    1.16
   6  -7   3   66.75    1.16
  -6   7  -3   65.86    1.04
   6  -7  -3   66.16    1.11
  -6   7  -3   66.24    1.16
   7  -7   3   27.94    0.63
   7   7  -3   28.40    0.64
   7  -7  -3   27.78    0.59
  -7   7  -3   26.90    0.53
  -7   7  -3   28.65    0.63
   8   7  -3    6.80    0.29
  -8  -7  -3    6.96    0.23
  -8   7   3    6.77    0.23
   8  -7   3    6.83    0.29
   8  -7  -3    7.04    0.27
  -8   7  -3    6.63    0.22
  -8   7  -3    7.11    0.23
  -8   7  -3    6.55    0.28
  -9   7   3    0.32    0.09
   9  -7   3    0.48    0.11
  -9  -7   3    0.38    0.07
   9  -7  -3    0.57    0.11
  -9   7  -3    0.27    0.07
  -9   7  -3    0.41    0.10
  -9   7  -3    0.33    0.08
 -10   7   3   21.58    0.46
  10  -7   3   20.36    0.54
 -10  -7  -3   20.22    0.45
 -10  -7   3   20.19    0.44
  10  -7  -3   19.97    0.51
 -10   7  -3   20.95    0.53
 -10   7  -3   20.03    0.43
 -10   7  -3   20.69    0.46
  11  -7   3    1.94    0.19
 -11   7   3    2.37    0.16
 -11  -7  -3    2.33    0.14
 -11  -7  -3    2.03    0.15
 -11  -7  -3    2.04    0.14
 -11   7  -3    2.27    0.19
 -11   7  -3    2.25    0.15
 -11   7  -3    2.11    0.14
  11  -7  -3    2.15    0.18
 -11  -7   3    2.19    0.14
 -12  -7  -3    0.36    0.08
 -12   7   3    0.46    0.10
  12  -7   3    0.10    0.09
 -12  -7  -3    0.38    0.08
 -12   7  -3    0.29    0.10
  12  -7  -3    0.27    0.10
 -12   7  -3    0.34    0.09
 -12  -7   3    0.51    0.09
 -12   7  -3    0.35    0.09
 -13  -7  -3   46.67    0.79
  13  -7   3   48.47    0.98
 -13   7   3   46.48    0.83
 -13  -7  -3   45.23    0.83
 -13  -7  -3   46.41    0.84
 -13   7  -3   46.93    0.93
 -13   7  -3   47.43    0.82
 -13   7  -3   46.75    0.85
 -13  -7   3   45.67    0.83
  13  -7  -3   45.32    0.93
 -14  -7  -3   75.21    1.25
 -14  -7  -3   75.49    1.24
 -14  -7  -3   76.78    1.20
 -14   7   3   75.28    1.20
 -14   7   3   75.22    1.23
  14  -7   3   77.28    1.40
 -14   7  -3   75.40    1.21
  14  -7  -3   75.46    1.36
 -14   7  -3   74.96    1.34
 -14   7  -3   76.40    1.26
 -14  -7   3   75.26    1.24
 -15   7   3    3.34    0.18
 -15  -7  -3    3.33    0.18
  15  -7   3    3.29    0.26
 -15   7   3    3.26    0.19
 -15  -7  -3    3.31    0.20
 -15  -7  -3    3.41    0.18
 -15   7  -3    3.39    0.20
  15  -7  -3    3.52    0.24
 -15   7  -3    3.31    0.18
 -15   7  -3    3.35    0.23
 -15  -7   3    3.48    0.19
 -16  -7  -3    0.40    0.09
 -16  -7  -3    0.37    0.10
 -16  -7  -3    0.28    0.09
  16  -7   3    0.35    0.13
 -16   7   3    0.29    0.10
 -16   7   3    0.34    0.09
 -16   7  -3    0.31    0.11
 -16   7  -3    0.34    0.09
  16  -7  -3    0.33    0.12
 -16   7  -3    0.39    0.11
 -16  -7   3    0.33    0.09
 -17  -7  -3   10.55    0.35
 -17  -7  -3   11.62    0.35
 -17   7   3   11.50    0.32
 -17   7   3   11.57    0.35
  17  -7   3   11.21    0.45
 -17  -7  -3   11.48    0.33
  17  -7  -3   10.85    0.42
 -17   7  -3   11.36    0.36
 -17   7  -3   12.09    0.43
 -17   7  -3   11.83    0.33
 -17  -7   3   11.18    0.32
 -17  -7   3   11.52    0.36
 -18  -7  -3    0.61    0.12
 -18  -7  -3    0.62    0.12
 -18   7   3    0.87    0.12
 -18  -7  -3    0.65    0.12
 -18   7   3    0.68    0.12
  18  -7   3    0.70    0.16
 -18  -7   3    0.56    0.11
 -18   7  -3    0.67    0.15
 -18   7  -3    0.87    0.14
 -18   7  -3    0.76    0.11
 -18  -7   3    0.69    0.11
  18  -7  -3    0.56    0.14
  19  -7   3    8.66    0.42
 -19  -7  -3    8.40    0.32
 -19  -7  -3    8.73    0.30
 -19   7   3    8.21    0.31
 -19  -7  -3    8.30    0.30
 -19   7  -3    8.72    0.38
 -19   7  -3    8.29    0.32
 -19   7  -3    8.82    0.29
 -19  -7   3    9.03    0.33
  19  -7  -3    8.46    0.39
 -19  -7   3    8.20    0.28
 -20  -7  -3    4.78    0.24
 -20  -7  -3    5.00    0.27
  20  -7   3    4.57    0.32
 -20   7   3    4.88    0.25
 -20  -7  -3    5.03    0.25
 -20  -7   3    4.96    0.23
 -20   7  -3    5.17    0.26
 -20   7  -3    4.78    0.22
 -20  -7   3    4.88    0.25
  20  -7  -3    4.74    0.31
 -20   7  -3    4.93    0.30
  21  -7   3    8.35    0.42
 -21  -7  -3    8.25    0.32
 -21  -7  -3    8.86    0.33
 -21  -7  -3    8.64    0.34
 -21   7   3    7.72    0.31
 -21  -7   3    8.43    0.33
 -21   7  -3    8.07    0.33
 -21   7  -3    8.84    0.31
  21  -7  -3    8.80    0.41
 -21  -7   3    8.36    0.30
 -22  -7  -3    1.31    0.16
 -22  -7  -3    1.27    0.18
  22  -7   3    1.03    0.21
 -22   7   3    1.06    0.16
 -22  -7  -3    1.29    0.17
 -22   7  -3    1.11    0.14
  22  -7  -3    1.19    0.21
 -22  -7   3    1.04    0.16
 -22   7  -3    0.87    0.16
 -22  -7   3    1.35    0.16
 -23  -7  -3    1.21    0.16
 -23   7   3    1.08    0.16
  23  -7   3    1.20    0.22
 -23  -7  -3    1.04    0.16
 -23  -7  -3    1.00    0.18
  23  -7  -3    0.88    0.18
 -23  -7   3    1.05    0.17
 -23  -7   3    1.27    0.16
 -23   7  -3    1.24    0.18
 -23   7  -3    0.94    0.14
 -24   7   3    7.91    0.33
 -24  -7  -3    7.66    0.35
 -24  -7  -3    7.46    0.32
 -24  -7  -3    7.48    0.31
 -24  -7   3    7.33    0.31
 -24  -7   3    8.01    0.34
 -24   7  -3    7.78    0.34
 -24   7  -3    7.73    0.30
 -25   7   3    0.79    0.16
 -25  -7  -3    1.07    0.18
 -25  -7  -3    0.95    0.15
 -25  -7  -3    1.10    0.18
 -25  -7   3    0.86    0.16
 -25   7  -3    0.98    0.15
 -25  -7   3    0.87    0.15
 -25   7  -3    0.67    0.15
 -26  -7  -3   22.42    0.62
 -26  -7  -3   21.87    0.58
 -26  -7  -3   21.77    0.56
 -26   7   3   21.78    0.59
 -26  -7   3   20.69    0.56
 -26  -7   3   22.11    0.61
 -26   7  -3   21.50    0.53
 -26   7  -3   21.41    0.59
 -27  -7  -3    8.37    0.38
 -27  -7  -3    7.52    0.35
 -27  -7  -3    7.97    0.33
 -27   7   3    7.87    0.35
 -27  -7   3    7.93    0.36
 -27  -7   3    7.79    0.34
 -27   7  -3    8.00    0.32
 -27   7  -3    8.49    0.37
 -28  -7  -3    0.14    0.12
 -28  -7  -3    0.42    0.16
 -28   7   3    0.31    0.14
 -28  -7  -3    0.17    0.14
 -28  -7   3    0.40    0.13
 -28  -7   3    0.26    0.13
 -28   7  -3    0.25    0.13
 -28   7  -3    0.03    0.11
 -29  -7  -3   -0.04    0.14
 -29  -7  -3    0.08    0.11
 -29   7   3    0.16    0.13
 -29  -7  -3    0.17    0.15
 -29   7  -3    0.30    0.13
 -29  -7   3    0.13    0.13
 -29   7  -3    0.06    0.12
 -29  -7   3    0.28    0.13
 -30   7   3    2.71    0.26
 -30  -7  -3    2.63    0.27
 -30  -7  -3    2.88    0.27
 -30  -7  -3    2.51    0.23
 -30   7  -3    2.68    0.25
 -30  -7   3    2.15    0.23
 -30  -7   3    2.28    0.24
 -31  -7  -3    0.18    0.12
 -31   7   3    0.28    0.14
 -31  -7  -3    0.50    0.18
 -31  -7  -3    0.21    0.17
 -31  -7   3    0.52    0.17
 -31  -7   3    0.27    0.14
 -31   7  -3    0.35    0.14
 -32  -7  -3    5.19    0.34
 -32   7   3    5.83    0.33
 -32  -7  -3    5.81    0.33
 -32  -7   3    5.56    0.33
 -32   7  -3    4.84    0.30
 -32  -7   3    5.67    0.31
 -33  -7  -3    6.50    0.36
 -33   7   3    6.58    0.35
 -33   7  -3    6.40    0.33
 -33  -7   3    7.02    0.35
 -33  -7   3    6.89    0.35
 -34  -7  -3   10.83    0.44
 -34   7   3   11.23    0.43
 -34   7  -3   10.28    0.39
 -34  -7   3   10.05    0.42
 -34  -7   3   10.88    0.42
 -35  -7  -3    0.16    0.16
 -35   7   3    0.11    0.14
 -35   7  -3    0.23    0.14
 -35  -7   3    0.11    0.13
 -35  -7   3    0.20    0.15
 -36   7   3    0.76    0.17
 -36  -7  -3    0.72    0.18
 -36  -7   3    0.70    0.17
 -36  -7   3    1.00    0.18
 -37  -7  -3    0.58    0.18
 -37   7   3    0.68    0.17
 -37  -7   3    0.55    0.16
 -37  -7   3    0.78    0.16
 -38  -7  -3    0.50    0.17
 -38   7   3    0.08    0.12
 -38  -7   3    0.34    0.14
 -38  -7   3    0.33    0.14
   0   8  -3  335.51    4.86
   0  -8   3  333.07    4.85
   1   8  -3   67.89    1.20
   1  -8   3   70.09    1.17
  -1  -8   3   68.21    1.14
  -1   8  -3   69.48    1.20
   2  -8   3    4.07    0.21
   2   8  -3    3.47    0.21
  -2   8  -3    3.44    0.16
  -2  -8   3    4.57    0.20
   2  -8  -3    3.53    0.17
  -2   8  -3    4.20    0.23
   3  -8   3    9.52    0.32
   3   8  -3    9.33    0.33
  -3   8  -3    9.12    0.26
   3  -8  -3    9.87    0.29
  -3  -8   3    9.42    0.29
  -3   8  -3    9.08    0.33
   4   8  -3    3.84    0.22
   4  -8   3    4.05    0.22
  -4   8  -3    3.93    0.22
   4  -8  -3    4.38    0.20
  -4  -8   3    4.21    0.19
  -4   8  -3    4.21    0.18
   5   8  -3   10.98    0.36
   5  -8   3   10.38    0.35
  -5  -8  -3   10.51    0.28
  -5   8  -3    9.99    0.34
  -5   8  -3   10.45    0.28
   5  -8  -3   10.47    0.31
  -5  -8   3   10.34    0.29
  -6  -8  -3    2.11    0.14
   6   8  -3    1.98    0.17
   6  -8   3    2.27    0.18
  -6   8  -3    1.90    0.17
   6  -8  -3    2.05    0.15
  -6   8  -3    1.89    0.13
   7   8  -3  108.62    1.78
  -7  -8  -3  106.84    1.64
   7  -8   3  109.00    1.78
  -7   8  -3  108.72    1.64
   7  -8  -3  108.39    1.72
  -7  -8   3  114.44    1.69
  -7   8  -3  110.76    1.77
  -8   8   3   48.43    0.85
   8  -8   3   48.72    0.95
   8   8  -3   48.74    0.96
  -8  -8  -3   48.67    0.84
  -8  -8   3   47.38    0.82
   8  -8  -3   48.80    0.91
  -8   8  -3   47.60    0.82
  -8   8  -3   48.88    0.94
  -9  -8  -3    0.39    0.09
  -9   8   3    0.65    0.11
   9   8  -3    0.27    0.10
   9  -8   3    0.33    0.11
   9  -8  -3    0.30    0.10
  -9  -8   3    0.34    0.08
  -9   8  -3    0.26    0.10
  -9   8  -3    0.43    0.09
 -10  -8  -3    0.30    0.09
  10  -8   3    0.34    0.11
 -10   8   3    0.30    0.09
 -10   8  -3    0.76    0.13
  10  -8  -3    0.24    0.09
 -10   8  -3    0.15    0.07
 -10   8  -3    0.41    0.09
 -10  -8   3    0.29    0.08
 -11   8   3   15.24    0.39
 -11  -8  -3   15.22    0.39
  11   8  -3   15.16    0.48
  11  -8   3   15.57    0.49
 -11  -8  -3   15.67    0.41
  11  -8  -3   15.12    0.45
 -11   8  -3   14.83    0.39
 -11   8  -3   15.72    0.46
 -11  -8   3   15.11    0.38
 -11   8  -3   14.89    0.37
 -12  -8  -3   27.12    0.58
  12  -8   3   26.79    0.68
 -12  -8  -3   26.24    0.57
 -12  -8  -3   27.56    0.53
 -12   8   3   26.30    0.57
 -12   8  -3   26.92    0.55
  12  -8  -3   26.81    0.65
 -12   8  -3   27.97    0.66
 -12   8  -3   27.49    0.59
 -12  -8   3   29.70    0.58
 -13   8   3   68.38    1.16
  13  -8   3   69.25    1.31
 -13  -8  -3   68.15    1.17
 -13  -8  -3   69.10    1.11
 -13  -8  -3   70.28    1.17
 -13   8  -3   69.56    1.18
  13  -8  -3   68.96    1.27
 -13   8  -3   70.95    1.27
 -13  -8   3   68.76    1.16
 -13   8  -3   69.59    1.13
 -14   8   3    0.56    0.12
 -14  -8  -3    0.12    0.08
 -14  -8  -3    0.23    0.09
 -14  -8  -3    0.29    0.10
  14  -8   3    0.34    0.13
 -14   8  -3    0.30    0.10
  14  -8  -3    0.39    0.12
 -14  -8   3    0.25    0.09
 -14   8  -3    0.15    0.10
 -14   8  -3    0.18    0.08
 -15   8   3   35.03    0.66
 -15  -8  -3   34.82    0.71
  15  -8   3   35.30    0.84
 -15  -8  -3   33.92    0.66
 -15   8   3   34.60    0.70
 -15  -8  -3   33.67    0.70
  15  -8  -3   33.59    0.79
 -15   8  -3   35.14    0.67
 -15   8  -3   34.55    0.78
 -15   8  -3   35.13    0.72
 -15  -8   3   33.90    0.70
 -16   8   3    0.01    0.09
 -16  -8  -3    0.18    0.09
 -16  -8  -3    0.24    0.10
  16  -8   3    0.20    0.12
 -16  -8  -3    0.35    0.10
 -16   8  -3    0.82    0.14
 -16   8  -3    0.33    0.12
 -16  -8   3    0.22    0.09
 -16   8  -3    0.17    0.09
  16  -8  -3    0.37    0.12
 -17   8   3   -0.05    0.08
 -17  -8  -3    0.41    0.12
  17  -8   3    0.15    0.13
 -17  -8  -3    0.13    0.10
 -17  -8  -3    0.18    0.09
 -17   8  -3    0.31    0.11
 -17  -8   3    0.27    0.10
  17  -8  -3    0.18    0.12
 -17   8  -3    0.12    0.08
 -17   8  -3    0.14    0.11
 -18   8   3    0.18    0.10
 -18  -8  -3    0.14    0.09
 -18  -8  -3    0.16    0.10
 -18  -8  -3    0.17    0.11
  18  -8   3    0.41    0.15
 -18   8  -3    0.10    0.08
  18  -8  -3    0.14    0.11
 -18  -8   3    0.38    0.11
 -18   8  -3    0.00    0.09
 -18   8  -3    0.13    0.11
  19  -8   3   83.59    1.60
 -19  -8  -3   83.89    1.37
 -19  -8  -3   82.38    1.40
 -19   8   3   80.34    1.39
 -19  -8  -3   83.35    1.43
  19  -8  -3   82.77    1.56
 -19  -8   3   82.74    1.41
 -19   8  -3   83.18    1.51
 -19   8  -3   84.35    1.42
 -19   8  -3   83.29    1.35
 -20  -8  -3  136.60    2.14
 -20   8   3  130.35    2.09
 -20  -8  -3  134.68    2.07
  20  -8   3  134.91    2.33
 -20  -8  -3  133.42    2.10
 -20  -8   3  134.86    2.06
 -20  -8   3  132.77    2.12
 -20   8  -3  135.52    2.31
  20  -8  -3  136.70    2.29
 -20   8  -3  134.32    2.12
 -20   8  -3  135.75    2.05
  21  -8   3   16.11    0.60
 -21  -8  -3   17.26    0.48
 -21  -8  -3   17.35    0.47
 -21  -8  -3   16.60    0.50
 -21   8   3   16.15    0.47
 -21  -8   3   17.19    0.46
 -21   8  -3   17.60    0.50
 -21  -8   3   16.59    0.49
 -21   8  -3   17.08    0.44
  21  -8  -3   16.28    0.58
 -22  -8  -3    0.51    0.15
  22  -8   3    0.21    0.18
 -22  -8  -3    0.38    0.12
 -22   8   3    0.23    0.12
 -22  -8  -3    0.31    0.13
 -22   8  -3    0.15    0.10
 -22  -8   3    0.17    0.10
  22  -8  -3    0.33    0.17
 -22   8  -3    0.66    0.15
 -22  -8   3    0.09    0.11
 -23  -8  -3    4.57    0.29
 -23  -8  -3    4.58    0.27
 -23   8   3    4.23    0.26
 -23  -8  -3    4.43    0.26
 -23  -8   3    4.09    0.23
 -23  -8   3    4.56    0.27
 -23   8  -3    4.15    0.23
 -23   8  -3    4.42    0.27
 -24  -8  -3   12.20    0.42
 -24  -8  -3   12.77    0.45
 -24   8   3   13.00    0.43
 -24  -8  -3   12.35    0.42
 -24   8  -3   12.01    0.43
 -24  -8   3   13.19    0.45
 -24  -8   3   12.14    0.40
 -24   8  -3   13.48    0.39
 -25  -8  -3    3.08    0.26
 -25  -8  -3    2.44    0.23
 -25  -8  -3    2.43    0.22
 -25   8   3    2.58    0.24
 -25   8  -3    1.82    0.21
 -25   8  -3    2.67    0.20
 -25  -8   3    2.27    0.23
 -25  -8   3    2.30    0.21
 -26   8   3    2.61    0.24
 -26  -8  -3    2.31    0.24
 -26  -8  -3    2.99    0.26
 -26  -8  -3    2.98    0.23
 -26  -8   3    2.82    0.22
 -26   8  -3    2.79    0.24
 -26  -8   3    2.61    0.25
 -27  -8  -3    8.79    0.37
 -27  -8  -3    9.63    0.37
 -27   8   3    9.52    0.39
 -27  -8  -3    9.45    0.41
 -27  -8   3    8.97    0.39
 -27  -8   3    8.54    0.35
 -27   8  -3    8.74    0.38
 -28  -8  -3    8.03    0.38
 -28  -8  -3    7.27    0.35
 -28  -8  -3    7.71    0.34
 -28   8   3    8.19    0.36
 -28   8  -3    7.26    0.34
 -28  -8   3    8.50    0.38
 -28  -8   3    7.41    0.33
 -29   8   3    0.25    0.14
 -29  -8  -3    0.33    0.13
 -29  -8  -3    0.29    0.16
 -29  -8  -3    0.08    0.15
 -29  -8   3    0.21    0.12
 -29   8  -3    0.12    0.12
 -29  -8   3    0.19    0.14
 -30   8   3    3.30    0.27
 -30  -8  -3    3.81    0.31
 -30  -8   3    3.61    0.28
 -30   8  -3    3.19    0.26
 -30  -8   3    3.51    0.25
 -31  -8  -3    1.39    0.21
 -31   8   3    0.99    0.18
 -31   8  -3    1.46    0.19
 -31  -8   3    1.30    0.19
 -31  -8   3    1.14    0.19
 -32   8   3   15.62    0.50
 -32  -8  -3   16.21    0.54
 -32  -8   3   15.99    0.50
 -32   8  -3   16.37    0.50
 -32  -8   3   16.30    0.54
 -33   8   3   11.59    0.43
 -33  -8  -3   11.22    0.45
 -33  -8   3   11.98    0.43
 -33   8  -3   11.59    0.42
 -33  -8   3   13.01    0.47
 -34  -8  -3    2.35    0.26
 -34   8   3    2.13    0.22
 -34   8  -3    2.10    0.22
 -34  -8   3    2.53    0.26
 -34  -8   3    2.22    0.23
 -35   8   3   20.59    0.57
 -35  -8  -3   21.03    0.60
 -35  -8   3   21.45    0.60
 -35  -8   3   21.03    0.57
 -36  -8  -3    2.17    0.24
 -36   8   3    2.26    0.23
 -36  -8   3    1.96    0.22
 -36  -8   3    2.60    0.23
 -37   8   3    1.60    0.19
 -37  -8  -3    1.50    0.21
 -37  -8   3    1.50    0.20
 -38  -8   3    0.31    0.15
   0   9  -3    0.02    0.08
   0  -9   3    0.25    0.08
   1   9  -3  148.33    2.30
   1  -9   3  149.48    2.25
  -1  -9   3  148.68    2.23
  -1   9  -3  149.14    2.30
   2   9  -3   29.25    0.67
   2  -9   3   30.32    0.64
  -2   9  -3   29.74    0.67
  -2  -9   3   29.94    0.60
  -2   9  -3   29.34    0.57
   3   9  -3    1.79    0.17
   3  -9   3    1.86    0.16
   3  -9  -3    1.77    0.14
  -3   9  -3    1.68    0.13
  -3   9  -3    1.81    0.17
   4  -9   3    0.40    0.11
   4   9  -3    0.05    0.07
  -4   9  -3    0.16    0.09
   4  -9  -3    0.16    0.07
  -4   9  -3    0.15    0.07
  -5  -9  -3    0.80    0.11
   5   9  -3    0.69    0.12
   5  -9   3    0.56    0.12
  -5   9  -3    0.61    0.12
   5  -9  -3    0.64    0.11
  -5   9  -3    0.82    0.11
  -6  -9  -3   44.69    0.80
   6  -9   3   44.99    0.90
   6   9  -3   44.81    0.92
  -6   9  -3   45.39    0.80
   6  -9  -3   45.48    0.85
  -6   9  -3   48.50    0.92
   7   9  -3    6.68    0.30
  -7  -9  -3    6.43    0.24
   7  -9   3    6.00    0.28
  -7   9  -3    6.05    0.22
  -7   9  -3    7.24    0.30
   7  -9  -3    6.21    0.26
  -7  -9   3    6.44    0.23
   8  -9   3    0.48    0.12
   8   9  -3    0.38    0.12
  -8  -9  -3    0.55    0.11
  -8   9   3    0.37    0.10
   8  -9  -3    0.47    0.11
  -8   9  -3    0.37    0.09
  -8  -9   3    0.35    0.08
  -8   9  -3    0.44    0.11
   9  -9   3    5.78    0.29
   9   9  -3    5.58    0.29
  -9   9   3    5.58    0.23
  -9  -9  -3    5.65    0.23
  -9   9  -3    6.23    0.28
  -9   9  -3    5.62    0.22
  -9  -9   3    5.12    0.21
   9  -9  -3    5.54    0.26
  -9   9  -3    5.36    0.23
  10   9  -3   66.96    1.25
 -10   9   3   64.89    1.12
 -10  -9  -3   66.85    1.12
  10  -9   3   66.84    1.25
 -10   9  -3   66.99    1.10
  10  -9  -3   67.48    1.21
 -10   9  -3   66.84    1.14
 -10   9  -3   68.21    1.22
 -10  -9   3   65.14    1.10
 -11   9   3    2.15    0.17
 -11  -9  -3    2.51    0.18
  11  -9   3    2.21    0.22
  11   9  -3    2.17    0.21
 -11  -9   3    2.21    0.16
 -11   9  -3    2.60    0.18
 -11   9  -3    2.19    0.15
 -11   9  -3    2.01    0.19
  11  -9  -3    2.99    0.22
  12   9  -3    2.05    0.21
  12  -9   3    1.60    0.20
 -12   9   3    1.70    0.16
 -12  -9  -3    1.68    0.17
 -12   9  -3    1.88    0.18
 -12   9  -3    1.66    0.20
 -12   9  -3    1.62    0.15
 -12  -9   3    1.56    0.15
  12  -9  -3    1.77    0.19
 -13   9   3   95.78    1.53
  13  -9   3   93.80    1.69
 -13  -9  -3   97.39    1.48
  13   9  -3   94.59    1.69
 -13  -9  -3   92.96    1.53
 -13   9  -3   96.47    1.55
 -13   9  -3   95.81    1.49
  13  -9  -3   94.70    1.64
 -13  -9   3   94.12    1.52
 -13   9  -3   96.21    1.63
  14  -9   3  148.91    2.43
 -14  -9  -3  147.25    2.18
 -14  -9  -3  147.72    2.25
 -14  -9  -3  146.03    2.26
  14   9  -3  150.72    2.43
 -14   9   3  147.13    2.24
 -14   9  -3  147.51    2.34
  14  -9  -3  146.97    2.37
 -14   9  -3  149.54    2.27
 -14   9  -3  148.51    2.20
 -14  -9   3  147.94    2.25
 -15  -9  -3   35.67    0.67
 -15   9   3   34.88    0.72
 -15  -9  -3   33.65    0.72
  15  -9   3   33.65    0.85
 -15  -9  -3   35.08    0.73
 -15  -9   3   34.65    0.72
  15  -9  -3   34.97    0.82
 -15   9  -3   35.26    0.84
 -15   9  -3   34.95    0.74
 -15   9  -3   34.82    0.68
 -16   9   3    0.80    0.14
  16  -9   3    0.61    0.17
 -16  -9  -3    0.64    0.12
 -16  -9  -3    0.83    0.15
 -16  -9  -3    0.83    0.14
 -16  -9   3    0.66    0.12
 -16   9  -3    0.77    0.14
 -16   9  -3    0.84    0.12
  16  -9  -3    0.78    0.16
  17  -9   3    0.05    0.12
 -17  -9  -3    0.02    0.09
 -17  -9  -3   -0.03    0.09
 -17   9   3    0.22    0.10
 -17  -9  -3    0.07    0.09
 -17   9  -3    0.06    0.08
 -17  -9   3    0.03    0.08
  17  -9  -3   -0.02    0.10
 -17   9  -3    0.29    0.12
 -18  -9  -3    8.72    0.35
 -18  -9  -3    8.58    0.33
 -18  -9  -3    8.57    0.31
  18  -9   3    8.74    0.43
 -18   9   3    8.50    0.33
 -18   9  -3    8.98    0.35
  18  -9  -3    8.93    0.41
 -18   9  -3    8.71    0.30
 -18  -9   3    8.88    0.34
 -19  -9  -3   30.88    0.71
  19  -9   3   30.40    0.84
 -19   9   3   31.55    0.69
 -19  -9  -3   29.51    0.69
 -19  -9  -3   30.73    0.66
  19  -9  -3   29.80    0.80
 -19   9  -3   32.22    0.72
 -19   9  -3   31.55    0.65
 -19  -9   3   31.15    0.71
 -20   9   3    1.20    0.17
  20  -9   3    1.25    0.22
 -20  -9  -3    1.34    0.19
 -20  -9  -3    1.40    0.18
 -20  -9  -3    1.69    0.18
 -20   9  -3    1.86    0.20
 -20  -9   3    1.27    0.17
  20  -9  -3    1.31    0.21
 -20   9  -3    1.46    0.15
 -21  -9  -3   15.46    0.45
 -21  -9  -3   14.79    0.48
 -21  -9  -3   14.53    0.46
 -21   9   3   15.15    0.46
 -21   9  -3   15.60    0.48
 -21  -9   3   15.24    0.47
 -21   9  -3   14.38    0.41
 -22  -9  -3    0.96    0.16
 -22  -9  -3    1.31    0.19
 -22  -9  -3    1.40    0.18
 -22   9   3    1.04    0.17
 -22  -9   3    1.18    0.18
 -22   9  -3    1.36    0.18
 -23  -9  -3   16.90    0.52
 -23  -9  -3   17.05    0.49
 -23  -9  -3   16.70    0.50
 -23   9   3   16.32    0.49
 -23  -9   3   16.47    0.51
 -23   9  -3   16.54    0.51
 -24  -9  -3    1.66    0.20
 -24  -9  -3    1.40    0.19
 -24  -9  -3    1.39    0.20
 -24   9   3    1.54    0.19
 -24   9  -3    1.31    0.19
 -24  -9   3    1.33    0.17
 -24  -9   3    1.41    0.20
 -25  -9  -3   -0.02    0.11
 -25   9   3    0.11    0.13
 -25  -9  -3   -0.07    0.13
 -25  -9   3    0.19    0.13
 -25  -9   3    0.06    0.10
 -25   9  -3    0.00    0.12
 -26   9   3    7.65    0.35
 -26  -9  -3    7.56    0.35
 -26  -9  -3    8.18    0.39
 -26   9  -3    7.23    0.34
 -26  -9   3    7.66    0.33
 -26  -9   3    8.13    0.38
 -27  -9  -3    4.12    0.28
 -27   9   3    3.99    0.27
 -27  -9  -3    3.89    0.30
 -27  -9   3    4.12    0.29
 -27  -9   3    4.16    0.26
 -27   9  -3    4.17    0.27
 -28   9   3    0.48    0.15
 -28  -9  -3    0.27    0.16
 -28  -9   3    0.60    0.16
 -28  -9   3    0.43    0.13
 -28   9  -3    0.37    0.14
 -29   9   3    0.85    0.18
 -29  -9  -3    0.50    0.18
 -29   9  -3    0.55    0.15
 -29  -9   3    0.89    0.17
 -29  -9   3    0.58    0.16
 -30   9   3    0.30    0.13
 -30  -9  -3    0.36    0.17
 -30   9  -3    0.14    0.13
 -30  -9   3    0.61    0.15
 -30  -9   3    0.47    0.16
 -31   9   3    8.51    0.37
 -31  -9  -3    7.76    0.39
 -31  -9   3    8.99    0.37
 -31  -9   3    8.80    0.40
 -31   9  -3    8.88    0.37
 -32   9   3    1.00    0.18
 -32  -9  -3    0.80    0.19
 -32  -9   3    0.76    0.18
 -32   9  -3    0.60    0.15
 -32  -9   3    0.87    0.17
 -33  -9  -3   19.88    0.59
 -33   9   3   19.85    0.55
 -33  -9   3   20.17    0.59
 -33   9  -3   19.73    0.54
 -34   9   3   30.26    0.71
 -34  -9  -3   31.57    0.76
 -34  -9   3   30.74    0.75
 -35  -9  -3    0.50    0.18
 -35   9   3    0.94    0.17
 -35  -9   3    0.80    0.17
 -36  -9  -3    1.10    0.20
 -36   9   3    1.23    0.18
 -36  -9   3    1.27    0.19
 -37  -9  -3    0.65    0.21
 -37  -9   3    0.66    0.16
   0  10  -3   34.03    0.75
   1 -10   3    0.91    0.15
   1  10  -3    0.69    0.13
  -1  10  -3    1.06    0.15
  -1  10  -3    1.23    0.12
   2 -10   3    1.18    0.15
   2  10  -3    0.89    0.14
  -2  10  -3    1.28    0.16
  -2  10  -3    0.82    0.11
   3 -10   3   16.22    0.45
   3  10  -3   16.30    0.48
  -3  10  -3   15.83    0.47
  -3  10  -3   15.66    0.39
   4  10  -3   31.15    0.71
   4 -10   3   31.11    0.69
  -4  10  -3   30.01    0.69
  -4  10  -3   29.57    0.60
   5  10  -3    0.55    0.12
   5 -10   3    0.32    0.11
  -5  10  -3    0.31    0.09
  -5  10  -3    0.39    0.11
   6 -10   3    0.77    0.14
   6  10  -3    0.69    0.14
  -6  10  -3    0.75    0.13
  -6  10  -3    0.59    0.10
   7 -10   3    5.61    0.29
   7  10  -3    5.72    0.29
  -7  10   3    5.71    0.25
  -7  10  -3    5.88    0.28
   7 -10  -3    5.73    0.26
  -7  10  -3    6.01    0.23
  -8 -10  -3    0.76    0.12
   8 -10   3    1.73    0.20
   8  10  -3    0.92    0.16
  -8  10   3    0.68    0.12
   8 -10  -3    0.96    0.14
  -8  10  -3    0.93    0.15
  -8 -10   3    1.18    0.19
  -8  10  -3    0.78    0.11
   9  10  -3    5.57    0.30
  -9  10   3    5.08    0.24
   9 -10   3    5.44    0.30
  -9 -10  -3    5.53    0.24
  -9  10  -3    5.61    0.29
  -9  10  -3    5.41    0.22
  -9 -10   3    5.20    0.22
  -9  10  -3    5.47    0.25
   9 -10  -3    5.39    0.26
 -10 -10  -3    0.01    0.09
  10 -10   3    0.06    0.10
  10  10  -3    0.12    0.10
 -10  10   3    0.04    0.08
 -10  10  -3    0.16    0.10
  10 -10  -3    0.31    0.11
 -10 -10   3    0.19    0.08
 -10  10  -3    0.05    0.07
 -11 -10  -3   20.70    0.51
  11  10  -3   20.28    0.59
  11 -10   3   19.96    0.59
 -11  10   3   20.86    0.50
  11 -10  -3   19.89    0.55
 -11  10  -3   20.82    0.47
 -11  10  -3   19.41    0.50
 -11 -10   3   18.95    0.47
  12  10  -3    0.19    0.11
 -12  10   3    0.48    0.11
 -12 -10  -3    0.21    0.11
  12 -10   3    0.23    0.12
  12 -10  -3    0.16    0.11
 -12  10  -3    0.53    0.12
 -12 -10   3    0.49    0.11
 -12  10  -3    0.51    0.11
  13 -10   3    0.47    0.15
  13  10  -3    0.54    0.15
 -13 -10  -3    0.53    0.13
 -13  10   3    0.63    0.12
 -13 -10   3    0.53    0.11
  13 -10  -3    0.64    0.15
 -13  10  -3    0.39    0.11
 -13  10  -3    0.34    0.10
  14 -10   3    1.96    0.24
 -14 -10  -3    1.73    0.18
  14  10  -3    1.89    0.23
 -14  10   3    2.27    0.19
 -14  10  -3    2.03    0.20
 -14 -10   3    1.84    0.17
  14 -10  -3    1.94    0.21
 -14  10  -3    2.00    0.16
 -15 -10  -3    0.04    0.10
  15  10  -3    0.08    0.11
 -15  10   3    0.21    0.10
  15 -10   3   -0.04    0.11
  15 -10  -3    0.13    0.11
 -15 -10   3    0.05    0.09
 -15  10  -3    0.19    0.11
 -15  10  -3    0.21    0.09
 -16  10   3    7.09    0.30
  16  10  -3    7.38    0.39
 -16 -10  -3    7.32    0.32
  16 -10   3    7.59    0.40
 -16 -10   3    7.03    0.30
  16 -10  -3    7.05    0.36
 -16  10  -3    6.98    0.27
 -16  10  -3    6.92    0.30
 -17 -10  -3    8.48    0.35
  17  10  -3    8.56    0.42
  17 -10   3    8.01    0.42
 -17  10   3    9.33    0.34
 -17 -10   3    8.46    0.33
 -17  10  -3    8.71    0.35
  17 -10  -3    8.58    0.40
 -17  10  -3    8.84    0.30
 -18  10   3    0.48    0.13
  18  10  -3    0.64    0.17
 -18 -10  -3    0.44    0.14
  18 -10   3    0.74    0.19
  18 -10  -3    0.71    0.17
 -18  10  -3    0.59    0.14
 -18 -10   3    0.71    0.14
 -19 -10  -3    1.33    0.19
 -19  10   3    1.46    0.18
 -19 -10   3    1.97    0.22
 -19  10  -3    1.12    0.17
 -20 -10  -3    8.64    0.35
 -20 -10  -3    6.73    0.33
 -20  10   3    6.49    0.31
 -20  10  -3    6.42    0.32
 -20 -10   3    7.45    0.33
 -21  10   3    1.33    0.18
 -21 -10  -3    1.08    0.18
 -21 -10  -3    1.42    0.19
 -21 -10   3    1.44    0.19
 -21  10  -3    1.67    0.21
 -22  10   3    0.88    0.16
 -22 -10  -3    0.54    0.16
 -22 -10   3    0.65    0.15
 -22  10  -3    0.65    0.15
 -23 -10  -3   16.12    0.52
 -23  10   3   15.23    0.47
 -23 -10   3   14.45    0.49
 -23  10  -3   15.03    0.49
 -24  10   3   15.76    0.49
 -24 -10  -3   16.11    0.53
 -24  10  -3   16.01    0.51
 -24 -10   3   16.57    0.52
 -25 -10  -3    0.52    0.17
 -25  10   3    0.34    0.14
 -25  10  -3    0.38    0.15
 -25 -10   3    0.40    0.15
 -26 -10  -3    0.29    0.17
 -26  10   3    0.22    0.13
 -26  10  -3    0.48    0.15
 -26 -10   3    0.34    0.15
 -27  10   3    0.04    0.12
 -27 -10  -3    0.10    0.16
 -27  10  -3    0.07    0.12
 -27 -10   3    0.23    0.14
 -28  10   3    0.45    0.15
 -28 -10  -3    0.43    0.17
 -28 -10   3    0.18    0.14
 -28  10  -3    0.17    0.14
 -29 -10  -3    4.38    0.32
 -29  10   3    4.97    0.29
 -29 -10   3    4.83    0.32
 -29  10  -3    4.79    0.29
 -30 -10  -3    0.12    0.17
 -30  10   3    0.09    0.13
 -30 -10   3    0.17    0.15
 -30  10  -3    0.10    0.12
 -31 -10  -3    0.74    0.20
 -31  10   3    0.24    0.13
 -31  10  -3    0.36    0.15
 -31 -10   3    0.40    0.16
 -32 -10  -3    0.23    0.18
 -32  10   3    0.67    0.16
 -32 -10   3    0.33    0.16
 -32  10  -3    0.54    0.15
 -33 -10  -3    0.36    0.18
 -33  10   3    0.51    0.15
 -33 -10   3    0.46    0.16
 -34  10   3    0.71    0.15
 -34 -10  -3    0.42    0.18
 -35  10   3    0.62    0.15
 -35 -10   3    0.71    0.17
 -36 -10   3    2.26    0.25
   0  11  -3    0.26    0.11
   1  11  -3    3.15    0.22
  -1  11  -3    3.06    0.18
  -1  11  -3    2.86    0.21
   2  11  -3   21.63    0.58
  -2  11  -3   22.07    0.60
  -2  11  -3   20.69    0.48
   3  11  -3    5.92    0.29
  -3  11  -3    5.64    0.23
   4  11  -3    0.09    0.09
  -4  11  -3    0.12    0.08
   5 -11   3   15.80    0.50
   5  11  -3   15.57    0.49
  -5  11  -3   14.76    0.39
   6  11  -3    0.29    0.11
   6 -11   3    0.43    0.13
  -6  11  -3    0.37    0.09
   7 -11   3    4.00    0.26
   7  11  -3    4.46    0.27
  -7  11   3    4.09    0.23
  -7  11  -3    3.93    0.20
   8 -11   3    0.52    0.14
  -8  11   3    0.50    0.12
   8  11  -3    0.51    0.13
  -8  11  -3    0.95    0.13
  -9  11   3    2.30    0.18
   9 -11   3    2.65    0.23
   9  11  -3    2.52    0.23
  -9  11  -3    2.50    0.17
  -9  11  -3    2.30    0.19
  10  11  -3    6.66    0.34
  10 -11   3    6.27    0.33
 -10  11   3    5.91    0.27
 -10  11  -3    6.07    0.24
 -10 -11   3    6.16    0.25
 -10  11  -3    6.07    0.28
  11 -11   3    3.28    0.27
  11  11  -3    3.43    0.26
 -11  11   3    3.52    0.22
 -11  11  -3    3.45    0.19
  11 -11  -3    3.61    0.25
 -11  11  -3    3.29    0.22
 -11 -11   3    3.21    0.19
  12 -11   3    1.16    0.20
 -12 -11  -3    0.96    0.15
  12  11  -3    1.47    0.21
 -12  11   3    1.13    0.15
 -12  11  -3    1.26    0.14
 -12  11  -3    1.10    0.16
  12 -11  -3    1.23    0.18
 -12 -11   3    1.07    0.14
  13 -11   3    0.39    0.15
 -13  11   3    0.40    0.12
 -13 -11  -3    0.53    0.14
  13  11  -3    0.50    0.15
  13 -11  -3    0.72    0.15
 -13 -11   3    0.52    0.11
 -13  11  -3    0.61    0.12
 -13  11  -3    0.42    0.13
 -14  11   3   11.45    0.38
  14 -11   3   11.12    0.47
  14  11  -3   11.45    0.46
 -14 -11  -3   11.03    0.39
  14 -11  -3   11.56    0.44
 -14  11  -3   11.03    0.39
 -14 -11   3   11.37    0.37
 -15  11   3    4.31    0.24
  15  11  -3    4.52    0.31
  15 -11   3    4.10    0.31
 -15 -11  -3    4.17    0.27
 -15 -11   3    4.12    0.24
  15 -11  -3    4.38    0.29
 -15  11  -3    4.34    0.26
 -16  11   3    0.23    0.11
  16  11  -3    0.28    0.13
  16 -11   3    0.25    0.14
 -16 -11  -3    0.27    0.13
  16 -11  -3    0.14    0.11
 -16 -11   3    0.20    0.11
 -16  11  -3    0.14    0.10
 -17 -11  -3   11.47    0.42
 -17  11   3   11.47    0.39
 -17 -11   3   11.80    0.40
 -17  11  -3   11.81    0.41
 -18 -11  -3    7.14    0.34
 -18  11   3    5.97    0.29
 -18 -11   3    6.77    0.31
 -18  11  -3    6.48    0.32
 -19 -11  -3    1.91    0.22
 -19  11   3    1.69    0.20
 -19 -11   3    1.71    0.20
 -19  11  -3    1.89    0.21
 -20  11   3    0.24    0.12
 -20 -11  -3    0.18    0.14
 -20  11  -3    0.31    0.13
 -20 -11   3    0.06    0.11
 -21 -11  -3    3.20    0.27
 -21  11   3    3.14    0.24
 -21  11  -3    3.19    0.25
 -21 -11   3    3.08    0.25
 -22  11   3    0.86    0.16
 -22 -11  -3    1.65    0.23
 -22 -11   3    1.07    0.18
 -22  11  -3    0.94    0.17
 -23 -11  -3    3.71    0.30
 -23  11   3    3.54    0.25
 -23 -11   3    3.64    0.27
 -23  11  -3    3.23    0.26
 -24  11   3    0.14    0.13
 -24 -11  -3    0.73    0.19
 -24 -11   3    0.28    0.14
 -24  11  -3    0.62    0.16
 -25 -11  -3    0.37    0.18
 -25  11   3    0.43    0.14
 -25  11  -3    0.39    0.15
 -25 -11   3    0.24    0.14
 -26  11   3    1.41    0.19
 -26 -11  -3    1.11    0.22
 -26 -11   3    1.02    0.19
 -26  11  -3    1.12    0.19
 -27  11   3   -0.08    0.11
 -27 -11  -3    0.41    0.18
 -27  11  -3   -0.04    0.12
 -27 -11   3   -0.01    0.13
 -28  11   3   -0.11    0.11
 -28 -11  -3   -0.10    0.15
 -28 -11   3    0.24    0.14
 -28  11  -3    0.11    0.13
 -29  11   3    1.10    0.18
 -29 -11  -3    1.38    0.22
 -29  11  -3    1.17    0.18
 -29 -11   3    1.45    0.21
 -30 -11  -3    6.34    0.37
 -30  11   3    6.51    0.32
 -30 -11   3    6.36    0.35
 -30  11  -3    6.53    0.32
 -31  11   3    0.86    0.16
 -31 -11  -3    0.69    0.19
 -31 -11   3    1.09    0.20
 -31  11  -3    0.89    0.18
 -32  11   3   -0.02    0.12
 -32 -11   3    0.28    0.15
 -33  11   3    2.57    0.22
 -33 -11   3    3.04    0.26
 -34 -11   3    1.16    0.19
   0  12  -3   21.82    0.51
  -1  12  -3   15.74    0.42
  -2  12  -3    5.90    0.25
  -3  12  -3    4.15    0.22
  -4  12  -3    0.38    0.10
  -5  12  -3    2.29    0.17
  -6  12   3    0.22    0.10
  -6  12  -3    0.08    0.08
  -7  12   3    0.80    0.14
  -7  12  -3    0.82    0.12
  -8  12   3   10.18    0.35
   8  12  -3   10.34    0.44
  -8  12  -3    9.87    0.32
   9  12  -3    0.93    0.16
  -9  12   3    1.01    0.15
  -9  12  -3    0.92    0.13
  -9  12  -3    0.72    0.13
  10  12  -3    0.80    0.16
 -10  12   3    0.72    0.14
  10 -12   3    0.80    0.17
 -10  12  -3    0.81    0.13
 -10  12  -3    1.07    0.16
 -11  12   3    2.88    0.21
  11 -12   3    2.78    0.26
  11  12  -3    3.41    0.26
 -11  12  -3    3.35    0.24
 -11 -12   3    3.21    0.25
 -12  12   3    3.18    0.22
  12  12  -3    3.64    0.28
  12 -12   3    3.30    0.27
 -12 -12   3    3.57    0.22
 -12  12  -3    3.37    0.23
  13  12  -3    5.32    0.32
 -13  12   3    5.16    0.26
  13 -12   3    4.62    0.32
 -13 -12   3    4.59    0.24
 -13  12  -3    4.83    0.28
  14  12  -3    0.40    0.20
 -14  12   3    0.05    0.10
 -14  12  -3    0.15    0.11
 -14 -12   3    0.25    0.10
 -15  12   3    5.23    0.27
 -15  12  -3    5.06    0.29
 -15 -12   3    5.06    0.27
 -16  12   3    0.12    0.10
 -16  12  -3    0.35    0.13
 -16 -12   3    0.26    0.11
 -17  12   3    0.69    0.14
 -17  12  -3    0.37    0.14
 -17 -12   3    0.79    0.15
 -18  12   3    0.11    0.11
 -18 -12   3    0.09    0.11
 -18  12  -3    0.22    0.13
 -19  12   3   -0.04    0.10
 -19  12  -3    0.13    0.12
 -19 -12   3    0.14    0.11
 -20  12   3   13.67    0.44
 -20 -12   3   13.99    0.47
 -20  12  -3   14.19    0.47
 -21  12   3    1.31    0.18
 -21  12  -3    1.48    0.20
 -21 -12   3    1.27    0.19
 -22  12   3    0.94    0.17
 -22 -12   3    0.80    0.17
 -22  12  -3    1.05    0.18
 -23  12   3    1.94    0.21
 -23  12  -3    1.90    0.23
 -23 -12   3    1.74    0.22
 -24  12   3    0.72    0.16
 -24  12  -3    0.98    0.18
 -24 -12   3    0.49    0.15
 -25  12   3    0.32    0.14
 -25  12  -3    0.29    0.14
 -25 -12   3    0.27    0.15
 -26  12   3    1.53    0.20
 -26  12  -3    1.22    0.19
 -26 -12   3    1.74    0.23
 -27  12   3   10.92    0.40
 -27  12  -3   10.52    0.40
 -27 -12   3    9.99    0.42
 -28  12   3    3.67    0.26
 -28  12  -3    3.66    0.26
 -28 -12   3    4.11    0.29
 -29  12   3    2.27    0.22
 -29 -12   3    2.61    0.26
 -29  12  -3    1.85    0.20
 -30  12   3    0.32    0.13
 -30 -12   3    0.64    0.17
 -31 -12   3   -0.02    0.13
 -32 -12   3    2.41    0.23
 -33 -12   3    0.73    0.17
   0  13  -3    0.10    0.09
   1  13  -3    9.22    0.32
  -1  13  -3    8.96    0.32
   2  13  -3    1.47    0.16
  -2  13  -3    1.85    0.18
  -3  13  -3    5.92    0.26
  -4  13  -3    3.73    0.21
  -5  13   3    6.49    0.30
  -5  13  -3    6.55    0.27
  -6  13   3   24.23    0.60
  -6  13  -3   26.58    0.58
  -7  13   3   23.19    0.58
  -7  13  -3   24.98    0.71
  -8  13   3    2.40    0.22
  -9  13   3    0.75    0.15
  -9  13  -3    0.37    0.13
 -10  13   3    9.82    0.36
 -10  13  -3    9.60    0.38
 -11  13   3    0.19    0.12
 -11  13  -3    0.21    0.12
 -12  13   3    0.10    0.11
 -12  13  -3    0.04    0.11
 -13  13   3    6.89    0.31
 -13  13  -3    6.24    0.32
 -13 -13   3    6.60    0.30
 -14  13   3   36.50    0.79
 -14 -13   3   36.04    0.78
 -14  13  -3   38.15    0.84
 -15  13   3    0.09    0.11
 -15  13  -3    0.06    0.11
 -15 -13   3    0.14    0.10
 -16  13   3   -0.03    0.10
 -16  13  -3   -0.01    0.12
 -16 -13   3    0.19    0.11
 -17  13   3    0.31    0.13
 -17 -13   3    0.52    0.14
 -17  13  -3    0.34    0.14
 -18  13   3   -0.02    0.11
 -18 -13   3    0.18    0.12
 -18  13  -3    0.22    0.13
 -19  13   3    4.49    0.27
 -19  13  -3    4.58    0.29
 -19 -13   3    4.50    0.28
 -20  13   3    2.67    0.23
 -20  13  -3    2.98    0.26
 -20 -13   3    2.97    0.25
 -21  13   3   17.78    0.51
 -21 -13   3   16.63    0.53
 -21  13  -3   17.07    0.53
 -22  13   3    0.57    0.15
 -22 -13   3    0.61    0.16
 -22  13  -3    0.80    0.17
 -23  13   3    0.57    0.15
 -23  13  -3    0.54    0.16
 -23 -13   3    0.45    0.15
 -24  13   3    2.76    0.24
 -24  13  -3    2.44    0.24
 -24 -13   3    2.46    0.24
 -25  13   3    0.47    0.14
 -25 -13   3    0.34    0.14
 -25  13  -3    0.45    0.15
 -26  13   3   10.75    0.39
 -26  13  -3   11.59    0.42
 -26 -13   3   11.90    0.44
 -27  13   3    2.62    0.34
 -27 -13   3    2.42    0.24
 -27  13  -3    1.96    0.21
 -28  13  -3    0.02    0.11
 -28 -13   3    0.14    0.13
 -29 -13   3    0.72    0.17
 -30 -13   3    1.62    0.20
 -31 -13   3    0.22    0.14
   0  14  -3   67.52    1.18
   1  14  -3   33.93    0.72
  -1  14  -3   34.65    0.72
   2  14  -3    0.62    0.13
  -2  14  -3    0.83    0.13
   3  14  -3    0.41    0.11
  -3  14  -3    0.37    0.11
  -4  14   3    3.39    0.24
  -5  14   3    0.81    0.16
  -6  14   3    0.75    0.15
  -7  14   3   11.00    0.39
  -8  14   3    9.65    0.36
  -8  14  -3    9.65    0.38
  -9  14   3    6.42    0.30
  -9  14  -3    6.18    0.32
 -10  14   3    0.03    0.11
 -10  14  -3    0.04    0.11
 -11  14   3    3.40    0.24
 -11  14  -3    2.97    0.24
 -12  14   3    2.97    0.23
 -12  14  -3    2.93    0.26
 -13  14   3   27.40    0.65
 -13  14  -3   27.55    0.70
 -14  14   3    0.14    0.12
 -14  14  -3    0.31    0.14
 -15  14   3   14.69    0.45
 -15  14  -3   14.78    0.49
 -16  14   3    0.40    0.14
 -16 -14   3    0.35    0.12
 -16  14  -3    0.22    0.14
 -17  14   3    2.45    0.23
 -17  14  -3    1.98    0.23
 -17 -14   3    2.20    0.22
 -18  14   3   -0.06    0.11
 -18  14  -3    0.13    0.13
 -18 -14   3   -0.03    0.10
 -19  14   3   15.99    0.47
 -19  14  -3   15.55    0.51
 -19 -14   3   16.08    0.50
 -20  14   3   50.25    0.98
 -20 -14   3   49.19    1.02
 -20  14  -3   51.04    1.04
 -21  14   3    0.67    0.15
 -21 -14   3    0.81    0.16
 -21  14  -3    0.49    0.16
 -22  14   3    0.13    0.14
 -22 -14   3    0.18    0.13
 -22  14  -3    0.20    0.14
 -23 -14   3    2.79    0.26
 -23  14  -3    2.59    0.24
 -24  14  -3    7.61    0.35
 -24 -14   3    7.94    0.36
 -25 -14   3    0.01    0.12
 -25  14  -3    0.12    0.12
 -26 -14   3    0.94    0.17
 -26  14  -3    1.04    0.18
 -27  14  -3    7.53    0.35
 -27 -14   3    7.33    0.34
 -28 -14   3    0.69    0.15
 -29 -14   3    0.54    0.14
   0  15  -3    0.13    0.10
   1  15  -3   12.04    0.39
   2  15  -3    2.51    0.19
   3  15  -3    3.09    0.22
  -3  15   3    2.88    0.23
   4  15  -3    0.10    0.10
  -4  15   3    0.02    0.10
  -5  15   3    0.39    0.13
   5  15  -3    0.65    0.13
  -6  15   3    0.32    0.12
  -7  15   3    1.79    0.19
  -7  15  -3    1.43    0.19
  -8  15   3    0.41    0.13
  -8  15  -3    0.49    0.15
  -9  15   3    4.49    0.26
  -9  15  -3    5.17    0.30
 -10  15   3   30.92    0.71
 -10  15  -3   31.27    0.76
 -11  15   3    1.84    0.20
 -11  15  -3    1.68    0.21
 -12  15   3    0.04    0.11
 -12  15  -3    0.31    0.14
 -13  15   3    6.36    0.30
 -13  15  -3    5.80    0.33
 -14  15   3   30.79    0.70
 -14  15  -3   32.24    0.77
 -15  15   3    0.32    0.12
 -15  15  -3    0.24    0.14
 -16  15   3   -0.07    0.10
 -16  15  -3    0.18    0.14
 -17  15  -3    0.37    0.14
 -18  15  -3    0.23    0.15
 -19  15  -3    5.81    0.32
 -19 -15   3    5.48    0.30
 -20 -15   3    0.25    0.12
 -20  15  -3    0.18    0.13
 -21 -15   3    3.54    0.25
 -21  15  -3    3.50    0.26
 -22  15  -3    6.31    0.32
 -22 -15   3    6.10    0.31
 -23 -15   3    2.80    0.24
 -23  15  -3    2.86    0.24
 -24 -15   3    1.66    0.20
 -24  15  -3    1.95    0.22
 -25 -15   3    3.96    0.25
 -25  15  -3    3.85    0.26
 -26 -15   3    0.94    0.16
 -27 -15   3   -0.05    0.15
  -1  16   3    0.37    0.13
  -2  16   3    0.69    0.15
  -3  16   3   12.07    0.42
   4  16  -3    9.40    0.35
  -4  16   3    9.60    0.37
   5  16  -3    0.26    0.11
  -5  16   3    0.17    0.12
   6  16  -3    1.72    0.19
  -6  16   3    1.57    0.19
  -6  16  -3    1.81    0.22
   7  16  -3    2.12    0.21
  -7  16   3    1.83    0.20
  -7  16  -3    2.01    0.23
   8  16  -3    1.72    0.19
  -8  16   3    1.39    0.18
  -8  16  -3    1.12    0.19
  -9  16   3   10.22    0.37
  -9  16  -3   10.25    0.42
 -10  16   3    1.52    0.21
 -10  16  -3    1.54    0.21
 -11  16  -3    2.65    0.26
 -12  16  -3    2.93    0.27
 -13  16  -3    0.19    0.13
 -14  16  -3    0.68    0.16
 -15  16  -3    0.02    0.12
 -16  16  -3    6.85    0.34
 -17  16  -3    2.02    0.23
 -18  16  -3    2.26    0.23
 -19  16  -3    3.90    0.27
 -20  16  -3    0.23    0.13
 -21  16  -3    1.25    0.18
 -22  16  -3    0.00    0.11
 -23 -16   3    8.88    0.46
 -23  16  -3    7.64    0.33
   0  17   3   -0.02    0.10
  -1  17   3    2.91    0.22
   1  17   3    3.04    0.23
  -2  17   3    3.47    0.24
  -3  17   3    4.74    0.43
  -5  17  -3    0.44    0.16
  -6  17  -3    4.14    0.30
  -7  17  -3    0.79    0.17
   8  17  -3    0.31    0.15
  -8  17  -3    0.28    0.15
   9  17  -3    0.40    0.13
  -9  17  -3    0.21    0.13
  10  17  -3    1.05    0.16
 -10  17  -3    0.78    0.17
  11  17  -3    0.09    0.11
 -11  17  -3    0.32    0.14
  12  17  -3    2.59    0.22
 -12  17  -3    2.35    0.24
 -13  17  -3    5.60    0.31
 -14  17  -3    4.47    0.29
 -15  17  -3    5.67    0.31
 -16  17  -3    0.99    0.18
 -17  17  -3    1.64    0.20
 -18  17  -3    3.21    0.24
 -19  17  -3    1.06    0.16
 -20  17  -3    0.23    0.13
  -3  18  -3    1.41    0.21
  -4  18  -3    1.43    0.21
  -5  18  -3    1.04    0.19
  -6  18  -3    0.08    0.13
  -7  18  -3    1.58    0.20
  -8  18  -3    0.72    0.17
  -9  18  -3    0.19    0.13
 -10  18  -3   -0.04    0.11
 -11  18  -3    0.18    0.12
 -12  18  -3    2.21    0.22
 -13  18  -3    0.63    0.15
 -14  18  -3    0.27    0.13
  15  18  -3    1.35    0.21
 -15  18  -3    0.86    0.16
  16  18  -3    0.18    0.11
 -16  18  -3    0.09    0.11
 -17  18  -3    0.15    0.13
  -1  19  -3    5.70    0.31
  -2  19  -3    0.22    0.13
  -3  19  -3    1.51    0.21
  -4  19  -3    0.70    0.16
  -5  19  -3    0.58    0.16
  -6  19  -3    9.63    0.39
  -7  19  -3    2.45    0.23
  -8  19  -3    0.19    0.13
  -9  19  -3    0.39    0.14
 -10  19  -3    4.83    0.29
 -11  19  -3    0.17    0.12
 -12  19  -3    0.23    0.13
   0  20  -3   15.25    0.49
   1  20  -3    3.79    0.27
  -1  20  -3    3.92    0.28
   2  20  -3    0.10    0.13
  -2  20  -3    0.08    0.14
  -3  20  -3    0.18    0.15
   0   0  -4   79.37    1.25
  -1   0  -4  370.43    5.74
   1   0  -4  370.96    5.51
   2   0  -4    1.43    0.12
  -3   0  -4  129.48    1.95
   3   0  -4  132.00    1.93
   4   0  -4  385.96    5.63
  -4   0  -4  369.93    5.71
  -5   0  -4   23.48    0.51
   5   0  -4   24.54    0.50
   6   0  -4    4.78    0.20
  -6   0  -4    4.62    0.21
   7   0  -4   68.70    1.10
  -7   0  -4   66.62    1.14
  -8   0  -4  190.98    2.82
   8   0  -4  193.90    2.77
  -9   0  -4   41.37    0.79
   9   0  -4   39.99    0.74
  10   0   4    0.25    0.08
  10   0  -4    0.11    0.07
 -10   0  -4    0.31    0.09
  11   0   4  256.73    3.69
 -11   0  -4  258.74    3.73
 -12   0   4  177.88    2.58
 -12   0  -4  178.91    2.71
 -12   0  -4  174.09    2.55
  12   0   4  178.09    2.66
 -12   0  -4  190.53    2.62
 -13   0  -4   45.93    0.78
 -13   0  -4   45.44    0.79
 -13   0   4   45.58    0.79
  13   0   4   45.65    0.86
 -13   0  -4   44.77    0.90
 -14   0   4    1.04    0.11
 -14   0  -4    0.97    0.11
  14   0   4    1.31    0.15
 -14   0  -4    0.97    0.14
 -14   0  -4    1.15    0.13
 -14   0   4    1.45    0.12
 -15   0  -4    0.66    0.10
 -15   0  -4    0.95    0.14
 -15   0   4    0.78    0.10
 -15   0  -4    0.80    0.11
  15   0   4    0.72    0.12
  15   0  -4    0.88    0.14
 -15   0   4    0.79    0.11
 -16   0  -4  136.79    2.05
 -16   0  -4  140.82    2.08
  16   0  -4  140.89    2.19
 -16   0  -4  137.83    2.22
  16   0   4  138.01    2.15
 -16   0   4  138.99    2.07
 -16   0   4  138.51    2.05
 -17   0  -4    0.41    0.09
 -17   0   4    0.40    0.09
 -17   0  -4    0.46    0.13
 -17   0   4    0.46    0.09
 -17   0  -4    0.37    0.09
  17   0  -4    0.43    0.11
 -18   0   4    8.85    0.29
 -18   0  -4    8.44    0.30
 -18   0  -4    9.42    0.39
 -18   0  -4    9.19    0.29
 -18   0   4    8.91    0.30
  18   0  -4    8.90    0.35
  18   0   4    8.71    0.33
  19   0   4    0.07    0.08
 -19   0  -4    0.03    0.08
 -19   0  -4    0.09    0.09
 -19   0   4    0.36    0.09
 -19   0   4    0.12    0.09
  19   0  -4    0.29    0.11
 -20   0   4    4.06    0.21
  20   0   4    3.99    0.24
 -20   0  -4    3.86    0.22
 -20   0  -4    3.82    0.21
 -20   0   4    3.70    0.21
  20   0  -4    4.06    0.25
 -21   0   4   78.67    1.32
  21   0   4   77.74    1.40
 -21   0  -4   77.84    1.31
  21   0  -4   79.29    1.44
 -21   0   4   79.17    1.31
 -21   0  -4   79.26    1.34
 -22   0   4    0.96    0.14
 -22   0   4    0.29    0.10
 -22   0  -4    0.48    0.11
  22   0  -4    0.78    0.15
 -22   0  -4    0.39    0.12
  22   0   4    0.30    0.12
  23   0  -4   22.48    0.62
  23   0   4   21.54    0.70
 -23   0  -4   20.78    0.53
 -23   0  -4   20.90    0.55
 -23   0   4   20.98    0.54
 -23   0   4   20.32    0.53
 -24   0   4  116.65    1.88
 -24   0  -4  118.35    1.88
  24   0  -4  116.47    2.00
 -24   0   4  117.80    1.88
 -24   0  -4  119.50    1.92
 -25   0   4   48.45    0.96
 -25   0   4   48.80    0.96
 -25   0  -4   48.74    0.98
 -25   0  -4   49.46    0.96
 -26   0   4    0.08    0.11
 -26   0   4    0.25    0.12
 -26   0  -4    0.26    0.13
 -26   0  -4    0.39    0.13
 -27   0  -4   27.84    0.66
 -27   0   4   26.25    0.65
 -27   0   4   27.42    0.67
 -27   0  -4   27.44    0.68
 -28   0  -4   43.25    0.93
 -28   0   4   42.92    0.90
 -28   0   4   42.79    0.92
 -28   0  -4   43.83    0.91
 -29   0   4   13.67    0.47
 -29   0  -4   13.70    0.48
 -29   0  -4   12.90    0.45
 -29   0   4   12.81    0.44
 -30   0  -4    1.93    0.21
 -30   0   4    1.89    0.22
 -30   0   4    2.04    0.22
 -30   0  -4    1.45    0.20
 -31   0  -4   16.17    0.53
 -31   0   4   17.23    0.52
 -31   0   4   16.73    0.53
 -31   0  -4   16.57    0.52
 -32   0  -4    4.35    0.31
 -32   0  -4    3.88    0.30
 -32   0   4    3.64    0.27
 -32   0   4    4.08    0.30
 -33   0   4    8.22    0.37
 -33   0  -4    8.93    0.40
 -33   0   4    8.83    0.41
 -33   0  -4    8.42    0.39
 -34   0   4    0.09    0.13
 -34   0  -4    0.35    0.16
 -34   0  -4    0.16    0.16
 -34   0   4    0.35    0.15
 -35   0  -4   22.40    0.61
 -35   0   4   21.97    0.63
 -35   0  -4   22.68    0.63
 -35   0   4   21.38    0.58
 -36   0  -4   10.25    0.42
 -36   0   4   10.75    0.43
 -36   0   4   10.24    0.39
 -36   0  -4   10.45    0.42
 -37   0  -4    0.70    0.17
 -37   0   4    0.95    0.16
 -37   0  -4    0.64    0.18
 -37   0   4    0.74    0.18
 -38   0  -4    1.22    0.20
 -38   0  -4    1.06    0.19
 -38   0   4    1.25    0.20
 -39   0   4    0.55    0.16
 -39   0  -4    0.61    0.16
 -39   0  -4    0.52    0.16
 -40   0   4   11.33    0.41
 -40   0  -4   11.37    0.39
 -40   0  -4   12.64    0.51
   0  -1  -4   -0.03    0.05
   0   1  -4    0.18    0.07
   1   1  -4  159.08    2.32
  -1  -1  -4  159.61    2.30
  -1   1  -4  158.60    2.33
   1  -1  -4  157.90    2.29
   2   1  -4   25.49    0.52
  -2  -1  -4   25.64    0.51
  -2   1  -4   25.63    0.53
   2  -1  -4   25.58    0.50
   3   1  -4   30.40    0.60
  -3  -1  -4   30.78    0.59
   3  -1  -4   30.86    0.57
  -3   1  -4   30.22    0.61
   4   1  -4    0.58    0.09
  -4  -1  -4    0.95    0.11
   4  -1  -4    0.78    0.09
  -4   1  -4    0.78    0.11
   5   1  -4   83.92    1.33
  -5  -1  -4   84.16    1.33
  -5   1  -4   82.95    1.35
   5  -1  -4   84.79    1.29
   6   1  -4   70.84    1.16
  -6  -1  -4   71.08    1.17
   6  -1  -4   71.50    1.12
  -6   1  -4   71.12    1.19
  -7  -1  -4   69.40    1.15
   7   1  -4   68.91    1.14
  -7   1  -4   68.66    1.17
   7  -1  -4   69.35    1.10
   8   1  -4    0.81    0.11
  -8   1  -4    0.95    0.12
   8  -1  -4    0.93    0.10
   9   1  -4   19.72    0.46
   9  -1   4   19.61    0.48
  -9  -1  -4   19.47    0.47
   9  -1  -4   19.86    0.43
  -9   1  -4   19.73    0.49
  10  -1   4  181.84    2.71
  10   1  -4  183.82    2.69
 -10  -1  -4  183.01    2.71
 -10   1  -4  183.78    2.73
  10  -1  -4  183.55    2.64
  10   1   4  183.61    2.68
 -11   1   4  121.07    1.81
  11  -1   4  117.15    1.84
 -11  -1  -4  115.52    1.85
  11  -1  -4  117.14    1.78
 -11  -1   4  120.38    1.82
  11   1   4  115.50    1.80
 -11   1  -4  116.63    1.87
 -12  -1  -4    2.90    0.16
 -12  -1  -4    2.39    0.18
 -12   1   4    2.21    0.14
  12  -1   4    2.52    0.18
 -12  -1  -4    2.44    0.14
  12   1   4    2.66    0.17
 -12   1  -4    2.41    0.19
  12  -1  -4    2.66    0.18
 -12   1  -4    2.28    0.14
 -12   1  -4    2.48    0.14
 -12  -1   4    2.24    0.14
 -13  -1  -4    6.26    0.22
 -13  -1  -4    6.30    0.28
  13  -1   4    6.55    0.27
 -13   1   4    6.41    0.21
 -13   1   4    7.23    0.23
 -13  -1  -4    6.32    0.21
 -13   1  -4    6.11    0.29
 -13   1  -4    6.44    0.23
  13   1   4    6.39    0.25
 -13   1  -4    6.43    0.22
 -13  -1   4    6.23    0.22
  13  -1  -4    6.50    0.27
 -14  -1  -4    2.02    0.14
 -14  -1  -4    1.99    0.18
  14  -1   4    1.94    0.16
 -14  -1  -4    1.92    0.13
 -14   1   4    2.63    0.15
 -14   1   4    2.51    0.15
  14   1   4    1.88    0.15
 -14   1  -4    2.06    0.19
 -14  -1   4    2.35    0.15
 -14   1  -4    1.92    0.15
 -14  -1   4    2.50    0.14
  14  -1  -4    1.79    0.17
 -14   1  -4    1.96    0.14
 -15   1   4   26.50    0.54
 -15  -1  -4   25.40    0.63
  15  -1   4   26.00    0.61
 -15  -1  -4   24.93    0.52
 -15  -1  -4   26.29    0.54
 -15   1   4   25.94    0.52
 -15  -1   4   26.02    0.54
  15  -1  -4   25.98    0.62
  15   1   4   25.66    0.58
 -15   1  -4   26.03    0.53
 -15   1  -4   26.06    0.55
 -15   1  -4   25.70    0.64
 -15  -1   4   26.07    0.51
 -16   1   4    0.99    0.12
 -16  -1  -4    0.84    0.15
 -16  -1  -4    0.89    0.12
 -16  -1  -4    0.93    0.11
 -16   1   4    1.66    0.14
  16  -1   4    0.84    0.14
  16  -1  -4    0.73    0.13
 -16   1  -4    0.84    0.15
 -16  -1   4    1.04    0.12
 -16  -1   4    0.97    0.11
  16   1   4    0.82    0.12
 -16   1  -4    0.85    0.12
 -16   1  -4    1.59    0.13
 -17   1   4    0.82    0.12
 -17  -1  -4    0.73    0.11
  17  -1   4    0.81    0.14
 -17   1   4    0.67    0.11
 -17  -1  -4    1.20    0.13
 -17  -1   4    0.78    0.11
  17  -1  -4    0.52    0.12
 -17   1  -4    0.61    0.11
 -17   1  -4    0.73    0.15
  17   1   4    0.69    0.12
 -17  -1   4    0.63    0.11
  18  -1   4   27.08    0.65
 -18   1   4   25.30    0.55
 -18  -1  -4   26.47    0.51
 -18   1   4   26.30    0.56
 -18  -1  -4   26.08    0.56
 -18  -1  -4   26.06    0.57
 -18   1  -4   25.52    0.57
  18  -1  -4   26.55    0.65
 -18  -1   4   26.35    0.55
 -18   1  -4   26.21    0.68
 -18  -1   4   24.95    0.56
  18   1   4   25.67    0.60
 -18   1  -4   26.40    0.56
 -19   1   4   11.34    0.35
 -19  -1  -4   10.81    0.33
 -19  -1  -4   11.13    0.30
  19  -1   4   11.58    0.41
 -19  -1  -4   11.01    0.35
 -19   1   4   11.42    0.34
 -19   1  -4   11.49    0.44
 -19  -1   4   11.57    0.34
 -19   1  -4   11.47    0.34
  19   1   4   11.50    0.38
 -19  -1   4   11.98    0.36
  19  -1  -4   11.91    0.42
 -19   1  -4   11.22    0.35
 -20  -1  -4    0.12    0.09
 -20   1   4    0.25    0.09
 -20   1   4    0.27    0.10
 -20  -1  -4    0.18    0.07
 -20  -1  -4    0.26    0.10
  20  -1   4    0.25    0.11
 -20   1  -4    0.37    0.11
 -20  -1   4    0.15    0.10
  20   1   4    0.15    0.09
 -20  -1   4    0.22    0.09
 -20   1  -4    0.08    0.08
  20  -1  -4    0.32    0.12
 -21  -1  -4    5.42    0.25
 -21   1   4    5.14    0.25
 -21   1   4    4.96    0.24
 -21  -1  -4    5.30    0.26
  21  -1   4    5.25    0.29
 -21  -1  -4    4.94    0.21
 -21  -1   4    5.10    0.25
  21  -1  -4    5.36    0.30
 -21   1  -4    5.22    0.26
 -21   1  -4    5.24    0.25
 -21  -1   4    4.91    0.24
 -22   1   4   44.94    0.87
 -22  -1  -4   45.76    0.90
 -22   1   4   44.70    0.87
  22  -1   4   45.03    0.97
 -22  -1  -4   44.36    0.81
 -22  -1  -4   44.84    0.87
  22  -1  -4   45.78    0.99
 -22  -1   4   46.54    0.87
 -22   1  -4   45.61    0.87
 -22   1  -4   45.12    0.89
 -22  -1   4   44.27    0.87
 -23  -1  -4   28.44    0.66
 -23  -1  -4   28.38    0.64
 -23   1   4   26.76    0.63
  23  -1   4   27.29    0.71
 -23   1   4   27.87    0.64
 -23  -1  -4   28.01    0.58
  23  -1  -4   26.25    0.71
 -23   1  -4   27.93    0.63
 -23  -1   4   27.79    0.63
 -23   1  -4   27.95    0.65
 -23  -1   4   28.40    0.64
  24  -1   4    3.09    0.26
 -24  -1  -4    3.33    0.23
 -24  -1  -4    3.60    0.20
 -24  -1  -4    3.34    0.23
 -24   1   4    3.58    0.24
 -24   1   4    3.57    0.23
 -24   1  -4    3.55    0.23
 -24  -1   4    3.73    0.23
 -24  -1   4    3.55    0.23
  24  -1  -4    3.67    0.27
 -24   1  -4    3.52    0.24
 -25   1   4    6.88    0.30
 -25  -1  -4    7.32    0.33
 -25   1   4    6.74    0.31
  25  -1   4    7.18    0.39
 -25  -1  -4    6.86    0.27
 -25  -1  -4    6.74    0.31
 -25  -1   4    6.95    0.31
 -25   1  -4    7.15    0.31
 -25   1  -4    6.88    0.32
  25  -1  -4    6.96    0.36
 -25  -1   4    7.10    0.31
 -26  -1  -4    2.37    0.18
 -26   1   4    1.83    0.20
 -26   1   4    2.46    0.23
 -26  -1  -4    2.19    0.21
 -26  -1  -4    2.43    0.23
  26  -1  -4    2.36    0.23
 -26   1  -4    1.99    0.21
 -26   1  -4    2.24    0.22
 -26  -1   4    2.02    0.21
 -26  -1   4    2.25    0.22
 -27   1   4    2.82    0.23
 -27  -1  -4    2.83    0.24
 -27  -1  -4    2.90    0.20
 -27  -1  -4    2.99    0.24
 -27   1   4    2.51    0.23
 -27  -1   4    2.77    0.23
 -27   1  -4    3.13    0.24
 -27   1  -4    2.83    0.24
 -27  -1   4    2.81    0.23
 -28  -1  -4    0.86    0.17
 -28  -1  -4    0.81    0.14
 -28   1   4    1.01    0.17
 -28  -1  -4    1.08    0.18
 -28   1   4    0.76    0.16
 -28  -1   4    0.58    0.15
 -28   1  -4    0.87    0.16
 -28   1  -4    1.19    0.18
 -28  -1   4    0.86    0.17
 -29  -1  -4    5.52    0.32
 -29  -1  -4    6.01    0.31
 -29   1   4    5.50    0.31
 -29   1   4    6.23    0.31
 -29   1  -4    5.33    0.31
 -29  -1   4    5.24    0.31
 -29   1  -4    5.24    0.30
 -29  -1   4    5.22    0.30
 -30   1   4   11.26    0.41
 -30  -1  -4   11.93    0.45
 -30  -1  -4   12.18    0.44
 -30   1   4   11.56    0.44
 -30   1  -4   11.75    0.42
 -30  -1   4   11.64    0.43
 -30  -1   4   11.84    0.44
 -30   1  -4   12.02    0.45
 -31   1   4   26.29    0.69
 -31  -1  -4   25.61    0.68
 -31  -1  -4   25.67    0.67
 -31   1   4   25.85    0.65
 -31   1  -4   25.65    0.68
 -31  -1   4   25.31    0.68
 -31   1  -4   25.38    0.65
 -31  -1   4   25.76    0.67
 -32  -1  -4    0.01    0.14
 -32  -1  -4    0.26    0.15
 -32   1   4    0.11    0.14
 -32   1   4    0.06    0.13
 -32  -1   4    0.40    0.15
 -32   1  -4    0.18    0.15
 -32   1  -4    0.13    0.15
 -32  -1   4    0.20    0.14
 -33  -1  -4    4.60    0.32
 -33   1   4    4.97    0.29
 -33  -1  -4    4.33    0.30
 -33   1   4    4.52    0.31
 -33   1  -4    5.06    0.32
 -33  -1   4    4.49    0.29
 -33  -1   4    4.94    0.32
 -33   1  -4    4.65    0.30
 -34   1   4    1.41    0.21
 -34  -1  -4    1.67    0.22
 -34   1   4    1.84    0.21
 -34  -1  -4    1.58    0.22
 -34  -1   4    1.70    0.22
 -34   1  -4    1.89    0.22
 -34   1  -4    1.60    0.21
 -34  -1   4    2.07    0.23
 -35   1   4   35.29    0.77
 -35  -1  -4   34.39    0.80
 -35  -1  -4   35.54    0.83
 -35   1   4   35.02    0.83
 -35   1  -4   34.10    0.81
 -35  -1   4   34.54    0.79
 -35  -1   4   34.75    0.82
 -35   1  -4   35.39    0.80
 -36  -1  -4    0.08    0.14
 -36  -1  -4    0.40    0.17
 -36   1   4    0.36    0.16
 -36   1  -4    0.42    0.16
 -36   1  -4    0.34    0.16
 -36  -1   4    0.25    0.15
 -36  -1   4    0.45    0.14
 -37   1   4    0.29    0.15
 -37  -1  -4   -0.10    0.14
 -37  -1  -4   -0.04    0.15
 -37   1  -4    0.01    0.14
 -37   1  -4   -0.02    0.14
 -37  -1   4    0.07    0.13
 -37  -1   4    0.02    0.14
 -38  -1  -4    6.38    0.33
 -38  -1  -4    6.72    0.34
 -38   1   4    6.20    0.34
 -38   1  -4    6.31    0.33
 -38  -1   4    6.81    0.31
 -38   1  -4    6.71    0.33
 -38  -1   4    6.78    0.34
 -39  -1  -4    3.25    0.26
 -39   1   4    3.31    0.26
 -39  -1  -4    3.20    0.27
 -39   1  -4    2.97    0.25
 -39  -1   4    3.23    0.27
 -39   1  -4    3.49    0.26
 -40  -1  -4    0.04    0.14
 -40   1   4    0.03    0.13
 -40  -1  -4    0.14    0.16
 -40   1  -4   -0.04    0.14
 -40  -1   4   -0.14    0.12
   0   2  -4    0.83    0.11
   0  -2  -4    0.75    0.09
  -1  -2  -4   34.51    0.63
   1   2  -4   35.09    0.68
  -1   2  -4   35.46    0.68
   1  -2  -4   35.16    0.62
  -2  -2  -4    1.01    0.10
   2   2  -4    0.87    0.11
   2  -2  -4    0.95    0.09
  -2   2  -4    0.68    0.10
  -3  -2  -4    0.27    0.07
   3   2  -4    0.18    0.07
  -3   2  -4    0.16    0.07
   3  -2  -4    0.10    0.05
  -4  -2  -4    1.16    0.11
   4   2  -4    1.29    0.13
  -4   2  -4    1.16    0.13
   4  -2  -4    1.17    0.10
   5   2  -4   86.38    1.40
  -5  -2  -4   88.74    1.38
  -5   2  -4   88.25    1.43
   5  -2  -4   89.86    1.33
  -6  -2  -4    0.15    0.07
   6   2  -4    0.18    0.08
  -6   2  -4    0.08    0.07
   6  -2  -4    0.30    0.06
   7   2  -4   19.32    0.46
  -7  -2  -4   19.16    0.45
   7  -2  -4   19.32    0.40
  -7   2  -4   19.66    0.48
  -8  -2  -4   35.94    0.70
   8   2  -4   35.86    0.71
  -8   2  -4   36.42    0.74
   8  -2  -4   36.72    0.64
  -9  -2  -4    4.15    0.20
   9   2  -4    4.12    0.20
   9  -2   4    4.19    0.21
   9  -2  -4    4.07    0.17
  -9   2  -4    4.15    0.22
   9  -2  -4    4.13    0.21
  10   2  -4    0.05    0.07
 -10  -2  -4    0.06    0.07
  10  -2   4    0.02    0.07
  10  -2  -4   -0.01    0.05
 -10   2  -4    0.12    0.08
  10  -2  -4    0.10    0.07
 -11  -2  -4    0.48    0.10
  11  -2   4    0.44    0.10
 -11   2   4    0.30    0.08
  11  -2  -4    0.49    0.11
  11   2   4    0.54    0.09
 -11   2  -4    0.43    0.10
  11  -2  -4    0.46    0.08
 -11  -2   4    0.38    0.07
 -11   2  -4    0.33    0.07
 -11   2  -4    0.61    0.11
 -12   2   4    0.23    0.07
 -12   2   4    0.20    0.06
 -12  -2  -4    0.16    0.09
 -12  -2  -4    0.25    0.07
 -12  -2  -4    0.25    0.08
  12  -2   4    0.16    0.08
 -12   2  -4    0.25    0.09
 -12  -2   4    0.23    0.07
 -12   2  -4    0.21    0.07
 -12   2  -4    0.32    0.08
  12   2   4    0.36    0.09
  12  -2  -4    0.24    0.09
  12  -2  -4    0.34    0.08
 -13  -2  -4    0.41    0.08
 -13   2   4    0.27    0.08
  13  -2   4    0.24    0.09
 -13  -2  -4    0.39    0.10
 -13  -2  -4    0.56    0.09
 -13   2   4    0.28    0.08
  13   2   4    0.36    0.08
  13  -2  -4    0.71    0.12
 -13   2  -4    0.34    0.09
 -13  -2   4    0.36    0.08
 -13   2  -4    0.31    0.10
 -13   2  -4    0.19    0.07
 -14  -2  -4    0.94    0.14
 -14   2   4    1.25    0.13
 -14  -2  -4    1.27    0.12
  14  -2   4    1.00    0.14
 -14   2   4    1.03    0.12
 -14  -2  -4    1.22    0.13
 -14  -2   4    1.12    0.11
 -14   2  -4    0.94    0.14
  14   2   4    1.01    0.12
 -14  -2   4    1.19    0.13
  14  -2  -4    1.02    0.14
 -14   2  -4    0.97    0.11
 -14   2  -4    0.89    0.10
 -15   2   4    8.23    0.27
 -15   2   4    8.51    0.26
  15  -2   4    8.25    0.33
 -15  -2  -4    7.84    0.25
 -15  -2  -4    7.67    0.26
  15  -2  -4    7.62    0.32
 -15  -2   4    8.20    0.27
  15   2   4    7.90    0.28
 -15   2  -4    9.46    0.29
 -15   2  -4    7.46    0.25
 -15  -2   4    8.04    0.25
 -16  -2  -4    3.56    0.19
 -16   2   4    3.53    0.18
  16  -2   4    3.82    0.24
 -16   2   4    3.54    0.19
 -16  -2  -4    3.53    0.18
  16   2   4    3.70    0.19
 -16  -2   4    3.49    0.19
 -16   2  -4    3.49    0.25
 -16   2  -4    3.34    0.19
  16  -2  -4    3.76    0.23
 -16   2  -4    3.70    0.18
 -16  -2   4    3.42    0.17
 -17  -2  -4    0.48    0.10
 -17   2   4    0.72    0.10
  17  -2   4    0.76    0.14
 -17  -2  -4    0.67    0.11
 -17   2   4    0.68    0.11
  17  -2  -4    0.71    0.14
 -17   2  -4    0.80    0.11
 -17   2  -4    0.69    0.12
  17   2   4    0.65    0.11
 -17  -2   4    0.73    0.11
 -17   2  -4    0.51    0.13
 -17  -2   4    0.72    0.11
 -18  -2  -4    0.47    0.10
 -18   2   4    0.12    0.08
  18  -2   4    0.18    0.10
 -18  -2  -4    0.46    0.09
 -18   2   4    0.41    0.10
 -18   2  -4    0.01    0.08
 -18   2  -4    0.00    0.10
 -18  -2   4    0.08    0.07
 -18   2  -4    0.05    0.08
  18  -2  -4    0.09    0.09
 -18  -2   4    0.00    0.08
  18   2   4    0.44    0.10
 -19  -2  -4    3.79    0.20
  19  -2   4    3.35    0.25
 -19   2   4    3.62    0.20
 -19  -2  -4    3.86    0.22
 -19   2   4    3.59    0.20
 -19   2  -4    3.49    0.19
 -19  -2   4    3.50    0.21
 -19  -2   4    3.71    0.19
  19  -2  -4    3.56    0.25
 -19   2  -4    3.64    0.20
 -19   2  -4    3.58    0.27
  20  -2   4   18.28    0.55
 -20   2   4   19.20    0.47
 -20  -2  -4   18.07    0.48
 -20  -2  -4   18.59    0.47
 -20   2   4   18.84    0.47
 -20   2  -4   18.66    0.49
  20  -2  -4   17.97    0.55
 -20   2  -4   18.08    0.46
 -20   2  -4   18.47    0.58
 -20  -2   4   19.40    0.46
 -20  -2   4   18.85    0.48
  21  -2   4    1.21    0.18
 -21  -2  -4    0.89    0.13
 -21  -2  -4    0.95    0.14
 -21   2   4    1.08    0.15
 -21   2   4    0.95    0.14
 -21   2  -4    1.04    0.14
 -21  -2   4    1.09    0.14
 -21   2  -4    0.85    0.13
 -21  -2   4    1.02    0.15
  21  -2  -4    1.03    0.17
 -22  -2  -4    0.85    0.14
 -22  -2  -4    0.84    0.14
 -22   2   4    1.00    0.15
 -22   2   4    0.75    0.13
  22  -2   4    0.66    0.16
 -22  -2   4    0.69    0.13
 -22  -2   4    0.69    0.13
  22  -2  -4    0.77    0.15
 -22   2  -4    0.71    0.13
 -22   2  -4    0.74    0.14
  23  -2   4    1.92    0.23
 -23  -2  -4    1.87    0.19
 -23  -2  -4    1.85    0.20
 -23   2   4    1.82    0.19
 -23  -2  -4    1.78    0.16
 -23   2   4    1.72    0.17
 -23  -2   4    1.50    0.18
  23  -2  -4    2.03    0.22
 -23   2  -4    1.93    0.19
 -23   2  -4    2.02    0.20
 -23  -2   4    1.74    0.18
 -24  -2  -4    0.13    0.12
 -24   2   4    0.15    0.11
 -24  -2  -4    0.11    0.12
  24  -2   4    0.42    0.15
 -24   2   4    0.04    0.10
 -24   2  -4    0.10    0.10
 -24  -2   4    0.52    0.13
 -24   2  -4    0.07    0.11
  24  -2  -4    0.11    0.11
 -24  -2   4    0.23    0.11
 -25   2   4    8.61    0.34
 -25  -2  -4    8.24    0.34
 -25  -2  -4    8.13    0.35
  25  -2   4    7.81    0.39
 -25   2   4    7.91    0.33
 -25   2  -4    8.08    0.34
 -25  -2   4    8.01    0.34
 -25   2  -4    7.96    0.33
  25  -2  -4    7.96    0.39
 -25  -2   4    8.27    0.33
 -26  -2  -4    0.15    0.13
 -26   2   4    0.12    0.12
 -26   2   4    0.07    0.10
 -26  -2  -4    0.07    0.12
  26  -2   4   -0.05    0.12
 -26   2  -4    0.15    0.12
 -26  -2   4    0.20    0.11
  26  -2  -4    0.16    0.12
 -26   2  -4    0.10    0.12
 -26  -2   4    0.13    0.11
 -27  -2  -4    0.61    0.16
 -27   2   4    0.51    0.15
 -27   2   4    0.50    0.13
 -27  -2  -4    0.37    0.15
 -27  -2   4    0.59    0.14
 -27   2  -4    0.62    0.16
 -27   2  -4    0.68    0.16
 -27  -2   4    0.67    0.15
 -28  -2  -4    1.00    0.19
 -28   2   4    0.73    0.16
 -28  -2  -4    0.97    0.18
 -28   2   4    0.82    0.16
 -28   2  -4    1.07    0.18
 -28  -2   4    1.11    0.17
 -28   2  -4    1.18    0.18
 -28  -2   4    1.07    0.18
 -29  -2  -4    7.74    0.37
 -29  -2  -4    8.38    0.37
 -29   2   4    8.30    0.34
 -29   2   4    8.03    0.37
 -29   2  -4    8.42    0.37
 -29  -2   4    8.12    0.36
 -29   2  -4    8.25    0.35
 -29  -2   4    8.35    0.37
 -30   2   4    0.14    0.13
 -30   2   4    0.07    0.12
 -30  -2  -4    0.01    0.14
 -30  -2  -4   -0.02    0.13
 -30  -2   4    0.10    0.13
 -30  -2   4   -0.12    0.11
 -30   2  -4    0.23    0.14
 -30   2  -4    0.04    0.13
 -31   2   4    0.21    0.13
 -31  -2  -4    0.07    0.14
 -31  -2  -4    0.17    0.15
 -31   2   4    0.24    0.15
 -31  -2   4    0.06    0.13
 -31  -2   4    0.31    0.15
 -31   2  -4    0.02    0.13
 -31   2  -4    0.15    0.14
 -32  -2  -4    0.61    0.18
 -32   2   4    0.62    0.15
 -32   2   4    0.51    0.17
 -32  -2  -4    0.67    0.18
 -32   2  -4    0.60    0.16
 -32   2  -4    0.39    0.16
 -32  -2   4    0.61    0.17
 -32  -2   4    0.57    0.16
 -33   2   4    2.82    0.24
 -33   2   4    2.86    0.28
 -33  -2  -4    2.57    0.26
 -33  -2  -4    2.48    0.25
 -33   2  -4    2.87    0.27
 -33  -2   4    2.97    0.27
 -33  -2   4    2.48    0.25
 -33   2  -4    3.10    0.26
 -34  -2  -4    1.29    0.22
 -34  -2  -4    1.14    0.21
 -34   2   4    1.76    0.24
 -34   2   4    1.48    0.22
 -34   2  -4    1.31    0.21
 -34   2  -4    1.78    0.22
 -34  -2   4    1.54    0.21
 -34  -2   4    1.41    0.21
 -35  -2  -4    0.97    0.20
 -35   2   4    1.08    0.20
 -35  -2  -4    1.29    0.21
 -35  -2   4    1.05    0.19
 -35   2  -4    0.79    0.17
 -35  -2   4    0.92    0.19
 -35   2  -4    0.97    0.19
 -36  -2  -4    0.25    0.16
 -36  -2  -4    0.46    0.17
 -36   2   4    0.58    0.18
 -36   2  -4    0.57    0.17
 -36  -2   4    0.71    0.17
 -36   2  -4    0.81    0.18
 -37  -2  -4    0.00    0.15
 -37  -2  -4    0.34    0.17
 -37   2   4    0.25    0.15
 -37  -2   4    0.00    0.12
 -37   2  -4    0.21    0.14
 -37   2  -4    0.13    0.14
 -37  -2   4   -0.02    0.14
 -38  -2  -4    0.17    0.15
 -38   2   4    0.07    0.14
 -38  -2  -4   -0.07    0.14
 -38  -2   4    0.07    0.13
 -38   2  -4   -0.15    0.13
 -38  -2   4    0.05    0.12
 -38   2  -4   -0.05    0.13
 -39  -2  -4    1.51    0.20
 -39   2   4    1.26    0.19
 -39  -2  -4    1.37    0.20
 -39  -2   4    1.48    0.20
 -39   2  -4    1.64    0.20
 -39   2  -4    1.93    0.21
 -39  -2   4    1.53    0.18
 -40   2   4    0.20    0.14
 -40  -2  -4    0.06    0.21
 -40  -2  -4    0.06    0.14
 -40  -2   4    0.07    0.14
   0   3  -4    0.04    0.06
   0  -3  -4    0.14    0.05
  -1  -3  -4    3.24    0.14
   1   3  -4    3.58    0.19
   1  -3  -4    3.32    0.14
  -1   3  -4    3.08    0.18
   2   3  -4   11.24    0.33
  -2  -3  -4   10.80    0.28
  -2   3  -4   11.33    0.34
   2  -3  -4   11.06    0.27
  -3  -3  -4    2.81    0.14
   3   3  -4    2.73    0.17
  -3   3  -4    2.64    0.17
   3  -3  -4    2.92    0.13
  -4  -3  -4    0.17    0.06
   4   3  -4    0.05    0.06
  -4   3  -4    0.18    0.08
  -5  -3  -4    2.49    0.14
   5   3  -4    2.84    0.17
  -5   3  -4    2.31    0.17
   5  -3  -4    2.56    0.12
  -6  -3  -4    0.95    0.11
   6   3  -4    0.98    0.12
   6  -3  -4    1.25    0.09
  -6   3  -4    1.28    0.14
   7   3  -4    6.78    0.26
  -7  -3  -4    6.78    0.24
   7  -3   4    6.66    0.27
   7  -3  -4    6.78    0.20
  -7   3  -4    6.60    0.27
   8   3  -4    0.07    0.07
  -8  -3  -4    0.09    0.06
   8  -3   4    0.11    0.07
   8  -3  -4    0.08    0.07
  -8   3  -4    0.03    0.07
  -9  -3  -4    7.53    0.27
   9  -3   4    7.51    0.29
   9   3  -4    7.31    0.28
  -9   3  -4    7.76    0.30
   9  -3  -4    7.97    0.22
   9  -3  -4    7.63    0.28
  10   3  -4    2.85    0.19
  10  -3   4    3.01    0.20
 -10  -3  -4    2.78    0.18
 -10   3   4    2.64    0.17
 -10   3  -4    2.71    0.19
  10  -3  -4    2.90    0.19
  10  -3  -4    2.91    0.14
 -10   3  -4    2.63    0.17
 -10   3  -4    2.71    0.14
  11  -3   4    3.52    0.22
 -11   3   4    3.26    0.16
 -11  -3  -4    3.74    0.21
 -11   3   4    3.56    0.16
 -11   3  -4    3.40    0.17
  11  -3  -4    3.48    0.16
  11  -3  -4    3.53    0.21
 -11   3  -4    3.66    0.22
 -11  -3   4    4.00    0.17
 -11   3  -4    3.38    0.16
  11   3   4    3.53    0.17
 -12   3   4    0.14    0.07
 -12   3   4    0.08    0.07
  12  -3   4    0.06    0.08
 -12  -3  -4    0.12    0.06
 -12  -3  -4    0.33    0.10
 -12  -3  -4    0.08    0.06
 -12   3  -4    0.11    0.07
  12  -3  -4    0.19    0.09
  12  -3  -4    0.09    0.06
 -12  -3   4    0.14    0.06
 -12   3  -4    0.08    0.06
  12   3   4    0.14    0.06
 -12   3  -4    0.08    0.08
 -13  -3  -4    8.61    0.24
 -13   3   4    7.92    0.25
  13  -3   4    7.69    0.31
 -13   3   4    7.09    0.24
 -13  -3   4    7.41    0.24
 -13   3  -4    7.39    0.25
  13  -3  -4    7.41    0.24
  13   3   4    8.40    0.27
 -13   3  -4    7.04    0.31
 -13   3  -4    7.50    0.24
  13  -3  -4    7.39    0.31
 -14   3   4    6.36    0.23
 -14   3   4    6.01    0.22
  14  -3   4    6.78    0.31
 -14  -3  -4    6.55    0.24
 -14  -3  -4    6.80    0.23
 -14  -3   4    6.62    0.24
 -14   3  -4    6.60    0.23
 -14   3  -4    6.56    0.25
 -14  -3   4    7.24    0.26
  14   3   4    6.35    0.24
  14  -3  -4    7.06    0.30
 -14   3  -4    6.58    0.31
 -15   3   4   12.15    0.33
 -15   3   4   12.01    0.33
  15  -3   4   10.85    0.40
 -15  -3  -4   11.11    0.31
 -15  -3  -4   11.12    0.33
  15  -3  -4   12.37    0.41
 -15  -3   4   11.63    0.30
 -15   3  -4   11.32    0.41
 -15  -3   4   12.20    0.34
 -15   3  -4   11.43    0.33
 -15   3  -4   11.64    0.32
  15   3   4   11.62    0.35
 -16  -3  -4    0.07    0.07
 -16  -3  -4    0.13    0.08
  16  -3   4    0.03    0.09
 -16   3   4   -0.01    0.07
 -16   3   4    0.11    0.07
 -16   3  -4    0.06    0.07
  16  -3  -4   -0.01    0.08
 -16   3  -4    0.11    0.10
 -16  -3   4    0.17    0.08
 -16   3  -4    0.04    0.07
 -16  -3   4    0.04    0.06
 -17  -3  -4    0.25    0.09
 -17  -3  -4    0.27    0.09
 -17   3   4    0.05    0.07
 -17   3   4    0.11    0.08
  17  -3   4    0.10    0.09
 -17  -3   4    0.07    0.07
  17  -3  -4    0.23    0.11
 -17   3  -4    0.17    0.08
 -17   3  -4    0.19    0.11
 -17   3  -4    0.27    0.10
 -17  -3   4    0.11    0.07
  18  -3   4    0.89    0.16
 -18  -3  -4    0.74    0.12
 -18   3   4    0.63    0.11
 -18   3   4    0.58    0.11
 -18  -3  -4    0.65    0.11
 -18  -3   4    0.74    0.11
 -18   3  -4    1.01    0.17
 -18   3  -4    0.67    0.13
 -18   3  -4    0.63    0.11
  18  -3  -4    0.73    0.14
 -18  -3   4    0.67    0.11
 -19  -3  -4    1.12    0.14
 -19  -3  -4    1.24    0.15
  19  -3   4    1.21    0.19
 -19   3   4    1.55    0.16
 -19   3   4    1.28    0.15
 -19  -3   4    1.32    0.14
 -19   3  -4    1.40    0.15
  19  -3  -4    1.35    0.18
 -19   3  -4    0.93    0.13
 -19   3  -4    1.23    0.19
 -19  -3   4    1.18    0.14
 -20  -3  -4    0.10    0.09
 -20   3   4    0.08    0.08
 -20  -3  -4    0.19    0.10
 -20   3   4    0.15    0.09
 -20  -3   4    0.08    0.09
 -20   3  -4    0.66    0.12
  20  -3  -4    0.05    0.10
 -20   3  -4    0.30    0.11
 -20  -3   4    0.09    0.08
 -20   3  -4    0.53    0.15
 -21  -3  -4    3.45    0.21
 -21   3   4    3.35    0.21
 -21   3   4    3.31    0.21
  21  -3   4    3.64    0.27
 -21  -3  -4    3.58    0.23
  21  -3  -4    3.70    0.27
 -21  -3   4    3.92    0.23
 -21   3  -4    3.83    0.23
 -21  -3   4    3.65    0.21
 -21   3  -4    3.54    0.21
 -22  -3  -4    0.05    0.11
 -22  -3  -4    0.01    0.09
 -22   3   4    0.06    0.10
  22  -3   4    0.02    0.11
 -22   3   4    0.12    0.10
 -22  -3   4    0.02    0.08
 -22   3  -4    0.06    0.09
 -22   3  -4    0.09    0.10
  22  -3  -4    0.23    0.12
 -22  -3   4    0.09    0.10
  23  -3   4    1.62    0.22
 -23  -3  -4    1.45    0.17
 -23  -3  -4    1.67    0.20
 -23   3   4    1.56    0.17
 -23   3   4    1.48    0.17
 -23   3  -4    1.66    0.19
  23  -3  -4    1.74    0.22
 -23  -3   4    1.31    0.16
 -23   3  -4    1.37    0.16
 -23  -3   4    1.54    0.19
 -24  -3  -4    0.00    0.10
 -24  -3  -4   -0.13    0.11
 -24   3   4    0.12    0.11
  24  -3   4    0.01    0.13
 -24   3   4    0.10    0.10
 -24  -3   4   -0.05    0.10
 -24   3  -4   -0.01    0.10
 -24   3  -4    0.00    0.10
 -24  -3   4   -0.01    0.08
  24  -3  -4    0.18    0.12
 -25  -3  -4    0.89    0.16
 -25   3   4    0.97    0.15
  25  -3   4    1.00    0.20
 -25  -3  -4    1.25    0.18
 -25   3   4    1.15    0.17
 -25  -3   4    0.86    0.15
 -25   3  -4    0.96    0.15
  25  -3  -4    0.97    0.18
 -25   3  -4    1.00    0.16
 -25  -3   4    1.12    0.16
 -26  -3  -4    2.23    0.22
  26  -3   4    2.67    0.42
 -26   3   4    2.35    0.21
 -26  -3  -4    2.07    0.21
 -26   3   4    2.57    0.24
 -26   3  -4    1.97    0.20
 -26  -3   4    2.64    0.22
 -26   3  -4    2.09    0.22
 -26  -3   4    2.35    0.23
 -27   3   4    0.55    0.15
 -27  -3  -4    0.73    0.16
 -27  -3  -4    0.58    0.15
 -27   3   4    0.54    0.14
 -27   3  -4    0.63    0.16
 -27  -3   4    0.64    0.15
 -27   3  -4    0.69    0.15
 -27  -3   4    0.74    0.16
 -28  -3  -4    0.18    0.14
 -28  -3  -4    0.07    0.13
 -28   3   4    0.02    0.12
 -28   3   4   -0.03    0.11
 -28  -3   4    0.06    0.11
 -28   3  -4   -0.11    0.11
 -28   3  -4    0.16    0.13
 -28  -3   4   -0.08    0.12
 -29   3   4    0.22    0.14
 -29   3   4    0.29    0.12
 -29  -3  -4    0.21    0.14
 -29  -3  -4    0.43    0.16
 -29  -3   4    0.29    0.14
 -29   3  -4    0.34    0.13
 -29   3  -4    0.09    0.14
 -29  -3   4    0.13    0.12
 -30   3   4    2.32    0.22
 -30  -3  -4    2.08    0.25
 -30   3   4    2.39    0.25
 -30  -3  -4    2.15    0.24
 -30   3  -4    2.10    0.22
 -30   3  -4    2.05    0.23
 -30  -3   4    1.82    0.22
 -30  -3   4    1.71    0.21
 -31   3   4    0.16    0.15
 -31   3   4    0.23    0.13
 -31  -3  -4    0.16    0.15
 -31  -3  -4    0.12    0.15
 -31  -3   4    0.17    0.13
 -31  -3   4    0.13    0.13
 -31   3  -4   -0.12    0.12
 -31   3  -4    0.08    0.13
 -32  -3  -4    0.16    0.15
 -32  -3  -4    0.05    0.15
 -32   3   4    0.03    0.13
 -32   3   4    0.08    0.12
 -32  -3   4    0.28    0.14
 -32   3  -4    0.20    0.15
 -32  -3   4    0.17    0.14
 -32   3  -4   -0.08    0.13
 -33   3   4    0.71    0.18
 -33  -3  -4    0.74    0.18
 -33  -3  -4    0.60    0.18
 -33  -3   4    0.37    0.16
 -33   3  -4    0.57    0.17
 -33   3  -4    0.77    0.18
 -33  -3   4    0.86    0.18
 -34  -3  -4    0.28    0.16
 -34  -3  -4    0.36    0.17
 -34   3   4    0.21    0.15
 -34   3  -4    0.34    0.16
 -34  -3   4    0.18    0.15
 -34  -3   4    0.04    0.12
 -34   3  -4    0.25    0.15
 -35  -3  -4    0.03    0.15
 -35   3   4    0.00    0.13
 -35  -3  -4   -0.09    0.15
 -35  -3   4    0.00    0.13
 -35  -3   4    0.02    0.13
 -35   3  -4   -0.03    0.14
 -35   3  -4   -0.01    0.13
 -36   3   4    0.29    0.15
 -36  -3  -4   -0.22    0.14
 -36  -3  -4   -0.06    0.15
 -36  -3   4   -0.03    0.13
 -36   3  -4    0.12    0.14
 -36  -3   4   -0.18    0.12
 -36   3  -4    0.10    0.13
 -37  -3  -4    0.31    0.16
 -37   3   4    0.13    0.15
 -37  -3  -4    0.34    0.17
 -37  -3   4    0.04    0.13
 -37   3  -4    0.18    0.14
 -37  -3   4    0.08    0.13
 -37   3  -4    0.19    0.15
 -38  -3  -4    0.15    0.15
 -38  -3  -4    0.34    0.17
 -38   3   4    0.62    0.16
 -38  -3   4    0.59    0.16
 -38   3  -4    0.54    0.15
 -38   3  -4    0.46    0.15
 -38  -3   4    0.10    0.12
 -39  -3  -4    0.21    0.16
 -39  -3  -4    0.15    0.15
 -39   3   4    0.23    0.14
 -39  -3   4    0.34    0.13
 -39   3  -4    0.15    0.14
 -39   3  -4    0.23    0.14
 -39  -3   4    0.36    0.14
 -40   3   4    0.11    0.15
 -40  -3  -4   -0.05    0.17
   0  -4  -4    6.18    0.18
   0   4  -4    6.38    0.26
  -1  -4  -4    5.58    0.18
   1  -4  -4    5.64    0.17
  -1   4  -4    6.27    0.25
  -2  -4  -4    0.68    0.08
   2   4  -4    0.64    0.11
   2  -4  -4    0.76    0.08
  -2   4  -4    0.76    0.12
  -3  -4  -4    1.83    0.12
   3   4  -4    1.66    0.15
   3  -4  -4    1.67    0.09
  -3   4  -4    1.76    0.15
  -4  -4  -4   31.24    0.58
   4  -4  -4   31.33    0.53
  -4   4  -4   32.23    0.67
   5   4  -4   67.80    1.17
  -5  -4  -4   68.93    1.10
   5  -4  -4   70.79    1.07
  -5   4  -4   68.17    1.19
   6  -4   4    0.31    0.09
  -6  -4  -4    0.29    0.07
   6   4  -4    0.19    0.08
  -6   4  -4    0.32    0.09
  -7  -4  -4    1.04    0.12
   7   4  -4    1.34    0.14
   7  -4   4    1.34    0.14
  -7   4  -4    1.28    0.15
   7  -4  -4    0.95    0.12
   8  -4   4    7.17    0.29
  -8  -4  -4    6.80    0.24
   8   4  -4    6.72    0.27
  -8   4   4    5.63    0.26
   8  -4  -4    7.03    0.27
  -8   4  -4    6.57    0.21
  -8   4  -4    6.77    0.28
   9  -4   4   53.49    1.01
  -9   4   4   54.17    0.89
  -9  -4  -4   53.50    0.94
   9   4  -4   54.50    1.00
  -9   4  -4   54.67    0.89
  -9   4  -4   52.04    0.88
  -9   4  -4   52.83    1.01
   9  -4  -4   52.82    0.98
  10   4  -4    0.16    0.09
  10  -4   4    0.05    0.08
 -10   4   4    0.14    0.07
  10  -4  -4    0.11    0.07
 -10   4  -4    0.15    0.09
 -10  -4   4    0.14    0.06
 -10   4  -4    0.06    0.06
 -10   4  -4    0.09    0.06
 -11   4   4    0.32    0.08
  11   4  -4    0.14    0.09
  11  -4   4    0.02    0.07
 -11  -4  -4    0.30    0.08
 -11   4  -4    0.02    0.08
 -11   4  -4    0.03    0.07
  11  -4  -4    0.19    0.09
  11   4   4    0.15    0.06
 -11   4  -4    0.11    0.06
 -11  -4   4    0.29    0.08
 -12  -4  -4    1.51    0.12
 -12   4   4    1.79    0.13
 -12  -4  -4    1.35    0.13
  12  -4   4    1.80    0.18
 -12   4   4    1.08    0.12
 -12   4  -4    1.28    0.16
  12   4   4    1.67    0.16
 -12   4  -4    0.99    0.11
 -12  -4   4    1.24    0.12
  12  -4  -4    1.88    0.17
 -12   4  -4    1.21    0.13
  13  -4   4   10.78    0.39
 -13   4   4   11.36    0.32
 -13   4   4   10.96    0.31
 -13  -4  -4   10.75    0.31
 -13  -4  -4   11.52    0.30
 -13  -4   4   10.84    0.31
  13  -4  -4   11.19    0.38
 -13   4  -4   10.73    0.39
 -13   4  -4   10.70    0.30
 -13   4  -4   10.60    0.31
 -14   4   4    1.20    0.13
 -14  -4  -4    1.49    0.14
  14  -4   4    1.27    0.17
 -14  -4  -4    1.47    0.13
 -14   4   4    1.01    0.12
 -14  -4   4    1.25    0.13
  14  -4  -4    1.56    0.17
 -14   4  -4    1.11    0.12
 -14   4  -4    1.61    0.14
 -14   4  -4    1.24    0.17
 -15  -4  -4   42.18    0.74
 -15  -4  -4   39.99    0.76
 -15   4   4   40.79    0.75
 -15   4   4   41.08    0.76
  15  -4   4   40.45    0.88
  15  -4  -4   41.70    0.88
 -15   4  -4   41.62    0.75
 -15   4  -4   39.41    0.76
 -15  -4   4   40.44    0.71
 -15   4  -4   40.58    0.88
 -15  -4   4   40.30    0.76
 -16   4   4   11.20    0.33
  16  -4   4   11.83    0.43
 -16  -4  -4   11.10    0.32
 -16  -4  -4   11.66    0.35
 -16   4   4   10.75    0.33
 -16  -4   4   10.84    0.30
 -16   4  -4   10.86    0.42
 -16   4  -4   11.04    0.32
  16  -4  -4   11.43    0.41
 -16  -4   4   10.91    0.33
 -16   4  -4   11.26    0.34
 -17   4   4    9.45    0.31
 -17  -4  -4   10.01    0.31
 -17   4   4    9.98    0.32
  17  -4   4   10.71    0.41
 -17  -4  -4   10.62    0.33
 -17   4  -4   10.23    0.33
  17  -4  -4    9.93    0.39
 -17   4  -4    9.67    0.31
 -17   4  -4   10.44    0.41
 -17  -4   4   10.25    0.33
 -17  -4   4   10.31    0.30
 -18  -4  -4    0.16    0.09
 -18   4   4    0.16    0.09
 -18   4   4    0.42    0.11
 -18  -4  -4    0.44    0.10
  18  -4   4    0.21    0.11
  18  -4  -4    0.18    0.11
 -18  -4   4    0.27    0.09
 -18   4  -4    0.22    0.12
 -18   4  -4    0.18    0.09
 -18  -4   4    0.21    0.08
 -18   4  -4    0.16    0.08
 -19   4   4   31.89    0.66
 -19  -4  -4   31.04    0.67
  19  -4   4   31.60    0.80
 -19  -4  -4   31.11    0.65
 -19   4   4   31.91    0.65
 -19  -4   4   31.58    0.67
 -19   4  -4   31.03    0.65
  19  -4  -4   31.02    0.77
 -19   4  -4   31.33    0.68
 -19   4  -4   31.19    0.79
 -19  -4   4   31.40    0.63
  20  -4   4    0.37    0.14
 -20  -4  -4    0.49    0.12
 -20   4   4    0.36    0.11
 -20   4   4    0.52    0.12
 -20  -4  -4    0.52    0.13
 -20   4  -4    0.38    0.11
 -20   4  -4    0.49    0.15
  20  -4  -4    0.47    0.14
 -20  -4   4    0.45    0.10
 -20   4  -4    0.29    0.11
 -20  -4   4    0.39    0.11
[truncated: 2,464,952 more chars]
