# Supplementary material for: Crystal structure and doping in synthetic enstatite: an analysis of Li/Fe3+-doped single-crystal samples
Source: Acta Crystallogr B Struct Sci Cryst Eng Mater. 2025 Jan 14;81(Pt 1):84–91. doi: 10.1107/S2052520624011624 (PMC11801706; doi:10.1107/S2052520624011624)
Supplement: Supplementary file 2 [file b-81-00084-OPX_1sup2.hkl]

data_OPX_1                                                                      
_shelx_title ' ENSTA2c in Pbca'                                                 
_shelx_refln_list_code          4                                               
_shelx_F_calc_maximum      195.58                                               
_exptl_crystal_F_000       866.74                                               
_reflns_d_resolution_high  0.4224                                               
                                                                                
loop_                                                                           
 _space_group_symop_operation_xyz                                               
 'x, y, z'                                                                      
 '-x+1/2, -y, z+1/2'                                                            
 '-x, y+1/2, -z+1/2'                                                            
 'x+1/2, -y+1/2, -z'                                                            
 '-x, -y, -z'                                                                   
 'x-1/2, y, -z-1/2'                                                             
 'x, -y-1/2, z-1/2'                                                             
 '-x-1/2, y-1/2, z'                                                             
                                                                                
_cell_length_a    18.1735                                                       
_cell_length_b     8.7767                                                       
_cell_length_c     5.1932                                                       
_cell_angle_alpha  90.000                                                       
_cell_angle_beta   90.000                                                       
_cell_angle_gamma  90.000                                                       
                                                                                
_shelx_F_squared_multiplier     1.000                                           
                                                                                
loop_                                                                           
 _refln_index_h                                                                 
 _refln_index_k                                                                 
 _refln_index_l                                                                 
 _refln_F_squared_calc                                                          
 _refln_F_squared_meas                                                          
 _refln_F_squared_sigma                                                         
 _refln_observed_status                                                         
   2   0   0          0.14          0.00         3.69 o                         
   4   0   0         15.73         25.11         1.48 o                         
   6   0   0        238.36        274.51         5.91 o                         
   8   0   0       3402.05       3459.90        50.98 o                         
  10   0   0         36.06         43.57         2.95 o                         
  12   0   0      28849.29      29751.77       431.06 o                         
  14   0   0        466.28        446.27        11.45 o                         
  16   0   0      11684.56      11142.98       171.51 o                         
  18   0   0         15.93         33.23         4.43 o                         
  20   0   0      18215.42      18402.45       149.22 o                         
  22   0   0         14.01         25.32         2.90 o                         
  24   0   0       2793.38       2837.56        20.77 o                         
  26   0   0        483.27        463.90         7.01 o                         
  28   0   0       5082.12       4945.73        53.99 o                         
  30   0   0        184.72        182.37         6.92 o                         
  32   0   0       3623.37       3565.63        42.12 o                         
  34   0   0        229.38        274.21        24.56 o                         
  36   0   0          0.85          5.54         5.17 o                         
  38   0   0          0.07          0.74         4.80 o                         
  40   0   0       1182.57       1129.97        26.24 o                         
  42   0   0          9.75         10.71         4.80 o                         
   2   1   0       1534.16       1420.01        14.10 o                         
   4   1   0         88.42         88.48         2.49 o                         
   8   1   0          0.63          6.81         2.40 o                         
  10   1   0       6938.23       7109.03        77.30 o                         
  12   1   0         12.13         17.39         1.85 o                         
  14   1   0      11413.75      10863.28       137.04 o                         
  16   1   0         32.47         37.66         4.06 o                         
  18   1   0       1626.65       1735.24        17.62 o                         
  20   1   0        411.78        424.32         5.11 o                         
  22   1   0        794.82        798.38         5.88 o                         
  24   1   0        340.08        326.36         3.65 o                         
  26   1   0        871.10        835.22         7.24 o                         
  28   1   0         20.89         26.04         1.89 o                         
  30   1   0        529.57        508.48         7.83 o                         
  32   1   0         79.53         80.43         4.00 o                         
  34   1   0       4843.59       4736.01        37.96 o                         
  36   1   0         12.23         22.11         6.65 o                         
  38   1   0          0.66          5.30         3.63 o                         
  40   1   0         29.80         31.51         4.44 o                         
  42   1   0        137.69        125.07         6.39 o                         
   0   2   0       8553.35       8562.92       121.49 o                         
   2   2   0          0.19          5.97         1.85 o                         
   4   2   0      11188.38      10815.77       282.83 o                         
   6   2   0        189.41        185.88         2.55 o                         
   8   2   0        439.31        442.99         6.30 o                         
  10   2   0        283.70        283.51         5.15 o                         
  12   2   0        600.32        702.46        13.30 o                         
  14   2   0        205.56        202.01         7.20 o                         
  16   2   0       2000.26       2026.78        24.27 o                         
  18   2   0          2.20          5.94         2.62 o                         
  20   2   0         42.05         59.57         1.65 o                         
  22   2   0        129.94        130.71         2.60 o                         
  24   2   0        569.76        566.93         7.18 o                         
  26   2   0         23.17         27.98         1.80 o                         
  28   2   0        419.95        415.28         5.15 o                         
  30   2   0         11.90         15.51         1.79 o                         
  32   2   0         55.31         67.77         4.52 o                         
  34   2   0        118.28        109.51         5.25 o                         
  36   2   0        330.13        347.47        10.05 o                         
  38   2   0         71.32         78.85         6.13 o                         
  40   2   0        409.81        394.18        10.44 o                         
  42   2   0         57.64         54.99         4.82 o                         
   2   3   0       3348.63       3171.74        44.89 o                         
   4   3   0        685.76        650.72         7.95 o                         
   6   3   0        894.80        950.65        11.36 o                         
   8   3   0          6.68         10.52         1.42 o                         
  10   3   0         83.31         96.19         3.32 o                         
  12   3   0        264.68        259.27         6.28 o                         
  14   3   0       2840.61       2785.76        30.53 o                         
  16   3   0         41.58         58.59        12.74 o                         
  18   3   0          9.37         18.11         1.25 o                         
  20   3   0         20.22         23.21         1.30 o                         
  22   3   0        127.46        134.99         2.46 o                         
  24   3   0          0.00          1.12         1.20 o                         
  26   3   0        406.66        408.49         5.70 o                         
  28   3   0          2.16          3.52         1.53 o                         
  30   3   0         90.40         95.98         3.59 o                         
  32   3   0          0.42          4.10         2.17 o                         
  34   3   0          5.95         11.10         4.80 o                         
  36   3   0          6.22          5.13         3.46 o                         
  38   3   0          1.44         -0.45         7.38 o                         
  40   3   0          5.38          5.13         3.69 o                         
  42   3   0        136.61        132.18         9.60 o                         
   0   4   0       1188.35       1118.21        12.04 o                         
   2   4   0        219.30        224.62         3.30 o                         
   4   4   0       1407.33       1474.01        16.06 o                         
   6   4   0         75.33         74.58         3.51 o                         
   8   4   0       9842.94       9825.85       104.96 o                         
  10   4   0       1133.32       1095.38        21.08 o                         
  12   4   0        225.98        215.58         4.18 o                         
  14   4   0        118.11        121.12         3.52 o                         
  16   4   0       2525.08       2666.40        27.85 o                         
  18   4   0        171.63        176.23         2.98 o                         
  20   4   0       5890.50       5941.24        33.00 o                         
  22   4   0        222.25        221.47         4.32 o                         
  24   4   0        204.64        218.09         4.00 o                         
  26   4   0         47.89         56.82         2.61 o                         
  28   4   0        113.41        114.29         3.77 o                         
  30   4   0          6.29          9.67         2.03 o                         
  32   4   0        140.43        140.81         4.69 o                         
  34   4   0        319.90        310.64         7.58 o                         
  36   4   0         46.40         46.25         5.05 o                         
  38   4   0        128.38        120.68         6.77 o                         
  40   4   0        346.03        337.27         9.46 o                         
  42   4   0        109.03        101.54         9.97 o                         
   2   5   0      15840.31      16355.56       134.14 o                         
   4   5   0         48.93         55.16         2.04 o                         
   6   5   0      15916.28      14949.10       153.57 o                         
   8   5   0         97.43        109.51         3.28 o                         
  10   5   0       5113.14       4916.06        50.56 o                         
  12   5   0         93.54         87.14         6.28 o                         
  14   5   0      29017.02      29129.87       445.30 o                         
  16   5   0        207.60        204.46         3.90 o                         
  18   5   0       2124.43       2127.89        14.69 o                         
  20   5   0        516.09        517.14         5.41 o                         
  22   5   0        145.92        142.56         3.75 o                         
  24   5   0         35.30         46.26         2.36 o                         
  26   5   0       2497.77       2462.48        18.11 o                         
  28   5   0         17.31         22.32         2.97 o                         
  30   5   0         20.82         36.00         8.53 o                         
  32   5   0         13.98         16.40         3.46 o                         
  34   5   0       3743.32       3703.52        42.86 o                         
  36   5   0          0.06          3.32         2.73 o                         
  38   5   0          8.51         10.06         3.63 o                         
  40   5   0        165.31        163.94        10.34 o                         
   2   6   0        313.13        314.70         4.01 o                         
   6   6   0        251.01        252.65         4.97 o                         
   8   6   0       1649.45       1733.39        23.49 o                         
  10   6   0        481.74        471.97         8.08 o                         
  12   6   0       6807.46       6724.81        99.34 o                         
  14   6   0        283.06        279.53         4.06 o                         
  16   6   0       1800.51       1808.63        14.27 o                         
  18   6   0         38.15         54.27         2.82 o                         
  20   6   0      14549.83      14445.13        82.32 o                         
  22   6   0          2.19          5.54         1.57 o                         
  24   6   0       2123.50       2148.20        16.12 o                         
  26   6   0         87.55         87.93         3.46 o                         
  28   6   0       1255.70       1221.02        13.47 o                         
  30   6   0         36.94         42.19         3.62 o                         
  32   6   0       2756.28       2738.73        24.68 o                         
  34   6   0        273.96        268.55         6.30 o                         
  36   6   0         80.81         90.45         5.56 o                         
  38   6   0         41.87         51.55        17.17 o                         
   2   7   0         57.05         49.47         3.51 o                         
   4   7   0       1836.43       1775.12        19.96 o                         
   6   7   0       2097.10       2095.72        23.34 o                         
   8   7   0        126.41        124.10         3.69 o                         
  10   7   0       6579.21       6414.15        65.14 o                         
  12   7   0        326.16        330.35         6.13 o                         
  14   7   0       3635.55       3730.36        29.04 o                         
  16   7   0        162.99        158.06         2.93 o                         
  18   7   0         25.00         25.10         1.65 o                         
  20   7   0          0.80          5.09         1.47 o                         
  22   7   0        254.78        255.15         4.77 o                         
  24   7   0         51.72         54.61         2.86 o                         
  26   7   0        300.71        291.51         8.53 o                         
  28   7   0         41.57         45.16         3.17 o                         
  30   7   0        306.11        297.22         6.35 o                         
  32   7   0          8.28          7.94         2.79 o                         
  34   7   0        824.05        811.51        12.85 o                         
  36   7   0          4.85          9.44         9.97 o                         
  38   7   0        103.65        124.43         8.49 o                         
   0   8   0       1043.43        952.80        14.42 o                         
   2   8   0        686.33        678.11        11.39 o                         
   4   8   0       3442.65       3381.58        51.52 o                         
   6   8   0          5.40          7.01         2.58 o                         
   8   8   0        265.63        226.75         8.86 o                         
  10   8   0        623.06        600.59         8.42 o                         
  12   8   0        425.52        383.91         5.65 o                         
  14   8   0         49.46         52.58         2.08 o                         
  16   8   0       2546.86       2550.55        23.15 o                         
  18   8   0         96.15         95.11         2.76 o                         
  20   8   0         99.45         93.04         3.23 o                         
  22   8   0         52.34         50.42         2.83 o                         
  24   8   0        215.20        214.57         5.16 o                         
  26   8   0        219.22        205.20         6.25 o                         
  28   8   0         93.22        105.77         5.24 o                         
  30   8   0         41.21         36.83         3.90 o                         
  32   8   0        258.92        275.08         7.67 o                         
  34   8   0         94.73         93.04         8.86 o                         
  36   8   0        181.45        197.17        11.45 o                         
  38   8   0        160.24        141.79         9.23 o                         
   2   9   0        363.21        396.66        10.34 o                         
   4   9   0         38.76         39.23         2.84 o                         
   6   9   0        788.61        744.46        14.59 o                         
   8   9   0        260.99        247.73         7.02 o                         
  10   9   0         68.13         92.63         5.91 o                         
  12   9   0         31.61         39.71         2.40 o                         
  14   9   0       2331.62       2276.07        19.86 o                         
  16   9   0         19.31         23.03         2.28 o                         
  18   9   0          1.22         12.55         2.42 o                         
  20   9   0          0.56          5.95         2.37 o                         
  22   9   0          7.77         17.84         2.52 o                         
  24   9   0        234.08        239.07         6.73 o                         
  26   9   0        658.16        682.53        24.19 o                         
  28   9   0          6.85         14.95         3.92 o                         
  30   9   0         31.81         34.13         5.35 o                         
  32   9   0        133.14        119.26         9.60 o                         
  34   9   0        154.36        152.86        10.71 o                         
  36   9   0         87.83         78.64         8.12 o                         
  38   9   0          0.97          0.00         4.06 o                         
   2  10   0        149.69        161.36         7.38 o                         
   4  10   0        451.17        460.95         8.61 o                         
   6  10   0          5.57          5.41         1.94 o                         
   8  10   0       3277.08       3304.15        37.54 o                         
  10  10   0          1.56          4.08         2.04 o                         
  12  10   0        536.45        534.92        14.56 o                         
  14  10   0         25.52         32.05         2.81 o                         
  16  10   0        436.84        451.57        11.46 o                         
  18  10   0          3.46          7.57         5.17 o                         
  20  10   0       4601.87       4594.86        43.76 o                         
  22  10   0          6.07         16.09         5.35 o                         
  24  10   0        147.12        155.81         9.97 o                         
  26  10   0         35.72         45.04         7.38 o                         
  28  10   0        231.84        236.69        12.19 o                         
  30  10   0        131.72        132.55        10.71 o                         
  32  10   0        277.38        272.15        13.66 o                         
  34  10   0        168.05        147.69        10.34 o                         
  36  10   0         59.09         52.80         7.01 o                         
   4  11   0        403.79        426.94        11.82 o                         
   6  11   0       4651.92       4406.40        66.73 o                         
   8  11   0          3.19          5.17         2.04 o                         
  10  11   0       2378.58       2326.44        29.50 o                         
  12  11   0        119.72        134.84        13.25 o                         
  14  11   0      10200.17      10051.97        84.28 o                         
  16  11   0          7.13         10.61         2.29 o                         
  18  11   0        793.92        779.49        15.77 o                         
  20  11   0        574.48        571.01        17.73 o                         
  22  11   0         19.53         17.35         5.17 o                         
  24  11   0        191.86        190.16        11.08 o                         
  26  11   0       1014.80       1034.86        26.60 o                         
  28  11   0          3.24          2.95         5.17 o                         
  30  11   0         32.01         30.64         6.65 o                         
  32  11   0        124.77        112.61         9.60 o                         
  34  11   0       2153.39       2128.90        41.05 o                         
  36  11   0          4.54          4.43         4.43 o                         
   6  12   0         15.96         15.14         3.32 o                         
   8  12   0         88.94         84.55         5.91 o                         
  10  12   0          8.14         22.15         4.43 o                         
  12  12   0        385.99        385.49         7.74 o                         
  14  12   0        116.15        119.29         4.70 o                         
  16  12   0         25.27         42.77         7.56 o                         
  18  12   0        104.04        103.38         8.49 o                         
  20  12   0       3516.70       3532.07        61.45 o                         
  22  12   0          2.71         13.66         5.17 o                         
  24  12   0       1553.68       1584.14        34.74 o                         
  26  12   0         90.15         70.89         8.49 o                         
  28  12   0         74.17         88.24         9.23 o                         
  30  12   0         82.21         75.69         8.86 o                         
  32  12   0        980.42        923.65        24.01 o                         
  34  12   0         70.26         68.30         7.38 o                         
   8  13   0          9.98         15.51         4.06 o                         
  10  13   0       2421.39       2388.38        42.91 o                         
  12  13   0          8.42          9.41         2.61 o                         
  14  13   0        289.09        285.98         8.34 o                         
  16  13   0          6.07          4.06         4.06 o                         
  18  13   0        390.01        404.01        15.14 o                         
  20  13   0         18.15         21.78         5.54 o                         
  22  13   0        809.04        816.76        22.90 o                         
  24  13   0        143.62        129.23        10.34 o                         
  26  13   0         22.49         21.04         5.91 o                         
  28  13   0         53.38         57.60         8.12 o                         
  30  13   0        208.50        229.30        12.19 o                         
  32  13   0          1.35          0.74         4.43 o                         
  12  14   0        590.42        586.69        12.40 o                         
  14  14   0          1.63          6.88         3.51 o                         
  16  14   0       1109.72       1140.99        27.34 o                         
  18  14   0          0.09         -1.11         3.69 o                         
  20  14   0         97.14        107.07         9.23 o                         
  22  14   0         13.26         15.88         5.54 o                         
  24  14   0         31.12         48.36         7.38 o                         
  26  14   0         52.41         49.10         7.38 o                         
  28  14   0        468.12        492.30        16.99 o                         
  30  14   0          1.06         -4.06         4.06 o                         
  12  15   0        113.29        108.55         8.49 o                         
  18  15   0          6.30          9.60         4.80 o                         
  20  15   0          2.82          2.22         4.43 o                         
  22  15   0         61.60         65.35         8.12 o                         
  10  16   0          2.20          4.80         4.43 o                         
  12  16   0        292.73        295.04        12.92 o                         
  10  17   0       1004.40       1028.57        24.75 o                         
   8  18   0        184.05        192.00        10.71 o                         
   6  19   0        124.42        124.80         8.86 o                         
   4  20   0         46.27         36.92         5.91 o                         
   1   1   1       1173.34       1130.13         7.56 o                         
   2   1   1        120.59        150.93         5.73 o                         
   3   1   1        553.98        547.00         6.93 o                         
   4   1   1       3825.91       3812.32        33.60 o                         
   5   1   1       3195.57       3244.32        19.24 o                         
   6   1   1        172.45        201.55         3.46 o                         
   7   1   1       1261.06       1299.43         8.56 o                         
   8   1   1       1898.34       1966.05        13.49 o                         
   9   1   1       1034.95       1045.54         8.13 o                         
  10   1   1        122.53        139.67         3.02 o                         
  11   1   1       1375.83       1365.61        10.48 o                         
  12   1   1        505.14        479.92         5.62 o                         
  13   1   1         44.59         46.66         2.02 o                         
  14   1   1        434.77        411.67         5.48 o                         
  15   1   1        365.62        352.99         5.16 o                         
  16   1   1        707.20        671.25         7.74 o                         
  17   1   1         90.28         89.46         2.88 o                         
  18   1   1         85.47         90.27         1.94 o                         
  19   1   1        342.10        334.98         2.65 o                         
  20   1   1          9.03         14.94         0.82 o                         
  21   1   1         89.13         97.85         1.42 o                         
  22   1   1        312.26        312.79         3.48 o                         
  23   1   1         15.40         22.09         0.96 o                         
  24   1   1        195.00        182.88         2.17 o                         
  25   1   1         13.58         19.75         1.08 o                         
  26   1   1        239.25        237.31         2.66 o                         
  27   1   1          4.59          9.90         1.06 o                         
  28   1   1        464.82        460.05         4.08 o                         
  29   1   1        453.30        446.43         4.44 o                         
  30   1   1         27.27         37.93         1.84 o                         
  31   1   1        383.99        375.36         4.60 o                         
  32   1   1         92.83        102.14         3.55 o                         
  33   1   1        121.66        123.07         3.41 o                         
  34   1   1         30.16         31.97         2.37 o                         
  35   1   1         98.77         97.32         3.65 o                         
  36   1   1         39.87         49.35         3.03 o                         
  37   1   1          0.39          1.83         2.02 o                         
  38   1   1         32.98         32.09         2.89 o                         
  39   1   1         37.16         50.86         3.58 o                         
  40   1   1          0.01          2.84         2.30 o                         
  41   1   1         20.65         28.31         2.89 o                         
  42   1   1         13.95         18.15         2.71 o                         
   0   2   1        362.81        338.40         3.58 o                         
   1   2   1       3383.84       3410.02        22.90 o                         
   2   2   1      17786.24      18189.15       165.88 o                         
   3   2   1      11687.49      11920.71       101.76 o                         
   4   2   1       9627.92       9673.00        84.22 o                         
   5   2   1      10207.50      10149.69        75.82 o                         
   6   2   1        135.48        146.29         3.45 o                         
   7   2   1       4304.45       4341.16        28.54 o                         
   8   2   1       4317.79       4318.97        30.90 o                         
   9   2   1        247.39        265.89         3.12 o                         
  10   2   1        545.66        595.16         5.50 o                         
  11   2   1        590.41        550.91         5.33 o                         
  12   2   1       1966.81       1945.08        14.18 o                         
  13   2   1       1800.25       1708.38        14.39 o                         
  14   2   1        161.06        177.51         3.52 o                         
  15   2   1       1467.87       1481.59        13.23 o                         
  16   2   1       3587.60       3597.01        27.83 o                         
  17   2   1       2633.18       2730.84        22.27 o                         
  18   2   1       1801.02       1850.69         9.54 o                         
  19   2   1         74.08         92.12         2.36 o                         
  20   2   1          0.86         10.31         1.18 o                         
  21   2   1        788.75        812.48         4.43 o                         
  22   2   1       2710.84       2760.59        17.10 o                         
  23   2   1       3549.05       3510.40        15.50 o                         
  24   2   1       1888.55       1882.71         9.51 o                         
  25   2   1       1908.86       1878.41         9.58 o                         
  26   2   1        732.11        743.05         5.18 o                         
  27   2   1          2.79         10.06         1.79 o                         
  28   2   1        789.50        775.22         5.78 o                         
  29   2   1         17.04         26.85         1.54 o                         
  30   2   1        183.74        182.37         3.31 o                         
  31   2   1         10.72         11.51         1.55 o                         
  32   2   1         11.26         18.23         1.84 o                         
  33   2   1        309.21        310.13         4.62 o                         
  34   2   1        228.70        231.78         4.12 o                         
  35   2   1        263.25        276.98         4.87 o                         
  36   2   1        436.15        436.20         7.18 o                         
  37   2   1          5.22         18.10         2.59 o                         
  38   2   1         75.68         80.33         6.82 o                         
  39   2   1         53.53         56.54         3.67 o                         
  40   2   1        112.02        115.12         4.60 o                         
  41   2   1         50.69         54.18         3.84 o                         
  42   2   1         65.13         67.48         4.59 o                         
   1   3   1      13775.71      13873.85        89.86 o                         
   2   3   1       2514.75       2626.49        22.02 o                         
   3   3   1       1452.95       1459.69        13.19 o                         
   4   3   1       2364.03       2393.93        20.57 o                         
   5   3   1      10156.39      10078.49       136.36 o                         
   6   3   1      13166.82      13438.65       104.92 o                         
   7   3   1         24.96         35.75         1.23 o                         
   8   3   1       6549.57       6528.21        48.57 o                         
   9   3   1      10552.48      10551.49        70.25 o                         
  10   3   1      22942.09      22946.59       149.50 o                         
  11   3   1      30025.94      29950.73       317.71 o                         
  12   3   1      16927.81      16906.06       110.73 o                         
  13   3   1       1306.20       1250.02        10.07 o                         
  14   3   1        108.46        113.86         2.72 o                         
  15   3   1        228.68        240.79         3.97 o                         
  16   3   1        620.33        620.32        25.28 o                         
  17   3   1       3512.12       3467.30        16.03 o                         
  18   3   1       1232.40       1205.32         6.60 o                         
  19   3   1        491.05        466.93         3.24 o                         
  20   3   1        702.26        720.28         4.34 o                         
  21   3   1       2692.35       2687.29        11.76 o                         
  22   3   1       4823.00       4706.16        19.13 o                         
  23   3   1        364.92        366.16         3.28 o                         
  24   3   1        536.18        529.19         4.72 o                         
  25   3   1         65.67         73.12         1.81 o                         
  26   3   1        241.95        247.18         2.91 o                         
  27   3   1        578.65        585.70         4.63 o                         
  28   3   1         54.91         59.30         3.05 o                         
  29   3   1        660.10        646.68         5.31 o                         
  30   3   1        901.13        883.26         6.90 o                         
  31   3   1       1008.75       1012.89         8.57 o                         
  32   3   1       1092.48       1085.00         9.06 o                         
  33   3   1         11.80         17.98         2.19 o                         
  34   3   1         78.27         92.12         5.54 o                         
  35   3   1        498.03        487.41         6.34 o                         
  36   3   1        461.67        476.07         8.23 o                         
  37   3   1        715.25        714.85        10.27 o                         
  38   3   1        219.29        243.47         6.10 o                         
  39   3   1        513.35        512.50         8.41 o                         
  40   3   1         14.89         21.07         3.26 o                         
  41   3   1        139.14        144.97         5.61 o                         
  42   3   1        527.60        531.11        16.62 o                         
   0   4   1        332.50        334.61         4.17 o                         
   1   4   1       4007.49       4031.05        23.59 o                         
   2   4   1       7409.86       7559.91        55.72 o                         
   3   4   1       1554.68       1589.55        14.47 o                         
   4   4   1       1870.91       1999.93        17.83 o                         
   5   4   1       5375.03       5417.15        45.67 o                         
   6   4   1        483.04        515.46         8.71 o                         
   7   4   1       1450.07       1459.79        14.31 o                         
   8   4   1         16.70         23.81         2.83 o                         
   9   4   1         15.68         24.02         1.92 o                         
  10   4   1        150.78        143.96         3.68 o                         
  11   4   1         82.18         90.94         2.77 o                         
  12   4   1        210.68        239.80         3.94 o                         
  13   4   1        171.85        179.31         3.46 o                         
  14   4   1        441.06        431.32         7.31 o                         
  15   4   1        113.59        118.75         5.71 o                         
  16   4   1       1866.66       1892.85        14.80 o                         
  17   4   1       1003.68       1009.42         6.36 o                         
  18   4   1       1104.24       1099.91         6.24 o                         
  19   4   1        360.24        359.98         2.84 o                         
  20   4   1        357.59        370.87         2.98 o                         
  21   4   1        701.66        703.64         4.46 o                         
  22   4   1       1679.82       1684.45         8.33 o                         
  23   4   1       1877.45       1861.51         9.09 o                         
  24   4   1        483.18        488.94         3.98 o                         
  25   4   1        797.13        780.60         5.37 o                         
  26   4   1        461.93        468.15         4.05 o                         
  27   4   1         20.43         26.89         1.80 o                         
  28   4   1        303.53        287.22         3.47 o                         
  29   4   1          0.04          3.81         1.26 o                         
  30   4   1         52.06         52.67         2.37 o                         
  31   4   1         33.23         37.59         2.21 o                         
  32   4   1         77.04         85.33         3.05 o                         
  33   4   1        147.07        152.33         3.85 o                         
  34   4   1        264.09        264.13         4.81 o                         
  35   4   1        125.96        124.91         3.91 o                         
  36   4   1        148.30        149.65         4.15 o                         
  37   4   1          3.60         10.23         2.48 o                         
  38   4   1         76.98         77.35         4.92 o                         
  39   4   1         15.16         18.42         3.31 o                         
  40   4   1         35.06         33.11         3.61 o                         
  41   4   1         61.47         66.83         5.35 o                         
  42   4   1         41.12         49.84         9.60 o                         
   1   5   1        137.38        162.41         2.00 o                         
   2   5   1       1410.99       1376.07         8.99 o                         
   3   5   1        461.31        466.54         4.91 o                         
   4   5   1       1488.94       1472.75        11.95 o                         
   5   5   1       1743.33       1709.45        16.17 o                         
   6   5   1        310.86        284.53         6.12 o                         
   7   5   1       1514.23       1475.26        14.80 o                         
   8   5   1        653.89        647.00         8.24 o                         
   9   5   1        326.86        315.75         5.45 o                         
  10   5   1        139.57        127.81         3.68 o                         
  11   5   1        136.40        157.73         4.23 o                         
  12   5   1         34.03         39.68         5.61 o                         
  13   5   1         87.90         85.44         3.52 o                         
  14   5   1       2241.96       2185.31        22.13 o                         
  15   5   1        434.25        418.95         4.08 o                         
  16   5   1        243.21        244.09         2.60 o                         
  17   5   1          0.04          4.32         1.43 o                         
  18   5   1         13.08         13.77         0.98 o                         
  19   5   1         32.81         38.92         1.26 o                         
  20   5   1         21.53         26.89         1.36 o                         
  21   5   1        440.92        424.05         3.51 o                         
  22   5   1         64.66         66.58         1.68 o                         
  23   5   1         35.63         39.19         1.45 o                         
  24   5   1         68.36         70.51         1.91 o                         
  25   5   1        180.28        178.52         2.68 o                         
  26   5   1        769.14        758.09         5.70 o                         
  27   5   1         13.82         16.10         1.35 o                         
  28   5   1        303.87        299.58         3.87 o                         
  29   5   1        179.43        172.11         3.52 o                         
  30   5   1         62.50         65.85         2.62 o                         
  31   5   1          3.12          4.93         1.58 o                         
  32   5   1         29.60         33.33         2.24 o                         
  33   5   1         82.06         87.55         3.52 o                         
  34   5   1         16.99         15.33         2.24 o                         
  35   5   1         74.85         85.06         3.96 o                         
  36   5   1          4.05          4.62         2.23 o                         
  37   5   1        138.07        135.99         4.52 o                         
  38   5   1          0.29          4.69         2.42 o                         
  39   5   1         10.58         13.76         3.15 o                         
  40   5   1          3.09          6.62         3.36 o                         
  41   5   1          1.75          4.06         5.17 o                         
   0   6   1        126.74        157.34         3.69 o                         
   1   6   1        259.81        251.91         2.78 o                         
   2   6   1         73.40         71.33         1.49 o                         
   3   6   1       2085.06       2033.59        12.81 o                         
   4   6   1        573.21        554.36         5.79 o                         
   5   6   1         23.23         18.94         1.22 o                         
   6   6   1        173.91        164.92         2.75 o                         
   7   6   1         10.09         16.58         3.36 o                         
   8   6   1        780.88        780.88        13.92 o                         
   9   6   1        420.12        398.47         6.50 o                         
  10   6   1         20.32         23.63         2.05 o                         
  11   6   1         33.40         37.71         2.54 o                         
  12   6   1         40.59         51.40         3.37 o                         
  13   6   1        322.27        323.97         3.86 o                         
  14   6   1        114.41        108.53         1.99 o                         
  15   6   1        387.33        377.22         3.14 o                         
  16   6   1         41.21         48.23         1.43 o                         
  17   6   1          1.19          7.56         0.97 o                         
  18   6   1         65.62         69.02         1.70 o                         
  19   6   1          5.39         13.06         1.44 o                         
  20   6   1        453.95        442.18         4.02 o                         
  21   6   1         25.24         28.06         1.41 o                         
  22   6   1         35.56         40.19         1.65 o                         
  23   6   1         34.90         36.80         1.63 o                         
  24   6   1         65.40         74.05         2.15 o                         
  25   6   1        654.76        650.61         5.52 o                         
  26   6   1         11.11         13.52         1.38 o                         
  27   6   1          0.15          3.75         1.28 o                         
  28   6   1         28.94         30.80         2.03 o                         
  29   6   1          1.62          4.91         1.59 o                         
  30   6   1          6.25          6.75         1.77 o                         
  31   6   1        110.60        120.27         3.79 o                         
  32   6   1         51.37         56.34         3.06 o                         
  33   6   1          5.22          6.79         2.02 o                         
  34   6   1          8.03         12.04         2.20 o                         
  35   6   1          4.31          5.21         2.04 o                         
  36   6   1        224.47        226.00         4.83 o                         
  37   6   1         68.82         71.60         3.97 o                         
  38   6   1          5.33          5.85         2.81 o                         
  39   6   1          5.06          2.81         2.51 o                         
  40   6   1          0.88         -0.95         3.26 o                         
   1   7   1        400.85        391.55         3.81 o                         
   2   7   1       1781.10       1803.89        11.72 o                         
   3   7   1       1801.61       1744.80        11.50 o                         
   4   7   1        680.51        650.48         6.09 o                         
   5   7   1       1147.88       1103.06         9.92 o                         
   6   7   1        326.00        323.40         5.54 o                         
   7   7   1        190.57        178.47         4.17 o                         
   8   7   1       1519.26       1445.76        15.35 o                         
   9   7   1       3752.50       3677.74        33.09 o                         
  10   7   1        769.02        768.67         7.81 o                         
  11   7   1       1029.23        972.60         7.50 o                         
  12   7   1       1322.91       1286.40         8.03 o                         
  13   7   1         28.94         39.35         2.21 o                         
  14   7   1        310.76        319.53         3.15 o                         
  15   7   1        105.85        120.38         1.90 o                         
  16   7   1        576.77        568.71         4.40 o                         
  17   7   1         67.78         70.78         1.73 o                         
  18   7   1        125.18        136.29         2.41 o                         
  19   7   1       1247.41       1232.92         7.66 o                         
  20   7   1          0.68          6.42         1.17 o                         
  21   7   1         25.78         34.60         1.54 o                         
  22   7   1        165.02        167.32         2.76 o                         
  23   7   1         41.86         47.11         1.85 o                         
  24   7   1        249.28        243.41         3.38 o                         
  25   7   1         80.15         85.16         2.35 o                         
  26   7   1         17.55         24.78         1.71 o                         
  27   7   1         15.89         18.58         1.93 o                         
  28   7   1        297.70        294.66         4.75 o                         
  29   7   1        376.95        375.91         5.43 o                         
  30   7   1        314.36        321.00         5.14 o                         
  31   7   1       1055.46       1035.47        10.50 o                         
  32   7   1        120.14        127.73         4.02 o                         
  33   7   1        135.35        138.56         4.48 o                         
  34   7   1          1.02          6.80         2.27 o                         
  35   7   1         74.39         75.70         3.67 o                         
  36   7   1         58.92         66.69         3.49 o                         
  37   7   1        123.67        126.61         4.20 o                         
  38   7   1         62.86         66.87         4.21 o                         
  39   7   1         10.27         13.66         4.80 o                         
   0   8   1        446.21        425.71         5.94 o                         
   1   8   1        761.09        737.76         5.98 o                         
   2   8   1       4940.96       5056.95        64.28 o                         
   3   8   1       8263.03       8299.25        79.65 o                         
   4   8   1       5371.98       5386.98        39.37 o                         
   5   8   1       2602.92       2591.49        20.91 o                         
   6   8   1        335.88        352.01         6.78 o                         
   7   8   1        746.08        752.43         9.61 o                         
   8   8   1       5536.84       5461.36        35.96 o                         
   9   8   1        243.64        242.76         3.48 o                         
  10   8   1         89.51         94.47         3.43 o                         
  11   8   1         13.68         19.15         1.52 o                         
  12   8   1        337.23        353.70         6.59 o                         
  13   8   1       1614.72       1604.36        10.39 o                         
  14   8   1         52.92         55.48         1.86 o                         
  15   8   1       1801.24       1756.26        10.72 o                         
  16   8   1        935.82        897.47         6.75 o                         
  17   8   1        881.82        879.42         6.77 o                         
  18   8   1       1440.52       1425.06         9.53 o                         
  19   8   1          1.38          3.00         1.02 o                         
  20   8   1        274.27        275.77         4.34 o                         
  21   8   1        634.90        641.00         5.65 o                         
  22   8   1       2015.91       2009.16        12.13 o                         
  23   8   1       1638.05       1629.72        10.56 o                         
  24   8   1       1832.01       1803.58        11.60 o                         
  25   8   1       1966.76       1915.83        13.11 o                         
  26   8   1        388.94        393.12         5.46 o                         
  27   8   1          4.48          8.66         1.75 o                         
  28   8   1        189.95        192.09         4.93 o                         
  29   8   1          5.60          9.56         2.19 o                         
  30   8   1        305.27        300.88         5.97 o                         
  31   8   1        117.41        117.67         4.27 o                         
  32   8   1          0.50          4.53         2.21 o                         
  33   8   1        104.83        112.06         4.31 o                         
  34   8   1         88.12         96.11         4.03 o                         
  35   8   1        157.72        167.24         5.07 o                         
  36   8   1        699.70        685.05        11.29 o                         
  37   8   1         40.41         49.15         4.78 o                         
  38   8   1         19.00         18.31         5.17 o                         
   1   9   1       1160.14       1180.29        12.87 o                         
   2   9   1       1633.70       1621.01        14.09 o                         
   3   9   1         32.07         36.83         2.42 o                         
   4   9   1         76.89         97.67         5.59 o                         
   5   9   1        118.24        126.16         3.17 o                         
   6   9   1         34.41         46.21         2.79 o                         
   7   9   1         29.69         37.49         2.20 o                         
   8   9   1       2016.09       1983.40        13.89 o                         
   9   9   1       3885.77       3865.54        24.41 o                         
  10   9   1       3780.60       3765.43        23.99 o                         
  11   9   1       4943.44       4942.80        30.60 o                         
  12   9   1       5965.61       5972.24        33.60 o                         
  13   9   1        644.85        646.62         6.37 o                         
  14   9   1        181.31        184.28         4.63 o                         
  15   9   1        189.20        184.10         3.28 o                         
  16   9   1        526.07        521.63         6.02 o                         
  17   9   1        260.87        257.00         3.73 o                         
  18   9   1         81.63         79.27         2.42 o                         
  19   9   1        243.21        239.61         3.79 o                         
  20   9   1        491.45        499.72         5.59 o                         
  21   9   1        961.23        942.90         8.24 o                         
  22   9   1        627.35        616.63         6.47 o                         
  23   9   1          1.83          7.08         1.65 o                         
  24   9   1        431.76        415.50         5.92 o                         
  25   9   1         74.92         79.81         3.52 o                         
  26   9   1        151.37        149.76         4.46 o                         
  27   9   1        127.31        127.27         5.31 o                         
  28   9   1         20.87         19.23         2.42 o                         
  29   9   1         73.62         78.39         3.75 o                         
  30   9   1        549.42        529.54        10.28 o                         
  31   9   1        739.56        739.85        14.29 o                         
  32   9   1        348.94        357.21         8.74 o                         
  33   9   1         88.68         86.81         5.11 o                         
  34   9   1         47.62         52.94         4.39 o                         
  35   9   1        389.95        385.51        10.44 o                         
  36   9   1        271.04        278.76         8.87 o                         
  37   9   1        494.14        474.34        11.08 o                         
  38   9   1         50.00         61.66         7.38 o                         
   2  10   1        694.70        782.84        21.43 o                         
   3  10   1        195.73        238.39        28.99 o                         
   4  10   1         46.36         52.84         3.10 o                         
   5  10   1         73.36         80.67         2.65 o                         
   6  10   1        444.87        433.19         5.56 o                         
   7  10   1         11.14         22.83         2.36 o                         
   8  10   1         72.67         70.75         2.51 o                         
   9  10   1          5.70          6.95         1.23 o                         
  10  10   1         42.00         40.91         2.26 o                         
  11  10   1        392.38        390.12         5.57 o                         
  12  10   1        611.90        587.61         5.96 o                         
  13  10   1          0.72          3.34         1.17 o                         
  14  10   1        297.67        292.06         5.17 o                         
  15  10   1          9.49         10.24         1.47 o                         
  16  10   1         10.45         12.39         1.53 o                         
  17  10   1         41.07         48.90         2.44 o                         
  18  10   1        618.53        600.10         6.61 o                         
  19  10   1        125.09        125.65         3.32 o                         
  20  10   1         87.31         96.11         3.36 o                         
  21  10   1        343.84        342.87         5.77 o                         
  22  10   1        549.75        545.42         7.46 o                         
  23  10   1         94.25         96.45         3.68 o                         
  24  10   1          9.67          9.07         2.36 o                         
  25  10   1        336.58        333.94         7.11 o                         
  26  10   1         37.77         44.08         4.82 o                         
  27  10   1        113.62        116.44         5.53 o                         
  28  10   1        130.48        132.87         6.78 o                         
  29  10   1         66.02         72.46         4.96 o                         
  30  10   1         30.51         36.45         4.04 o                         
  31  10   1         23.41         35.51         5.35 o                         
  32  10   1         77.01         96.80         7.20 o                         
  33  10   1          9.59         10.39         4.43 o                         
  34  10   1        102.88        103.95         6.51 o                         
  35  10   1          7.32         12.87         3.78 o                         
  36  10   1        132.26        121.27         7.20 o                         
  37  10   1          0.16         -2.22         4.06 o                         
   5  11   1        942.06        895.29        18.47 o                         
   6  11   1       1256.36       1225.86        14.19 o                         
   7  11   1        455.14        424.15         6.29 o                         
   8  11   1          8.96         10.53         1.57 o                         
   9  11   1        252.60        243.23         4.38 o                         
  10  11   1        290.98        292.44         4.88 o                         
  11  11   1        376.09        373.92         5.34 o                         
  12  11   1         40.22         40.97         2.20 o                         
  13  11   1          5.80         11.74         2.01 o                         
  14  11   1        250.11        247.09         4.37 o                         
  15  11   1         20.39         30.94         2.53 o                         
  16  11   1        118.50        112.59         3.44 o                         
  17  11   1        219.12        223.02         5.01 o                         
  18  11   1        159.12        155.96         4.43 o                         
  19  11   1         25.78         27.87         2.78 o                         
  20  11   1          0.14          1.34         2.20 o                         
  21  11   1        371.80        369.34         8.19 o                         
  22  11   1        226.91        235.34         6.71 o                         
  23  11   1        218.79        225.66         8.36 o                         
  24  11   1        105.59        113.23         7.57 o                         
  25  11   1         28.61         40.41         4.82 o                         
  26  11   1        216.47        226.48         8.74 o                         
  27  11   1         67.61         72.11         7.01 o                         
  28  11   1         81.47         83.96         6.39 o                         
  29  11   1          2.44          2.09         3.52 o                         
  30  11   1         15.54         19.84         4.30 o                         
  31  11   1          0.25         -1.33         5.54 o                         
  32  11   1         16.30         14.03         3.92 o                         
  33  11   1        105.15        104.81         7.38 o                         
  34  11   1        108.18        129.98         6.89 o                         
  35  11   1         29.88         34.71         4.44 o                         
  36  11   1         13.45         15.51         5.54 o                         
   6  12   1         36.10         48.55         3.65 o                         
   7  12   1          0.76          7.19         2.39 o                         
   8  12   1          0.94          8.12         3.32 o                         
   9  12   1         19.71         26.95         4.43 o                         
  10  12   1         85.07         89.44         4.80 o                         
  11  12   1         40.00         47.25         3.42 o                         
  12  12   1         57.58         60.08         3.62 o                         
  13  12   1        149.42        145.32         4.04 o                         
  14  12   1        104.31        106.40         3.69 o                         
  15  12   1        227.78        239.14         5.14 o                         
  16  12   1        375.04        374.44         6.54 o                         
  17  12   1         88.15         95.79         4.28 o                         
  18  12   1          2.33          3.36         2.20 o                         
  19  12   1         44.19         50.27         3.90 o                         
  20  12   1         32.38         37.16         3.61 o                         
  21  12   1         73.76         82.93         5.43 o                         
  22  12   1          8.44         12.72         3.52 o                         
  23  12   1        195.47        198.75         8.09 o                         
  24  12   1         25.55         30.09         4.44 o                         
  25  12   1        459.45        458.71        12.01 o                         
  26  12   1        151.22        154.90         8.86 o                         
  27  12   1         10.57         13.66         3.92 o                         
  28  12   1         68.56         77.26         6.13 o                         
  29  12   1          7.03          8.96         3.78 o                         
  30  12   1         78.44         82.40         6.51 o                         
  31  12   1         31.23         34.79         7.94 o                         
  32  12   1         29.09         34.40         5.35 o                         
  33  12   1          3.47          7.75         5.17 o                         
  34  12   1         55.01         53.53         7.01 o                         
   8  13   1        904.71        844.94        19.95 o                         
   9  13   1       1308.41       1270.20        26.24 o                         
  10  13   1        671.94        620.56        16.99 o                         
  11  13   1        730.07        700.95        28.44 o                         
  12  13   1        305.39        303.74         7.03 o                         
  13  13   1        115.78        117.15         4.83 o                         
  14  13   1          0.61          4.01         2.05 o                         
  15  13   1        132.55        135.43         5.25 o                         
  16  13   1         16.63         24.86         3.02 o                         
  17  13   1        138.96        142.76         6.06 o                         
  18  13   1         78.14         75.74         4.61 o                         
  19  13   1        520.02        517.41         9.94 o                         
  20  13   1          7.81         17.59         5.28 o                         
  21  13   1        105.42        115.01         6.79 o                         
  22  13   1        417.16        406.35        11.23 o                         
  23  13   1          0.28          5.40         3.69 o                         
  24  13   1          1.27         -1.72         2.99 o                         
  25  13   1          6.64          6.22         3.52 o                         
  26  13   1          2.02          6.29         3.52 o                         
  27  13   1         16.81         17.73         4.04 o                         
  28  13   1        113.85        116.60         6.91 o                         
  29  13   1        191.33        190.48         9.78 o                         
  30  13   1         86.26         87.87         8.86 o                         
  31  13   1        483.16        506.34        16.99 o                         
  32  13   1        360.44        344.55        13.66 o                         
  33  13   1         18.54         17.72         5.54 o                         
   9  14   1          9.76         27.69         5.91 o                         
  10  14   1        362.45        317.96        12.19 o                         
  11  14   1          4.43         13.75         2.99 o                         
  12  14   1        113.75        110.73         5.73 o                         
  13  14   1        557.49        534.74        11.88 o                         
  14  14   1          1.31          3.38         3.51 o                         
  15  14   1        585.22        564.13        12.54 o                         
  16  14   1        238.57        241.43         8.22 o                         
  17  14   1        330.00        336.35         9.79 o                         
  18  14   1         95.99        103.70         6.25 o                         
  19  14   1         48.85         58.02         9.05 o                         
  20  14   1          1.73          7.55         3.26 o                         
  21  14   1        534.99        550.64        13.05 o                         
  22  14   1        634.20        662.63        20.31 o                         
  23  14   1        449.41        462.00        16.99 o                         
  24  14   1        581.92        563.25        18.84 o                         
  25  14   1        529.29        490.84        17.36 o                         
  26  14   1        399.52        384.81        15.51 o                         
  27  14   1         29.45         36.18         7.01 o                         
  28  14   1        185.97        180.19        11.08 o                         
  29  14   1         25.21         20.31         5.54 o                         
  30  14   1         53.50         45.78         6.65 o                         
  31  14   1         15.08         13.29         5.54 o                         
  10  15   1        354.79        369.28        14.40 o                         
  11  15   1        681.87        654.16        19.21 o                         
  12  15   1        707.85        735.22        14.36 o                         
  13  15   1        641.55        649.73        14.96 o                         
  14  15   1         92.73         97.93         6.13 o                         
  15  15   1        300.02        292.77         9.01 o                         
  16  15   1         16.78         21.65         3.78 o                         
  17  15   1          1.43          1.48         2.87 o                         
  18  15   1          2.33          3.88         2.87 o                         
  19  15   1          6.47          5.54         4.43 o                         
  20  15   1         80.65         82.33         8.49 o                         
  21  15   1        327.22        293.57        13.29 o                         
  22  15   1        131.10        127.75         9.97 o                         
  23  15   1          0.01          8.86         4.80 o                         
  24  15   1          8.32         12.92         5.17 o                         
  25  15   1          1.83          4.06         4.43 o                         
  26  15   1         13.45         17.35         5.54 o                         
  27  15   1          1.92          4.06         4.80 o                         
  28  15   1         10.89         13.66         5.17 o                         
  29  15   1         17.93         11.44         5.17 o                         
   9  16   1         38.13         49.84         7.38 o                         
  10  16   1         45.72         50.21         7.01 o                         
  11  16   1        187.43        188.31        10.71 o                         
  12  16   1        297.93        333.45        13.66 o                         
  13  16   1          0.69          6.28         4.80 o                         
  14  16   1         92.79        112.61         9.23 o                         
  15  16   1         16.02         21.78         5.54 o                         
  16  16   1          0.19          0.37         4.06 o                         
   8  17   1          7.13          6.65         4.80 o                         
   9  17   1         91.69        101.53         8.86 o                         
  10  17   1         69.40         84.92         8.86 o                         
  11  17   1        384.03        369.29        14.40 o                         
  12  17   1         54.08         68.67         7.75 o                         
  13  17   1          0.44          0.00         4.06 o                         
  14  17   1        154.47        144.00         9.60 o                         
   7  18   1         50.85         39.87         6.65 o                         
   8  18   1          2.74          0.37         4.43 o                         
   9  18   1         26.36         21.78         5.54 o                         
  10  18   1          9.58          7.75         4.43 o                         
  11  18   1          4.79          9.23         4.80 o                         
  12  18   1          6.18          7.01         4.43 o                         
  13  18   1          3.18         11.08         4.43 o                         
   5  19   1         42.63         38.03         6.28 o                         
   6  19   1          7.72         11.81         4.80 o                         
   7  19   1         77.38         98.95         9.23 o                         
   8  19   1        184.49        188.31        10.71 o                         
   9  19   1        190.07        197.54        11.08 o                         
  10  19   1        212.66        206.04        10.71 o                         
  11  19   1        256.31        220.82        10.71 o                         
   2  20   1        397.47        412.14        14.77 o                         
   3  20   1        156.63        161.35         9.97 o                         
   4  20   1         89.90         85.29         8.12 o                         
   5  20   1         59.26         64.61         7.38 o                         
   6  20   1          2.74          3.69         4.06 o                         
   7  20   1          1.52          2.22         4.80 o                         
   0   0   2        323.26        339.21         7.39 o                         
   1   0   2        324.44        303.76         4.96 o                         
   3   0   2       5872.42       5961.43        66.68 o                         
   4   0   2         92.08        117.37         3.88 o                         
   5   0   2      28592.59      28534.43       290.49 o                         
   6   0   2        124.58        113.89         3.26 o                         
   7   0   2       7809.82       7863.71        71.43 o                         
   8   0   2          4.78         19.77         1.83 o                         
   9   0   2      13859.69      13738.27       118.70 o                         
  10   0   2        705.32        726.97        10.45 o                         
  11   0   2      26088.21      25920.51       334.30 o                         
  12   0   2        345.92        348.88        10.58 o                         
  13   0   2         35.02         39.08         2.48 o                         
  14   0   2         17.66         19.42         2.77 o                         
  15   0   2        948.68        974.38        14.24 o                         
  16   0   2         31.04         30.20         2.95 o                         
  17   0   2       5516.81       5431.83        35.69 o                         
  18   0   2       2439.51       2452.55        16.44 o                         
  19   0   2         15.68         21.97         2.23 o                         
  20   0   2         75.60         79.87         2.70 o                         
  21   0   2        614.14        620.60         7.09 o                         
  22   0   2       9076.02       9137.43        46.19 o                         
  23   0   2       9118.45       9015.15        49.13 o                         
  24   0   2         47.73         79.01         2.68 o                         
  25   0   2       1227.20       1225.13         9.89 o                         
  26   0   2       1441.13       1442.27        11.91 o                         
  27   0   2        268.22        284.00         4.68 o                         
  28   0   2         99.46        103.69         3.53 o                         
  29   0   2        817.72        809.82         9.21 o                         
  30   0   2        539.40        553.84         7.58 o                         
  31   0   2        584.79        584.62         7.85 o                         
  32   0   2        221.55        225.32         6.03 o                         
  33   0   2         36.90         42.32         3.03 o                         
  34   0   2        415.66        413.77         7.68 o                         
  35   0   2        141.48        134.10         4.93 o                         
  36   0   2         60.06         63.33         4.32 o                         
  37   0   2        184.35        202.09         5.62 o                         
  38   0   2         17.62         23.02         4.15 o                         
  39   0   2        397.78        407.70         8.62 o                         
  40   0   2          5.87         10.07         2.97 o                         
  41   0   2        144.57        140.58         8.12 o                         
  42   0   2        186.81        187.94        10.71 o                         
   1   1   2        449.93        467.65        10.40 o                         
   2   1   2        143.72        143.09         3.51 o                         
   3   1   2        877.27        891.94         6.91 o                         
   4   1   2       1455.00       1503.41        13.97 o                         
   5   1   2       8129.84       8220.37        72.67 o                         
   6   1   2        190.72        202.70         4.07 o                         
   7   1   2        358.60        365.38         4.09 o                         
   8   1   2       5895.53       5848.34        46.01 o                         
   9   1   2       3709.10       3702.08        22.46 o                         
  10   1   2          8.66         20.33         1.62 o                         
  11   1   2       9799.70       9840.49        61.19 o                         
  12   1   2      15240.36      15004.68       100.14 o                         
  13   1   2        416.49        401.22         5.03 o                         
  14   1   2         13.55         15.72         1.65 o                         
  15   1   2         28.86         33.73         1.88 o                         
  16   1   2       2458.96       2386.15        20.08 o                         
  17   1   2       4883.75       4893.11        21.90 o                         
  18   1   2         58.90         70.86         1.41 o                         
  19   1   2         21.47         36.22         1.26 o                         
  20   1   2        354.69        371.85         2.97 o                         
  21   1   2          3.97         13.40         1.23 o                         
  22   1   2        178.86        176.90         2.21 o                         
  23   1   2       2374.10       2365.59        11.40 o                         
  24   1   2        640.41        632.16         4.63 o                         
  25   1   2        297.11        304.04         3.17 o                         
  26   1   2        140.92        147.31         2.85 o                         
  27   1   2         97.10        104.45         2.23 o                         
  28   1   2        347.08        337.55         3.86 o                         
  29   1   2        920.08        899.90         6.71 o                         
  30   1   2          0.24          5.21         1.34 o                         
  31   1   2         25.15         37.75         2.04 o                         
  32   1   2        604.58        613.07         6.14 o                         
  33   1   2         29.91         33.55         2.08 o                         
  34   1   2         15.89         14.59         1.80 o                         
  35   1   2         39.82         45.42         2.36 o                         
  36   1   2        463.98        461.79         5.75 o                         
  37   1   2        319.60        313.70         4.85 o                         
  38   1   2         20.03         25.44         2.28 o                         
  39   1   2        264.59        262.49         4.98 o                         
  40   1   2          1.72          3.80         2.43 o                         
  41   1   2         16.65         18.38         4.04 o                         
  42   1   2         59.33         58.90         5.09 o                         
   0   2   2         71.00         74.61         2.12 o                         
   1   2   2        113.98        123.36         1.82 o                         
   2   2   2         10.28         22.01         1.64 o                         
   3   2   2        689.66        720.27         5.86 o                         
   4   2   2        226.23        221.22         3.31 o                         
   5   2   2         86.59        113.02         4.69 o                         
   6   2   2       3703.34       3766.96        27.74 o                         
   7   2   2       2553.38       2482.27        22.34 o                         
   8   2   2        227.99        219.63         3.10 o                         
   9   2   2       1853.16       1859.03        13.59 o                         
  10   2   2       1371.79       1437.56        11.19 o                         
  11   2   2        506.72        530.97         5.61 o                         
  12   2   2        189.27        191.82         3.27 o                         
  13   2   2        607.78        589.66         6.27 o                         
  14   2   2        740.33        731.91         7.38 o                         
  15   2   2        274.96        274.06         6.13 o                         
  16   2   2         25.72         29.84         1.41 o                         
  17   2   2       1311.75       1332.87         7.10 o                         
  18   2   2       2459.55       2529.71        11.48 o                         
  19   2   2        831.49        839.62         4.88 o                         
  20   2   2        110.52        114.04         1.65 o                         
  21   2   2        213.57        214.34         2.30 o                         
  22   2   2        545.57        547.93         3.89 o                         
  23   2   2        279.99        287.68         3.00 o                         
  24   2   2          9.64         11.68         1.09 o                         
  25   2   2        367.79        370.12         3.67 o                         
  26   2   2          4.17          9.23         1.12 o                         
  27   2   2        105.79        109.21         2.28 o                         
  28   2   2         21.93         23.60         1.49 o                         
  29   2   2        114.11        112.98         2.61 o                         
  30   2   2         10.89         12.56         1.67 o                         
  31   2   2         23.68         28.81         1.93 o                         
  32   2   2         48.39         50.92         2.32 o                         
  33   2   2         89.99         89.95         2.88 o                         
  34   2   2          0.79          1.74         1.53 o                         
  35   2   2         20.28         22.82         1.97 o                         
  36   2   2        184.16        172.84         3.54 o                         
  37   2   2         28.13         32.94         2.74 o                         
  38   2   2         14.87         15.68         2.31 o                         
  39   2   2          9.12          8.08         2.26 o                         
  40   2   2          0.54          1.11         3.39 o                         
  41   2   2         42.01         43.57         4.82 o                         
  42   2   2         89.46         80.89         6.56 o                         
   1   3   2          0.30          3.94         0.69 o                         
   2   3   2          2.00          7.88         0.77 o                         
   3   3   2       1991.01       2038.17        13.84 o                         
   4   3   2        851.56        935.46         7.23 o                         
   5   3   2        206.85        231.53         2.83 o                         
   6   3   2         31.54         35.78         1.92 o                         
   7   3   2         10.78         24.32         1.77 o                         
   8   3   2        293.32        326.15         4.36 o                         
   9   3   2        718.85        732.83         7.52 o                         
  10   3   2         16.77         21.35         1.45 o                         
  11   3   2         31.43         42.91         1.93 o                         
  12   3   2          0.72          6.08         1.30 o                         
  13   3   2         53.67         59.55         2.35 o                         
  14   3   2          0.80          3.14         0.94 o                         
  15   3   2        246.01        245.29         3.96 o                         
  16   3   2          3.74          9.70         0.89 o                         
  17   3   2          4.89          9.02         0.80 o                         
  18   3   2          1.94          3.82         0.69 o                         
  19   3   2        204.60        200.30         2.23 o                         
  20   3   2         22.08         26.88         1.07 o                         
  21   3   2          7.30         10.06         0.88 o                         
  22   3   2         16.29         18.59         1.06 o                         
  23   3   2         16.82         23.17         1.70 o                         
  24   3   2         17.04         18.39         1.12 o                         
  25   3   2        154.46        155.37         2.48 o                         
  26   3   2          7.32          9.67         1.14 o                         
  27   3   2          0.08          2.85         1.13 o                         
  28   3   2          5.79          9.38         1.34 o                         
  29   3   2          1.08          3.75         1.40 o                         
  30   3   2          5.04          6.74         1.51 o                         
  31   3   2        186.15        184.83         3.47 o                         
  32   3   2         61.45         67.98         3.32 o                         
  33   3   2         24.56         28.05         2.14 o                         
  34   3   2         13.85         16.57         2.00 o                         
  35   3   2          1.20          2.36         1.78 o                         
  36   3   2         26.36         29.19         2.41 o                         
  37   3   2         80.34         85.85         3.60 o                         
  38   3   2          0.02         -0.97         1.89 o                         
  39   3   2          6.11          3.69         2.91 o                         
  40   3   2          1.82          1.22         3.52 o                         
  41   3   2         14.74         17.82         5.91 o                         
   0   4   2        163.83        168.21         6.46 o                         
   1   4   2        211.00        249.98         4.23 o                         
   2   4   2       4020.65       4138.18        30.25 o                         
   3   4   2       4662.19       4715.32        34.18 o                         
   4   4   2         20.28         22.98         1.63 o                         
   5   4   2         20.50         28.87         2.35 o                         
   6   4   2       1641.84       1635.13        13.52 o                         
   7   4   2        276.04        296.85         7.42 o                         
   8   4   2         24.21         22.56         1.35 o                         
   9   4   2        906.64        931.63         8.99 o                         
  10   4   2          0.00          6.46         1.76 o                         
  11   4   2        163.73        170.53         3.24 o                         
  12   4   2         79.38         81.78         2.40 o                         
  13   4   2          1.34         14.70         2.35 o                         
  14   4   2        778.37        773.48        10.81 o                         
  15   4   2        116.69        141.19         2.23 o                         
  16   4   2         67.77         67.65         1.60 o                         
  17   4   2        661.39        655.13         4.49 o                         
  18   4   2       1295.26       1314.42         7.23 o                         
  19   4   2          2.10         12.90         1.45 o                         
  20   4   2         49.30         55.75         1.56 o                         
  21   4   2          0.76          5.66         0.93 o                         
  22   4   2        780.28        783.56         5.73 o                         
  23   4   2        528.56        512.95         4.54 o                         
  24   4   2          3.57          5.35         1.08 o                         
  25   4   2        157.33        165.37         2.78 o                         
  26   4   2        357.63        358.44         4.01 o                         
  27   4   2        143.32        151.46         2.79 o                         
  28   4   2          4.27          6.69         1.36 o                         
  29   4   2         46.70         53.35         2.66 o                         
  30   4   2         35.86         41.40         2.31 o                         
  31   4   2        311.19        307.33         5.22 o                         
  32   4   2         85.81         89.10         3.07 o                         
  33   4   2         27.89         33.59         2.32 o                         
  34   4   2         26.17         33.19         2.37 o                         
  35   4   2          8.64         15.40         2.39 o                         
  36   4   2        117.38        115.20         4.06 o                         
  37   4   2        173.09        180.79         6.24 o                         
  38   4   2        165.65        163.94         5.54 o                         
  39   4   2          1.68          5.95         2.48 o                         
  40   4   2          6.55          9.45         3.26 o                         
  41   4   2          0.44          5.99         4.06 o                         
   1   5   2        370.84        332.08         4.25 o                         
   2   5   2        192.73        203.47         3.48 o                         
   3   5   2      11975.53      11974.76        90.96 o                         
   4   5   2        297.12        282.28         4.29 o                         
   5   5   2       1690.04       1745.65        17.16 o                         
   6   5   2         35.16         38.61         2.34 o                         
   7   5   2        492.05        532.12        23.91 o                         
   8   5   2       7993.12       7625.75        63.73 o                         
   9   5   2      10232.02      10293.78        88.55 o                         
  10   5   2         15.00         25.66         2.20 o                         
  11   5   2       4560.98       4601.16        40.79 o                         
  12   5   2       9089.30       9114.95        75.81 o                         
  13   5   2        294.84        301.60         4.12 o                         
  14   5   2         86.38         95.72         1.79 o                         
  15   5   2        803.32        819.34         7.76 o                         
  16   5   2        883.60        878.94         5.43 o                         
  17   5   2       3005.55       2936.20        13.17 o                         
  18   5   2        178.41        181.18         2.52 o                         
  19   5   2        310.63        305.18         3.04 o                         
  20   5   2        175.85        174.47         2.39 o                         
  21   5   2         11.30         20.32         1.26 o                         
  22   5   2        371.19        362.84         3.76 o                         
  23   5   2       1344.92       1326.90         8.38 o                         
  24   5   2         48.01         46.14         1.80 o                         
  25   5   2       1748.25       1746.16        10.45 o                         
  26   5   2        132.43        136.94         2.69 o                         
  27   5   2        126.41        123.27         2.97 o                         
  28   5   2        301.20        303.67         5.08 o                         
  29   5   2       1324.66       1292.16         9.51 o                         
  30   5   2         24.87         31.31         1.97 o                         
  31   5   2        497.71        497.52         5.63 o                         
  32   5   2       1403.33       1404.37        11.22 o                         
  33   5   2        144.46        149.07         3.96 o                         
  34   5   2         30.45         34.27         2.83 o                         
  35   5   2         13.24         21.43         2.78 o                         
  36   5   2        749.19        755.16        10.89 o                         
  37   5   2        695.17        706.32        10.98 o                         
  38   5   2         12.50         17.55         2.86 o                         
  39   5   2         86.52         98.55         5.17 o                         
  40   5   2         44.45         47.52         3.54 o                         
  41   5   2        156.23        150.65        12.92 o                         
   0   6   2          7.63         13.24         1.94 o                         
   1   6   2        206.73        214.07         2.87 o                         
   2   6   2      19043.02      19086.93       127.23 o                         
   3   6   2       7808.80       7948.50        58.36 o                         
   4   6   2         44.29         56.45         2.25 o                         
   5   6   2       5528.48       5522.49        40.43 o                         
   6   6   2          0.68          7.85         2.72 o                         
   7   6   2       2387.15       2378.55        22.80 o                         
   8   6   2         88.61         94.76         3.48 o                         
   9   6   2       9639.83       9740.90        80.04 o                         
  10   6   2       1183.78       1185.75        16.69 o                         
  11   6   2       6303.67       6701.17       145.52 o                         
  12   6   2         86.38         96.81         3.16 o                         
  13   6   2          1.53         11.61         2.47 o                         
  14   6   2          2.77          6.66         1.71 o                         
  15   6   2        285.69        286.08         2.79 o                         
  16   6   2        138.77        138.46         1.98 o                         
  17   6   2       1080.37       1037.87         6.03 o                         
  18   6   2        689.56        653.62         4.55 o                         
  19   6   2        141.72        136.21         2.17 o                         
  20   6   2        147.28        149.88         2.32 o                         
  21   6   2        429.62        425.81         3.92 o                         
  22   6   2       5178.04       5156.28        23.09 o                         
  23   6   2       4375.00       4325.61        20.15 o                         
  24   6   2         52.01         61.84         3.53 o                         
  25   6   2       1323.33       1324.80         8.74 o                         
  26   6   2       1593.05       1579.05        10.70 o                         
  27   6   2          1.61          7.55         1.50 o                         
  28   6   2        155.39        150.75         3.43 o                         
  29   6   2        160.51        163.94         3.57 o                         
  30   6   2        195.47        200.94         3.97 o                         
  31   6   2        607.09        604.27         6.66 o                         
  32   6   2        158.84        155.82         3.93 o                         
  33   6   2          6.73         10.11         2.28 o                         
  34   6   2        461.36        455.60         8.40 o                         
  35   6   2        119.26        127.85         5.11 o                         
  36   6   2         14.57         16.17         2.94 o                         
  37   6   2        363.97        368.45         8.16 o                         
  38   6   2          7.86         13.85         2.65 o                         
  39   6   2         74.17         71.33         3.91 o                         
  40   6   2          0.85          9.41         3.92 o                         
   1   7   2         98.66        103.07         2.08 o                         
   2   7   2         63.59         58.10         2.01 o                         
   3   7   2        394.22        435.40         5.06 o                         
   4   7   2        296.07        257.85         3.76 o                         
   5   7   2          5.49         11.73         1.20 o                         
   6   7   2         16.79         18.28         1.70 o                         
   7   7   2        928.24        899.42         9.28 o                         
   8   7   2       2651.29       2572.51        21.26 o                         
   9   7   2        180.12        212.51         3.68 o                         
  10   7   2          1.57          6.34         0.90 o                         
  11   7   2        592.29        601.61         6.48 o                         
  12   7   2       3637.63       3618.53        18.82 o                         
  13   7   2        551.59        540.04         4.72 o                         
  14   7   2         11.34         19.73         1.49 o                         
  15   7   2         22.04         28.81         1.63 o                         
  16   7   2        607.39        595.28         4.63 o                         
  17   7   2        429.05        423.27         3.88 o                         
  18   7   2          6.52          9.20         1.05 o                         
  19   7   2        179.54        174.44         2.76 o                         
  20   7   2         56.74         64.68         2.46 o                         
  21   7   2        250.88        249.76         3.41 o                         
  22   7   2        187.08        185.61         3.07 o                         
  23   7   2        131.28        130.91         2.97 o                         
  24   7   2        194.14        205.58         5.17 o                         
  25   7   2         67.91         65.83         2.73 o                         
  26   7   2        201.98        197.41         3.98 o                         
  27   7   2          0.23          1.34         1.55 o                         
  28   7   2        169.73        167.13         3.90 o                         
  29   7   2        114.73        108.66         3.42 o                         
  30   7   2          0.16          1.44         1.72 o                         
  31   7   2         24.93         27.05         2.49 o                         
  32   7   2        427.39        419.05         7.05 o                         
  33   7   2        317.08        318.55         6.19 o                         
  34   7   2         53.53         50.86         3.32 o                         
  35   7   2          5.72          7.50         2.23 o                         
  36   7   2        262.46        259.08         6.40 o                         
  37   7   2         99.14         97.79         4.51 o                         
  38   7   2          2.52          3.14         2.41 o                         
  39   7   2          6.98          5.29         2.47 o                         
   0   8   2          0.22          2.41         1.18 o                         
   1   8   2        779.59        752.26         7.26 o                         
   2   8   2         15.75         18.56         1.41 o                         
   3   8   2        564.84        514.58         5.78 o                         
   4   8   2         63.45         65.78         2.17 o                         
   5   8   2        354.42        337.87         5.38 o                         
   6   8   2        411.26        415.43         4.82 o                         
   7   8   2        797.76        765.37         7.13 o                         
   8   8   2          4.60         11.81         1.19 o                         
   9   8   2        483.73        458.38         4.76 o                         
  10   8   2         98.29        103.29         1.97 o                         
  11   8   2        224.71        220.13         2.68 o                         
  12   8   2          2.35          3.93         0.85 o                         
  13   8   2        904.91        870.58         6.92 o                         
  14   8   2        209.89        210.80         2.63 o                         
  15   8   2        679.69        655.32         4.98 o                         
  16   8   2         61.67         65.86         1.81 o                         
  17   8   2          0.46          3.85         0.96 o                         
  18   8   2        412.55        405.36         4.47 o                         
  19   8   2        239.18        236.78         3.51 o                         
  20   8   2          5.05          7.42         1.31 o                         
  21   8   2         91.38         92.09         2.58 o                         
  22   8   2         20.14         27.44         1.81 o                         
  23   8   2         11.82         14.74         1.61 o                         
  24   8   2         15.95         14.88         1.79 o                         
  25   8   2        445.10        444.41         5.83 o                         
  26   8   2          1.39          3.06         1.58 o                         
  27   8   2        370.83        387.43         5.97 o                         
  28   8   2          0.04          1.93         1.76 o                         
  29   8   2         24.88         27.84         2.46 o                         
  30   8   2          0.40         -0.41         1.79 o                         
  31   8   2         64.59         69.42         3.66 o                         
  32   8   2         21.50         20.51         2.64 o                         
  33   8   2          1.23          1.33         2.17 o                         
  34   8   2          0.61          0.52         2.09 o                         
  35   8   2         13.61         19.83         2.59 o                         
  36   8   2         31.38         34.15         3.19 o                         
  37   8   2         31.88         36.44         4.93 o                         
  38   8   2         31.49         32.73         3.76 o                         
   1   9   2          1.02         12.25         1.46 o                         
   2   9   2        134.92        132.15         3.98 o                         
   3   9   2        535.10        521.18         6.04 o                         
   4   9   2        160.23        154.85         3.21 o                         
   5   9   2        242.93        249.45         4.11 o                         
   6   9   2         35.65         41.40         1.82 o                         
   7   9   2         83.22         89.06         2.03 o                         
   8   9   2        331.55        326.83         3.66 o                         
   9   9   2        855.00        846.43         6.32 o                         
  10   9   2        113.94        117.00         2.37 o                         
  11   9   2        226.26        228.70         4.00 o                         
  12   9   2        352.44        358.21         4.15 o                         
  13   9   2        128.56        137.14         4.70 o                         
  14   9   2        215.67        207.47         3.59 o                         
  15   9   2         29.89         32.63         1.90 o                         
  16   9   2        138.02        139.07         2.88 o                         
  17   9   2        156.78        161.77         3.13 o                         
  18   9   2          0.31          2.50         1.21 o                         
  19   9   2        312.39        304.60         4.34 o                         
  20   9   2          2.83          3.53         1.35 o                         
  21   9   2        233.16        237.62         4.05 o                         
  22   9   2          2.16          3.71         1.58 o                         
  23   9   2        103.89        103.77         3.40 o                         
  24   9   2         27.22         36.63         2.45 o                         
  25   9   2         86.60         87.77         3.37 o                         
  26   9   2          1.55          2.81         1.78 o                         
  27   9   2          2.34          6.41         1.92 o                         
  28   9   2         23.84         27.22         2.72 o                         
  29   9   2          0.62          5.20         1.95 o                         
  30   9   2          0.41          2.76         2.14 o                         
  31   9   2        205.71        215.30         5.29 o                         
  32   9   2         42.99         47.73         3.25 o                         
  33   9   2          4.42          8.25         2.64 o                         
  34   9   2          6.74          6.34         2.52 o                         
  35   9   2         67.69         68.99         4.53 o                         
  36   9   2         62.58         58.72         6.00 o                         
  37   9   2        269.49        268.46        12.19 o                         
   0  10   2         28.58         36.55         4.80 o                         
   1  10   2         34.39         42.14         3.65 o                         
   2  10   2       2162.98       2174.98        18.74 o                         
   3  10   2       2420.62       2417.20        20.55 o                         
   4  10   2          0.20         40.58        12.55 o                         
   5  10   2        111.70        118.60         4.13 o                         
   6  10   2        740.64        764.83        14.14 o                         
   7  10   2        250.98        250.76         4.82 o                         
   8  10   2        166.21        163.30         3.23 o                         
   9  10   2        455.55        449.22         5.64 o                         
  10  10   2          4.67         10.14         1.36 o                         
  11  10   2        646.79        635.05         6.02 o                         
  12  10   2        128.22        123.42         2.77 o                         
  13  10   2         90.92         91.36         2.65 o                         
  14  10   2        333.37        339.68         4.75 o                         
  15  10   2        541.40        544.00         6.18 o                         
  16  10   2          3.56          7.63         1.48 o                         
  17  10   2        616.45        622.24         6.89 o                         
  18  10   2        893.10        895.07         8.62 o                         
  19  10   2          6.69         11.41         1.74 o                         
  20  10   2         98.65        100.06         3.37 o                         
  21  10   2         16.40         21.99         2.33 o                         
  22  10   2        759.79        743.80         9.17 o                         
  23  10   2        417.24        408.83         6.68 o                         
  24  10   2          0.79          6.10         2.03 o                         
  25  10   2        280.38        275.28         8.55 o                         
  26  10   2        212.83        211.26         5.11 o                         
  27  10   2          7.15         12.30         2.36 o                         
  28  10   2          4.44          4.67         2.17 o                         
  29  10   2        148.47        153.56         5.39 o                         
  30  10   2          7.06          9.97         2.73 o                         
  31  10   2        408.58        407.23         7.86 o                         
  32  10   2         67.34         77.10         5.86 o                         
  33  10   2          4.46          7.66         3.18 o                         
  34  10   2         12.95         19.20         6.28 o                         
  35  10   2          2.33          2.58         4.80 o                         
  36  10   2        136.17        144.37         9.97 o                         
   2  11   2         24.43         29.90         4.06 o                         
   3  11   2       3387.37       3395.55        52.58 o                         
   4  11   2        152.75        158.81        11.08 o                         
   5  11   2        503.54        478.73         9.67 o                         
   6  11   2          9.59         11.04         2.05 o                         
   7  11   2        323.89        319.29         6.83 o                         
   8  11   2       2894.21       2850.21        24.31 o                         
   9  11   2       4170.36       4136.61        30.26 o                         
  10  11   2          9.56         20.90         2.98 o                         
  11  11   2        973.32        958.32         8.57 o                         
  12  11   2       3605.97       3570.15        22.57 o                         
  13  11   2          3.47         11.25         2.36 o                         
  14  11   2          3.85          7.40         1.44 o                         
  15  11   2         53.97         62.47         2.53 o                         
  16  11   2        285.03        275.99         4.39 o                         
  17  11   2        740.38        728.17         7.70 o                         
  18  11   2        165.40        164.94         3.88 o                         
  19  11   2        239.80        234.54         5.03 o                         
  20  11   2        144.79        144.94         4.24 o                         
  21  11   2         46.56         52.70         3.48 o                         
  22  11   2         91.84         99.17         4.08 o                         
  23  11   2        702.20        697.71         9.09 o                         
  24  11   2          4.25          7.90         2.16 o                         
  25  11   2        916.21        916.50        10.74 o                         
  26  11   2         13.62         20.51         2.56 o                         
  27  11   2          2.73          2.95         2.19 o                         
  28  11   2        108.48        107.71         4.75 o                         
  29  11   2        468.17        470.16         9.87 o                         
  30  11   2          5.99         11.44         5.54 o                         
  31  11   2        242.76        230.04        12.92 o                         
  32  11   2        906.57        918.79        24.38 o                         
  33  11   2         58.79         63.13         8.12 o                         
  34  11   2          0.29          3.69         4.80 o                         
  35  11   2         21.25         22.15         5.54 o                         
   1  12   2        191.43        189.05         8.12 o                         
   2  12   2       4239.81       4238.12        64.47 o                         
   3  12   2       1338.64       1307.27        25.13 o                         
   6  12   2          9.29         17.35         4.06 o                         
   7  12   2          0.19         -0.37         3.32 o                         
   8  12   2          1.29          0.00         2.95 o                         
   9  12   2       1276.95       1290.08        30.30 o                         
  10  12   2        390.04        381.75         7.57 o                         
  11  12   2        551.72        531.01         9.44 o                         
  12  12   2         76.34         76.59         3.59 o                         
  13  12   2          7.40          8.47         2.00 o                         
  14  12   2          0.77          4.24         2.08 o                         
  15  12   2         15.44         16.56         2.14 o                         
  16  12   2         50.06         52.23         2.99 o                         
  17  12   2         25.05         27.57         3.75 o                         
  18  12   2        132.64        143.95         4.60 o                         
  19  12   2         10.32         15.56         4.07 o                         
  20  12   2          6.20          5.78         2.15 o                         
  21  12   2          0.06         12.12         6.91 o                         
  22  12   2       1687.51       1686.05        17.49 o                         
  23  12   2        661.94        654.33         9.76 o                         
  24  12   2         12.46         18.87         2.72 o                         
  25  12   2        413.29        389.88         8.87 o                         
  26  12   2        696.55        678.89        11.78 o                         
  27  12   2          5.14         24.37         6.28 o                         
  28  12   2          7.98         12.92         5.54 o                         
  29  12   2         31.50         32.12         6.65 o                         
  30  12   2         86.29         95.63         9.60 o                         
  31  12   2        143.60        153.60        11.08 o                         
  32  12   2         40.82         56.49         7.75 o                         
  33  12   2        107.14        115.20         9.97 o                         
  34  12   2        239.48        235.59        11.82 o                         
   1  13   2        593.87        623.48        20.68 o                         
   5  13   2         89.99         89.72         7.02 o                         
   6  13   2        109.20        104.49         7.38 o                         
   7  13   2        421.40        422.86        13.30 o                         
   8  13   2        443.49        452.41        13.66 o                         
   9  13   2          5.43          8.86         3.69 o                         
  10  13   2          0.01          1.00         2.23 o                         
  11  13   2         63.61         72.99         4.07 o                         
  12  13   2        496.87        495.08         8.86 o                         
  13  13   2        681.44        690.13        10.86 o                         
  14  13   2          8.53         12.91         2.61 o                         
  15  13   2         36.73         40.11         4.93 o                         
  16  13   2         77.33         77.14         5.61 o                         
  17  13   2         39.65         48.91         3.76 o                         
  18  13   2         24.96         27.87         3.26 o                         
  19  13   2        116.27        112.88         6.53 o                         
  20  13   2         11.37          7.01         3.13 o                         
  21  13   2         95.42        106.35         6.39 o                         
  22  13   2          7.93         11.16         3.46 o                         
  23  13   2         20.53         27.49         4.30 o                         
  24  13   2         55.44         63.70         5.48 o                         
  25  13   2          5.35         11.55         3.78 o                         
  26  13   2         67.43         71.63         8.86 o                         
  27  13   2        102.38        117.41         9.97 o                         
  28  13   2         38.00         48.36         7.38 o                         
  29  13   2         87.39         89.35         8.86 o                         
  30  13   2         13.50          7.75         5.17 o                         
  31  13   2          0.05          5.91         4.80 o                         
  32  13   2        114.29        121.84         9.60 o                         
   2  14   2         12.11         18.83         4.43 o                         
   4  14   2         32.00         39.50         5.54 o                         
   5  14   2        454.42        441.70        14.03 o                         
   6  14   2         17.56         14.77         4.43 o                         
   7  14   2        359.35        351.93        12.56 o                         
   8  14   2          3.41          4.06         3.69 o                         
   9  14   2        166.18        160.62         8.86 o                         
  10  14   2          4.96          8.02         2.84 o                         
  11  14   2        280.50        279.48         8.74 o                         
  12  14   2          2.88          5.54         4.43 o                         
  13  14   2        172.76        180.62         7.15 o                         
  14  14   2         35.97         36.28         4.25 o                         
  15  14   2        115.21        130.27         6.51 o                         
  16  14   2          1.16         -1.21         2.84 o                         
  17  14   2        152.61        155.59         7.05 o                         
  18  14   2         22.63         21.78         5.54 o                         
  19  14   2         78.65         82.18         5.99 o                         
  20  14   2          4.03          6.57         3.26 o                         
  21  14   2         87.91         91.00        10.15 o                         
  22  14   2         24.29         22.05         4.18 o                         
  23  14   2        258.88        249.86         9.60 o                         
  24  14   2         29.15         25.47         5.91 o                         
  25  14   2        167.14        179.08        11.08 o                         
  26  14   2         19.37         29.54         6.28 o                         
  27  14   2        117.67        136.61         9.97 o                         
  28  14   2          6.65          8.86         4.80 o                         
  29  14   2         45.55         57.60         7.38 o                         
  30  14   2          3.69          5.17         4.80 o                         
   3  15   2         70.93         62.40         6.65 o                         
   4  15   2         18.55         26.95         5.54 o                         
   9  15   2        179.57        189.05        11.08 o                         
  10  15   2         75.66         67.56         7.75 o                         
  11  15   2        360.34        328.29        14.03 o                         
  12  15   2        376.74        392.92        15.14 o                         
  13  15   2        103.12        126.27         9.60 o                         
  14  15   2         87.07         99.32         9.23 o                         
  15  15   2          5.03         10.83         3.10 o                         
  16  15   2        183.62        189.53         7.67 o                         
  17  15   2        285.73        277.72         8.87 o                         
  18  15   2          1.87          6.78         3.51 o                         
  19  15   2         37.56         43.37         4.82 o                         
  20  15   2          0.29          1.46         2.99 o                         
  21  15   2         81.39         89.68         6.13 o                         
  22  15   2          0.00         -0.18         2.87 o                         
  23  15   2        134.90        136.61         9.97 o                         
  24  15   2         70.21         73.10         8.12 o                         
  25  15   2         12.20         19.94         5.54 o                         
  26  15   2         10.74         12.55         5.17 o                         
  27  15   2          3.97          7.75         4.80 o                         
  28  15   2         29.37         33.97         5.91 o                         
   8  16   2         64.50         55.01         7.38 o                         
   9  16   2         75.89         75.69         8.49 o                         
  10  16   2         14.32         13.29         5.17 o                         
  11  16   2        486.07        449.83        16.25 o                         
  12  16   2         39.12         48.73         7.01 o                         
  13  16   2          2.33          7.75         4.80 o                         
  14  16   2         70.93         69.78         7.75 o                         
  15  16   2        141.69        154.71        10.34 o                         
  16  16   2         10.67         11.44         5.17 o                         
  17  16   2        310.08        316.10        13.66 o                         
  18  16   2        442.24        446.24        11.10 o                         
  19  16   2         44.18         53.64         4.94 o                         
  20  16   2         18.23         16.68         3.78 o                         
  21  16   2          8.84          9.60         4.80 o                         
  22  16   2        478.49        473.84        15.88 o                         
  23  16   2        283.07        273.63        12.19 o                         
  24  16   2          0.01          2.95         4.06 o                         
  25  16   2         56.88         50.95         6.65 o                         
   7  17   2         62.13         67.56         8.12 o                         
   8  17   2        651.48        671.13        20.68 o                         
   9  17   2        716.73        711.80        21.05 o                         
  10  17   2         13.36         21.04         5.54 o                         
  11  17   2        179.34        184.99        11.45 o                         
  12  17   2       1199.69       1202.76        28.45 o                         
  13  17   2         32.76         46.89         7.01 o                         
  14  17   2          6.60          9.23         4.80 o                         
  15  17   2         17.41         15.14         5.17 o                         
  16  17   2         92.26         88.24         8.49 o                         
  17  17   2        142.60        137.35         9.60 o                         
  18  17   2         65.25         71.63         7.75 o                         
  19  17   2          9.76         19.57         5.54 o                         
   5  18   2         38.06         43.57         6.65 o                         
   6  18   2          1.30          7.75         4.80 o                         
   7  18   2        112.71        121.47         9.23 o                         
   8  18   2          1.21          1.85         4.43 o                         
   9  18   2         27.98         24.00         5.91 o                         
  10  18   2         65.04         66.83         8.12 o                         
  11  18   2         30.65         27.32         5.91 o                         
  12  18   2         35.53         37.29         6.28 o                         
  13  18   2         23.14         43.93         6.65 o                         
  14  18   2          0.10          9.23         4.80 o                         
  15  18   2         25.39         34.70         5.91 o                         
  16  18   2         29.66         37.66         5.91 o                         
  17  18   2          0.80          6.65         4.43 o                         
   3  19   2        133.22        133.66         9.97 o                         
   4  19   2          2.79          5.54         4.80 o                         
   5  19   2          6.64         15.88         5.54 o                         
   6  19   2        106.80        103.75         8.86 o                         
   7  19   2         72.45         90.46         8.49 o                         
   8  19   2         28.59         23.26         5.91 o                         
   9  19   2         54.86         64.98         7.75 o                         
  10  19   2          0.28          1.48         4.06 o                         
  11  19   2         73.53         91.19         8.49 o                         
  12  19   2         76.09         80.12         7.75 o                         
  13  19   2        475.52        452.05        15.14 o                         
   1  20   2          2.55          6.65         4.43 o                         
   2  20   2         55.39         64.61         7.75 o                         
   3  20   2        107.64        102.27         8.86 o                         
   4  20   2         15.74         20.67         5.17 o                         
   5  20   2        161.57        164.68         9.97 o                         
   6  20   2          0.57          5.17         4.43 o                         
   7  20   2        188.14        197.54        15.14 o                         
   1   1   3         17.27         27.02         1.42 o                         
   2   1   3        735.17        781.58         7.61 o                         
   3   1   3       1621.05       1628.65        13.55 o                         
   4   1   3          0.22          4.18         0.92 o                         
   5   1   3         11.57         18.52         2.02 o                         
   6   1   3       4252.33       4318.42        28.48 o                         
   7   1   3       1728.10       1737.43        21.33 o                         
   8   1   3         57.13         57.41         2.50 o                         
   9   1   3        177.62        181.34         3.26 o                         
  10   1   3        954.10        966.03         9.96 o                         
  11   1   3         16.02         20.47         1.40 o                         
  12   1   3         31.89         35.53         1.75 o                         
  13   1   3        387.95        378.14         4.76 o                         
  14   1   3        643.74        617.94         6.51 o                         
  15   1   3        240.32        253.45         5.11 o                         
  16   1   3         30.42         33.77         1.23 o                         
  17   1   3        618.99        622.24         4.52 o                         
  18   1   3         99.18        105.51         1.71 o                         
  19   1   3         58.49         69.49         1.47 o                         
  20   1   3         73.31         77.37         1.58 o                         
  21   1   3        195.90        201.44         2.38 o                         
  22   1   3         73.29         82.75         1.79 o                         
  23   1   3          7.41         10.46         1.04 o                         
  24   1   3         79.60         84.87         1.97 o                         
  25   1   3         63.75         68.61         1.87 o                         
  26   1   3        289.97        283.03         3.39 o                         
  27   1   3        167.22        166.78         2.81 o                         
  28   1   3         12.28         18.22         1.54 o                         
  29   1   3         25.14         30.51         1.79 o                         
  30   1   3        301.21        303.86         4.06 o                         
  31   1   3         64.72         68.91         2.44 o                         
  32   1   3         47.92         49.24         2.26 o                         
  33   1   3        248.95        248.63         4.94 o                         
  34   1   3        360.10        366.46         5.27 o                         
  35   1   3          0.09          2.57         1.72 o                         
  36   1   3          1.24          4.77         1.79 o                         
  37   1   3         80.40         93.11         3.73 o                         
  38   1   3          0.35          2.51         2.08 o                         
  39   1   3        113.52        108.95         3.87 o                         
  40   1   3          0.07          0.61         2.05 o                         
  41   1   3          6.96          5.28         3.02 o                         
   0   2   3      38251.01      38997.52       392.19 o                         
   1   2   3       9844.11       9841.56        73.47 o                         
   2   2   3         16.63         25.50         2.34 o                         
   3   2   3         10.35         13.24         1.30 o                         
   4   2   3        407.52        464.73         4.85 o                         
   5   2   3       1393.24       1317.89        10.33 o                         
   6   2   3        282.32        287.43         4.71 o                         
   7   2   3       4261.55       4258.98        28.36 o                         
   8   2   3       1084.00       1098.71        18.43 o                         
   9   2   3        493.02        485.11         9.35 o                         
  10   2   3        509.78        526.01         6.05 o                         
  11   2   3        105.57        146.57         5.09 o                         
  12   2   3       3247.62       3235.31        23.16 o                         
  13   2   3       4343.52       4339.75        33.46 o                         
  14   2   3         55.01         65.42         1.99 o                         
  15   2   3       2351.23       2350.07        11.76 o                         
  16   2   3        109.56        118.64         1.69 o                         
  17   2   3        195.27        193.33         2.14 o                         
  18   2   3        164.50        173.67         2.11 o                         
  19   2   3       2166.74       2177.34        10.54 o                         
  20   2   3       5298.12       5261.29        23.06 o                         
  21   2   3        531.13        534.32         4.32 o                         
  22   2   3        138.45        139.50         3.29 o                         
  23   2   3        268.59        275.34         4.55 o                         
  24   2   3        735.21        742.89         5.81 o                         
  25   2   3         25.98         28.73         1.59 o                         
  26   2   3         25.02         31.24         1.67 o                         
  27   2   3       1111.12       1083.54         7.69 o                         
  28   2   3        961.07        950.88         7.53 o                         
  29   2   3         27.82         34.56         2.01 o                         
  30   2   3         15.92         20.63         1.78 o                         
  31   2   3          0.62          3.95         1.55 o                         
  32   2   3        539.98        552.80         6.63 o                         
  33   2   3        573.12        586.03         6.68 o                         
  34   2   3        131.68        136.51         3.66 o                         
  35   2   3        514.30        512.80         6.20 o                         
  36   2   3          2.55          9.50         2.11 o                         
  37   2   3          0.17          1.96         1.90 o                         
  38   2   3         33.49         35.65         2.51 o                         
  39   2   3        137.43        132.87         4.03 o                         
  40   2   3        457.52        457.42         7.99 o                         
  41   2   3         15.36         19.23         3.92 o                         
   1   3   3      24143.78      24248.60       175.46 o                         
   2   3   3       6242.49       6414.62        47.10 o                         
   3   3   3         92.70         92.14         2.01 o                         
   4   3   3        659.09        662.00         8.00 o                         
   5   3   3       2223.90       2166.64        15.52 o                         
   6   3   3      11364.16      11110.08        68.62 o                         
   7   3   3       2684.53       2662.50        18.82 o                         
   8   3   3         22.20         28.16         2.24 o                         
   9   3   3        299.22        274.35         6.29 o                         
  10   3   3       3660.01       3609.32        25.12 o                         
  11   3   3        236.16        238.06         4.36 o                         
  12   3   3        792.99        790.78         9.02 o                         
  13   3   3       7614.26       7703.23       125.31 o                         
  14   3   3      13735.84      13803.21        61.37 o                         
  15   3   3       2582.74       2604.57        12.24 o                         
  16   3   3        521.52        531.73         4.78 o                         
  17   3   3        594.45        623.48         6.30 o                         
  18   3   3       1807.50       1807.96         9.03 o                         
  19   3   3       2867.33       2818.54        13.00 o                         
  20   3   3         63.96         70.58         1.69 o                         
  21   3   3       3373.39       3326.75        15.67 o                         
  22   3   3        166.10        166.77         2.59 o                         
  23   3   3        182.11        194.52         3.00 o                         
  24   3   3          8.92         16.23         1.33 o                         
  25   3   3         27.45         34.62         1.69 o                         
  26   3   3        618.03        608.32         7.46 o                         
  27   3   3        344.46        344.81         4.08 o                         
  28   3   3         11.00         17.98         1.79 o                         
  29   3   3         65.34         64.98         2.52 o                         
  30   3   3         16.57         26.05         2.37 o                         
  31   3   3        272.87        271.63         4.53 o                         
  32   3   3          0.30          6.05         1.78 o                         
  33   3   3       2527.89       2530.09        16.76 o                         
  34   3   3       3266.00       3270.26        21.77 o                         
  35   3   3        277.67        300.34         5.23 o                         
  36   3   3         18.46         21.28         2.32 o                         
  37   3   3         13.01         18.30         2.22 o                         
  38   3   3         10.08         13.54         2.17 o                         
  39   3   3         38.54         39.62         2.69 o                         
  40   3   3        158.66        152.35         5.97 o                         
  41   3   3        126.84        133.80         7.70 o                         
   0   4   3      18759.00      18508.44       219.12 o                         
   1   4   3       3520.43       3554.64        26.21 o                         
   2   4   3         49.95         53.41         1.81 o                         
   3   4   3       1137.46       1044.76         8.47 o                         
   4   4   3       1630.19       1570.19        11.78 o                         
   5   4   3        631.14        620.64         6.46 o                         
   6   4   3         80.53         82.26         2.00 o                         
   7   4   3       1037.22       1025.73         9.78 o                         
   8   4   3         10.04         20.98         1.54 o                         
   9   4   3       1343.56       1284.80        11.97 o                         
  10   4   3        474.87        481.76         7.00 o                         
  11   4   3        157.32        156.91         3.62 o                         
  12   4   3       1397.54       1365.38        10.49 o                         
  13   4   3       1458.27       1472.26         9.64 o                         
  14   4   3        107.96        111.40         1.84 o                         
  15   4   3        767.44        783.35         4.84 o                         
  16   4   3          5.68         15.52         2.16 o                         
  17   4   3         16.13         22.66         1.08 o                         
  18   4   3        116.60        122.08         2.00 o                         
  19   4   3        303.64        307.10         3.00 o                         
  20   4   3       1797.44       1783.83         9.56 o                         
  21   4   3        120.88        129.30         2.23 o                         
  22   4   3        187.04        186.64         2.64 o                         
  23   4   3        515.65        516.32         4.48 o                         
  24   4   3        885.47        884.27         6.24 o                         
  25   4   3          0.25          5.63         1.13 o                         
  26   4   3          0.81          4.52         1.13 o                         
  27   4   3        695.69        665.41         6.70 o                         
  28   4   3        590.38        577.28         6.31 o                         
  29   4   3          2.97          5.32         1.62 o                         
  30   4   3          0.60          3.28         1.60 o                         
  31   4   3         27.47         34.03         2.28 o                         
  32   4   3        186.99        182.72         4.22 o                         
  33   4   3        273.71        268.84         5.01 o                         
  34   4   3         90.46         90.44         3.44 o                         
  35   4   3        124.17        126.76         3.84 o                         
  36   4   3         48.98         54.99         2.86 o                         
  37   4   3         21.82         24.57         2.34 o                         
  38   4   3         79.47         88.35         3.75 o                         
  39   4   3         41.11         36.57         3.17 o                         
  40   4   3        271.78        272.82         6.44 o                         
   1   5   3        328.26        320.32         7.44 o                         
   2   5   3       2470.41       2331.83        22.21 o                         
   3   5   3       2788.58       2678.00        21.76 o                         
   4   5   3        261.51        276.04         4.70 o                         
   5   5   3         53.66         54.79         2.39 o                         
   6   5   3       1045.34       1004.15        10.66 o                         
   7   5   3        295.96        315.57         5.31 o                         
   8   5   3         32.15         31.15         2.41 o                         
   9   5   3        416.83        379.79         9.33 o                         
  10   5   3        779.90        752.06         8.31 o                         
  11   5   3         13.29         14.99         1.23 o                         
  12   5   3         39.36         46.03         1.57 o                         
  13   5   3        115.62        115.17         1.83 o                         
  14   5   3        265.72        261.28         2.78 o                         
  15   5   3       1081.86       1070.70         6.32 o                         
  16   5   3         64.11         65.63         1.62 o                         
  17   5   3        478.26        460.41         3.84 o                         
  18   5   3        251.68        251.54         2.82 o                         
  19   5   3         37.36         40.56         1.59 o                         
  20   5   3          5.88          7.10         1.00 o                         
  21   5   3         11.26         15.97         1.19 o                         
  22   5   3         11.64         16.19         1.21 o                         
  23   5   3         17.39         18.94         1.31 o                         
  24   5   3          0.10          2.03         1.14 o                         
  25   5   3        257.80        251.28         3.48 o                         
  26   5   3          1.23          2.50         1.39 o                         
  27   5   3          7.30          9.60         1.63 o                         
  28   5   3          8.32          8.69         1.68 o                         
  29   5   3         87.92         91.14         3.58 o                         
  30   5   3        455.21        452.98         6.13 o                         
  31   5   3        233.53        231.03         4.60 o                         
  32   5   3          1.06          2.69         1.91 o                         
  33   5   3         58.36         53.50         2.93 o                         
  34   5   3         81.38         87.91         3.43 o                         
  35   5   3         10.85         15.69         2.31 o                         
  36   5   3         13.49         11.41         2.35 o                         
  37   5   3        110.28        115.64         4.39 o                         
  38   5   3          4.25          6.21         2.57 o                         
  39   5   3         80.65         79.55         4.05 o                         
  40   5   3          0.27          6.92         3.89 o                         
   0   6   3        311.35        314.30        10.71 o                         
   1   6   3          9.68         15.97         1.89 o                         
   2   6   3        612.02        621.51         7.49 o                         
   3   6   3          2.76         11.32         2.56 o                         
   4   6   3         11.79         16.19         1.92 o                         
   5   6   3         39.50         44.43         2.69 o                         
   6   6   3         36.26         35.46         2.24 o                         
   7   6   3        396.76        402.80         6.22 o                         
   8   6   3        902.75        872.71         7.86 o                         
   9   6   3        289.63        283.86         3.94 o                         
  10   6   3        202.41        211.33         2.70 o                         
  11   6   3         32.82         40.44         1.54 o                         
  12   6   3         43.38         48.50         1.62 o                         
  13   6   3         66.11         70.50         1.73 o                         
  14   6   3          0.83          3.81         0.79 o                         
  15   6   3         52.96         54.36         1.51 o                         
  16   6   3          4.98         11.85         1.00 o                         
  17   6   3         83.02         87.27         1.85 o                         
  18   6   3         76.67         76.92         1.81 o                         
  19   6   3        179.74        180.05         2.59 o                         
  20   6   3        689.60        666.86         5.14 o                         
  21   6   3        225.53        226.20         3.17 o                         
  22   6   3          2.70          3.07         1.18 o                         
  23   6   3         53.39         57.00         2.11 o                         
  24   6   3          2.60          6.75         1.33 o                         
  25   6   3         98.81        104.55         2.87 o                         
  26   6   3         84.87         80.78         2.73 o                         
  27   6   3         29.69         33.83         2.14 o                         
  28   6   3         26.31         29.64         2.07 o                         
  29   6   3          3.07          3.33         1.57 o                         
  30   6   3         57.93         59.97         2.68 o                         
  31   6   3         44.26         44.51         2.53 o                         
  32   6   3         83.95         87.83         3.99 o                         
  33   6   3          4.96          7.82         2.23 o                         
  34   6   3          0.22          1.09         2.12 o                         
  35   6   3         30.58         33.80         2.78 o                         
  36   6   3         35.41         34.09         2.96 o                         
  37   6   3         44.57         47.13         4.65 o                         
  38   6   3         19.88         24.37         3.03 o                         
  39   6   3          4.67          5.29         2.43 o                         
   1   7   3        867.99        875.70         9.78 o                         
   2   7   3         74.79         86.66         2.96 o                         
   3   7   3         32.34         38.17         2.29 o                         
   4   7   3        415.62        424.05         6.35 o                         
   5   7   3         34.82         40.07         2.06 o                         
   6   7   3       2467.17       2442.41        18.59 o                         
   7   7   3       1018.99       1029.82         9.91 o                         
   8   7   3        254.03        252.82         3.27 o                         
   9   7   3          4.77         14.36         1.20 o                         
  10   7   3        746.45        757.43         6.18 o                         
  11   7   3         70.71         80.43         1.81 o                         
  12   7   3          6.21         13.34         1.11 o                         
  13   7   3       1728.44       1720.07        10.03 o                         
  14   7   3       2874.16       2801.85        14.08 o                         
  15   7   3        127.91        124.13         2.21 o                         
  16   7   3          9.54         12.64         1.11 o                         
  17   7   3        419.16        421.51         3.81 o                         
  18   7   3         16.78         25.79         1.32 o                         
  19   7   3        312.39        314.67         3.60 o                         
  20   7   3        180.45        180.82         2.88 o                         
  21   7   3        313.37        311.27         3.90 o                         
  22   7   3         32.70         43.18         1.95 o                         
  23   7   3         34.96         40.58         1.96 o                         
  24   7   3        281.44        283.03         4.23 o                         
  25   7   3         28.58         33.91         2.07 o                         
  26   7   3        805.85        800.73         7.55 o                         
  27   7   3        295.61        294.95         4.55 o                         
  28   7   3          6.38          8.79         1.70 o                         
  29   7   3          0.35          5.22         1.68 o                         
  30   7   3         90.98         94.03         3.47 o                         
  31   7   3         10.89         11.78         2.06 o                         
  32   7   3        215.01        202.84         5.10 o                         
  33   7   3        240.43        246.72         5.74 o                         
  34   7   3        376.06        393.33         7.23 o                         
  35   7   3          0.50          5.93         2.36 o                         
  36   7   3         34.28         29.86         3.23 o                         
  37   7   3         16.75         24.50         3.08 o                         
  38   7   3          5.43         10.87         2.67 o                         
   0   8   3      12598.42      12501.37       128.38 o                         
   1   8   3       2566.86       2551.38        21.78 o                         
   2   8   3        126.01        142.53         6.61 o                         
   3   8   3        343.82        347.05         4.52 o                         
   4   8   3        140.70        152.57         3.06 o                         
   5   8   3        385.98        385.75         4.34 o                         
   6   8   3         73.56         74.92         2.31 o                         
   7   8   3       4046.06       4061.12        26.65 o                         
   8   8   3       1779.78       1788.28        11.52 o                         
   9   8   3          6.54         14.58         1.34 o                         
  10   8   3          7.29         13.21         1.71 o                         
  11   8   3        564.14        562.49         4.85 o                         
  12   8   3       1014.32       1009.75         8.86 o                         
  13   8   3       2603.28       2563.85        13.90 o                         
  14   8   3          4.72         10.32         1.17 o                         
  15   8   3       1317.16       1275.88         7.97 o                         
  16   8   3          6.79         11.20         1.79 o                         
  17   8   3          3.08          6.48         1.17 o                         
  18   8   3          2.06          6.30         1.18 o                         
  19   8   3       3131.11       3071.50        16.83 o                         
  20   8   3       5040.83       4985.59        23.99 o                         
  21   8   3        624.38        623.67         5.85 o                         
  22   8   3          4.15         11.20         1.65 o                         
  23   8   3        160.83        161.02         3.36 o                         
  24   8   3        461.07        467.74         6.53 o                         
  25   8   3         85.17         91.04         3.49 o                         
  26   8   3         96.97        101.51         3.34 o                         
  27   8   3        332.14        335.61         5.70 o                         
  28   8   3        284.82        286.39         6.09 o                         
  29   8   3          6.81          7.72         1.88 o                         
  30   8   3        122.22        128.32         4.49 o                         
  31   8   3         45.92         46.86         3.16 o                         
  32   8   3        590.17        594.40         8.51 o                         
  33   8   3        430.12        438.64         9.11 o                         
  34   8   3         84.24         83.24         3.90 o                         
  35   8   3        788.59        776.43        10.79 o                         
  36   8   3         73.04         83.70         4.24 o                         
  37   8   3         51.98         56.79         4.25 o                         
  38   8   3          3.47         11.44         5.54 o                         
   1   9   3       5428.24       5526.28        42.11 o                         
   2   9   3       1067.96       1098.26        10.35 o                         
   3   9   3         61.49         65.48         2.50 o                         
   4   9   3          0.35          6.44         1.49 o                         
   5   9   3         21.83         26.06         1.73 o                         
   6   9   3       1687.49       1686.60        15.40 o                         
   7   9   3        243.75        236.59         4.57 o                         
   8   9   3         11.78         15.69         1.33 o                         
   9   9   3        193.30        205.98         3.00 o                         
  10   9   3       2479.18       2465.92        14.35 o                         
  11   9   3         79.61         86.49         3.17 o                         
  12   9   3         58.60         63.34         2.15 o                         
  13   9   3       3580.55       3527.19        18.38 o                         
  14   9   3       5525.02       5489.15        25.59 o                         
  15   9   3       1278.91       1286.00         8.67 o                         
  16   9   3         24.28         28.03         1.69 o                         
  17   9   3          0.03          2.57         1.15 o                         
  18   9   3        320.74        322.06         4.23 o                         
  19   9   3       1148.98       1142.96         8.83 o                         
  20   9   3         46.39         53.38         2.29 o                         
  21   9   3        564.73        554.33         6.38 o                         
  22   9   3         40.38         44.92         2.65 o                         
  23   9   3        628.56        615.60         7.58 o                         
  24   9   3         50.45         53.07         2.66 o                         
  25   9   3          0.84          1.60         1.78 o                         
  26   9   3        276.21        284.94         5.35 o                         
  27   9   3        142.59        150.76         4.18 o                         
  28   9   3         17.63         16.13         2.42 o                         
  29   9   3         28.53         25.86         2.99 o                         
  30   9   3          9.60         14.09         2.44 o                         
  31   9   3        329.11        318.36         6.57 o                         
  32   9   3         27.46         30.09         2.84 o                         
  33   9   3        726.15        735.04        10.46 o                         
  34   9   3       1163.86       1139.49        15.77 o                         
  35   9   3         24.71         29.32         3.88 o                         
  36   9   3         45.65         44.62         4.04 o                         
  37   9   3         28.26         24.23         4.70 o                         
   0  10   3       1221.69       1257.73        27.72 o                         
   1  10   3         29.26         37.99         3.68 o                         
   2  10   3         27.38         37.99         4.00 o                         
   3  10   3        608.23        590.07         8.18 o                         
   4  10   3       1145.85       1123.48        14.30 o                         
   5  10   3          5.53         14.71         1.95 o                         
   6  10   3         24.01         25.45         2.28 o                         
   7  10   3        209.39        213.99         3.98 o                         
   8  10   3         29.06         35.69         3.05 o                         
   9  10   3        198.33        199.21         3.11 o                         
  10  10   3          0.33          4.09         1.15 o                         
  11  10   3        759.02        743.49         7.77 o                         
  12  10   3          4.82         14.01         2.13 o                         
  13  10   3         14.01         18.93         1.61 o                         
  14  10   3         69.86         72.62         2.51 o                         
  15  10   3          2.85          4.07         1.32 o                         
  16  10   3        269.07        263.40         4.20 o                         
  17  10   3        323.97        320.38         4.66 o                         
  18  10   3         23.97         22.78         2.10 o                         
  19  10   3         52.87         54.54         5.41 o                         
  20  10   3        259.45        265.06        13.40 o                         
  21  10   3         50.50         51.51         3.12 o                         
  22  10   3         27.50         25.82         2.86 o                         
  23  10   3        557.53        561.56         9.97 o                         
  24  10   3        590.54        594.88         9.45 o                         
  25  10   3         11.66         14.99         2.79 o                         
  26  10   3         13.83         12.25         2.73 o                         
  27  10   3          5.89          3.91         2.44 o                         
  28  10   3         10.93         11.05         2.82 o                         
  29  10   3        182.44        175.97         5.61 o                         
  30  10   3          4.84          4.35         2.56 o                         
  31  10   3          8.93         15.59         3.12 o                         
  32  10   3         23.09         17.48         3.46 o                         
  33  10   3         17.43         16.64         3.45 o                         
  34  10   3         14.82         22.51         5.35 o                         
  35  10   3         23.89         24.46         4.15 o                         
  36  10   3         77.56         83.44         9.23 o                         
   1  11   3        110.03        111.81         4.29 o                         
   2  11   3        793.01        789.24        14.34 o                         
   3  11   3        221.47        212.37         6.65 o                         
   4  11   3          2.21          3.91         2.21 o                         
   5  11   3        587.23        564.60        11.53 o                         
   6  11   3         11.37         13.41         2.27 o                         
   7  11   3        155.69        151.22         4.34 o                         
   8  11   3         16.67         24.99         4.12 o                         
   9  11   3         91.25         90.17         3.23 o                         
  10  11   3        226.71        227.34         4.19 o                         
  11  11   3        124.20        125.33         3.11 o                         
  12  11   3         37.31         43.02         2.10 o                         
  13  11   3         16.96         19.45         1.71 o                         
  14  11   3        429.23        416.78         5.71 o                         
  15  11   3        158.86        157.78         3.77 o                         
  16  11   3          6.25          7.78         1.62 o                         
  17  11   3        430.96        429.86         7.47 o                         
  18  11   3        238.25        242.74         7.78 o                         
  19  11   3         57.89         66.39         3.82 o                         
  20  11   3          6.86          7.11         2.28 o                         
  21  11   3        119.57        116.35         4.65 o                         
  22  11   3         35.63         41.43         5.46 o                         
  23  11   3        120.84        130.17         4.95 o                         
  24  11   3         11.49         16.19         4.96 o                         
  25  11   3         10.23         13.17         2.77 o                         
  26  11   3         34.08         43.87         3.62 o                         
  27  11   3          1.44          1.37         3.27 o                         
  28  11   3          0.90          1.08         2.98 o                         
  29  11   3         45.36         46.80         3.60 o                         
  30  11   3        240.38        238.03         6.24 o                         
  31  11   3         25.34         33.07         3.33 o                         
  32  11   3          0.11          4.18         5.54 o                         
  33  11   3        106.04        102.85         8.68 o                         
  34  11   3         31.81         42.83         7.01 o                         
   0  12   3        760.88        806.07        18.84 o                         
   1  12   3        584.80        581.38        15.51 o                         
   2  12   3        217.80        217.86         9.23 o                         
   3  12   3        159.28        153.23         8.12 o                         
   4  12   3          8.05         14.03         3.69 o                         
   5  12   3         77.89         84.55         6.28 o                         
   6  12   3          0.98          5.25         2.58 o                         
   7  12   3         30.40         29.97         3.36 o                         
   8  12   3        389.00        372.57         7.68 o                         
   9  12   3         27.51         33.11         2.60 o                         
  10  12   3         24.58         31.29         2.47 o                         
  11  12   3        111.43        115.61         4.35 o                         
  12  12   3        122.51        125.88         3.97 o                         
  13  12   3        177.23        180.93         4.95 o                         
  14  12   3          4.26          6.89         2.40 o                         
  15  12   3        185.40        189.07         5.89 o                         
  16  12   3          0.70          8.62         2.37 o                         
  17  12   3         21.40         24.13         3.97 o                         
  18  12   3          5.10          5.01         2.46 o                         
  19  12   3          2.49          2.63         2.33 o                         
  20  12   3        535.31        514.88         9.79 o                         
  21  12   3         43.91         49.97         4.04 o                         
  22  12   3         34.62         34.58         3.69 o                         
  23  12   3         53.09         68.88         4.68 o                         
  24  12   3         17.60         27.90         4.57 o                         
  25  12   3          7.91         10.85         3.05 o                         
  26  12   3         48.96         55.23         4.82 o                         
  27  12   3        394.14        387.97         8.66 o                         
  28  12   3        133.96        140.43         5.73 o                         
  29  12   3         80.90         82.05         7.03 o                         
  30  12   3         17.64         17.60         5.91 o                         
  31  12   3          2.29         -0.74         4.80 o                         
  32  12   3         88.10         88.98         8.49 o                         
  33  12   3         23.71         26.95         6.28 o                         
   1  13   3        334.64        335.75         8.36 o                         
   2  13   3         53.28         61.27         7.01 o                         
   3  13   3        222.37        218.60         9.60 o                         
   4  13   3        138.72        137.72         7.75 o                         
   5  13   3        249.59        240.88         7.41 o                         
   6  13   3        933.66        942.07        43.41 o                         
   7  13   3        869.21        884.38        33.06 o                         
   8  13   3         80.62         88.61         8.12 o                         
   9  13   3          6.22         21.95         7.01 o                         
  10  13   3        359.86        358.84         9.65 o                         
  11  13   3          6.58          7.38         3.13 o                         
  12  13   3          0.19          2.58         2.87 o                         
  13  13   3        232.24        243.50         6.60 o                         
  14  13   3       1407.91       1362.28        21.52 o                         
  15  13   3          0.44          3.62         2.27 o                         
  16  13   3          0.46          1.81         2.43 o                         
  17  13   3         11.93         14.67         2.91 o                         
  18  13   3          0.86          4.43         2.61 o                         
  19  13   3        168.29        166.95         5.96 o                         
  20  13   3         98.72        105.84         5.24 o                         
  21  13   3        656.73        634.91        11.15 o                         
  22  13   3         19.98         24.56         3.40 o                         
  23  13   3         22.20         19.36         3.26 o                         
  24  13   3         96.56         94.58         5.12 o                         
  25  13   3         14.80         15.55         3.05 o                         
  26  13   3        430.64        420.50        11.78 o                         
  27  13   3         79.75         83.96         7.01 o                         
  28  13   3          3.42          2.77         3.10 o                         
  29  13   3         19.08         26.58         6.28 o                         
  30  13   3         61.29         59.81         7.38 o                         
  31  13   3         12.08          8.12         5.17 o                         
   0  14   3       2534.29       2497.55        43.65 o                         
   1  14   3       1281.71       1267.31        18.81 o                         
   2  14   3         23.02         27.33         3.88 o                         
   3  14   3         11.67         14.44         2.87 o                         
   4  14   3        104.13        125.16         8.86 o                         
   5  14   3         25.75         29.90         5.91 o                         
   6  14   3         27.82         27.69         5.54 o                         
   7  14   3        403.22        406.23        14.40 o                         
   8  14   3        363.40        356.36         9.65 o                         
   9  14   3        227.91        233.00         8.08 o                         
  10  14   3          1.98          1.29         2.87 o                         
  11  14   3        103.06        118.13         7.94 o                         
  12  14   3         96.13        109.01         6.36 o                         
  13  14   3       1046.96       1014.93        17.60 o                         
  14  14   3          0.17          8.07         3.36 o                         
  15  14   3        569.92        544.09        12.24 o                         
  16  14   3          5.78         11.99         2.82 o                         
  17  14   3         75.99         82.18         4.83 o                         
  18  14   3          0.67          0.21         2.37 o                         
  19  14   3        591.29        586.73        10.50 o                         
  20  14   3       1904.38       1854.52        21.61 o                         
  21  14   3         21.90         25.19         3.33 o                         
  22  14   3          1.65          6.29         2.91 o                         
  23  14   3         95.16         99.16         6.51 o                         
  24  14   3        291.11        287.06         9.27 o                         
  25  14   3          0.96          2.40         3.13 o                         
  26  14   3         29.46         36.54         4.56 o                         
  27  14   3        273.56        274.31         9.01 o                         
  28  14   3         23.40         25.47         5.54 o                         
  29  14   3         19.29         19.94         5.17 o                         
   1  15   3        452.14        444.65        14.40 o                         
   2  15   3        107.77         92.67         7.02 o                         
   3  15   3        105.66        110.52         5.87 o                         
   4  15   3          0.16          2.22         2.61 o                         
   5  15   3          9.32         20.40         4.80 o                         
   6  15   3          7.90         11.81         4.43 o                         
   7  15   3         64.74         60.18         6.65 o                         
   8  15   3          6.98         16.53         3.63 o                         
   9  15   3        177.69        177.43        12.55 o                         
  10  15   3       1134.51       1148.54        19.17 o                         
  11  15   3         46.53         65.26         5.35 o                         
  12  15   3          1.65          5.86         4.98 o                         
  13  15   3        217.90        225.95        10.34 o                         
  14  15   3       1203.83       1162.58        26.79 o                         
  15  15   3          5.19         10.45         3.36 o                         
  16  15   3          3.59          1.26         4.61 o                         
  17  15   3          3.55         13.66         5.17 o                         
  18  15   3          6.43          8.49         5.54 o                         
  19  15   3        201.46        208.22         8.08 o                         
  20  15   3          4.92          7.99         3.26 o                         
  21  15   3        134.74        130.00         6.65 o                         
  22  15   3        221.74        229.06         8.22 o                         
  23  15   3        101.83        104.50         6.27 o                         
  24  15   3         64.39         66.56         5.46 o                         
  25  15   3        151.06        144.29         6.65 o                         
  26  15   3         40.46         34.70         5.91 o                         
  27  15   3          0.20         -1.85         5.54 o                         
   1  16   3          2.97         13.66         4.80 o                         
   2  16   3         33.65         25.47         5.54 o                         
   3  16   3        442.35        445.75        15.51 o                         
   4  16   3        344.95        350.65         9.39 o                         
   5  16   3          2.75          8.01         2.99 o                         
   6  16   3         59.50         62.60         4.23 o                         
   7  16   3         66.45         73.38         4.52 o                         
   8  16   3         35.88         53.55         5.75 o                         
   9  16   3        385.22        377.90        10.25 o                         
  10  16   3         50.80         56.49         5.48 o                         
  11  16   3         78.12         97.84         9.60 o                         
  12  16   3         93.49        108.18         9.97 o                         
  13  16   3          6.18          7.01         4.80 o                         
  14  16   3         31.80         25.11         5.91 o                         
  15  16   3          0.17          0.74         4.43 o                         
  16  16   3        260.99        252.94        12.55 o                         
  17  16   3         51.27         74.58         8.49 o                         
  18  16   3         85.84         83.44         8.49 o                         
  19  16   3        155.17        144.00         9.97 o                         
  20  16   3         11.60          8.49         4.80 o                         
  21  16   3         39.43         46.15         6.65 o                         
  22  16   3          0.02          0.00         4.06 o                         
  23  16   3        273.21        299.26        22.89 o                         
   1  17   3        114.88        109.79         5.87 o                         
   2  17   3        123.48        128.12         8.86 o                         
   3  17   3        166.81        175.02        15.88 o                         
   5  17   3         16.01         16.24         5.91 o                         
   6  17   3        164.62        152.86        11.08 o                         
   7  17   3         23.30         29.17         6.28 o                         
   8  17   3          3.86         10.89         3.92 o                         
   9  17   3         10.93         11.30         3.51 o                         
  10  17   3         29.53         34.81         4.98 o                         
  11  17   3          2.22          7.06         4.25 o                         
  12  17   3         89.80         91.79         5.99 o                         
  13  17   3        224.15        206.78        11.45 o                         
  14  17   3        144.40        165.04        10.71 o                         
  15  17   3        210.32        209.36        11.45 o                         
  16  17   3         36.60         36.55         6.65 o                         
  17  17   3         57.27         60.55         7.38 o                         
  18  17   3        118.92        118.52         8.86 o                         
  19  17   3         39.84         39.13         5.91 o                         
  20  17   3          5.94          8.49         4.80 o                         
   3  18   3         43.66         52.06         7.75 o                         
   4  18   3         35.50         52.80         7.75 o                         
   5  18   3         32.31         38.40         7.01 o                         
   6  18   3          0.60          2.95         4.80 o                         
   7  18   3         79.18         58.33         7.38 o                         
   8  18   3         20.39         26.58         6.28 o                         
   9  18   3          1.63          7.01         4.80 o                         
  10  18   3          0.45         -1.48         4.06 o                         
  11  18   3          1.72          6.65         4.43 o                         
  12  18   3        118.04         81.60         8.12 o                         
  13  18   3         31.05         23.26         5.54 o                         
  14  18   3          6.93          9.97         4.80 o                         
  15  18   3         37.99         40.38         9.05 o                         
  16  18   3          6.84          4.98         2.87 o                         
  17  18   3          4.61          5.54         4.80 o                         
   1  19   3        192.47        210.47        11.45 o                         
   2  19   3          0.43          8.12         4.80 o                         
   3  19   3         32.21         55.75         7.75 o                         
   4  19   3         13.57         25.84         5.91 o                         
   5  19   3         18.91         21.41         5.91 o                         
   6  19   3        375.04        355.63        14.40 o                         
   7  19   3         90.47         90.46         8.49 o                         
   8  19   3          6.43          7.01         4.80 o                         
   9  19   3         14.73         14.40         5.17 o                         
  10  19   3        163.00        178.34        10.71 o                         
  11  19   3          2.21          6.28         4.43 o                         
  12  19   3          2.29          8.49         4.80 o                         
   0  20   3        614.09        563.28        18.10 o                         
   1  20   3        122.29        142.29         7.18 o                         
   2  20   3          2.23          3.34         3.52 o                         
   3  20   3          2.23          6.65         5.54 o                         
   0   0   4       3186.09       2943.19        46.35 o                         
   1   0   4      14076.06      13950.80       149.59 o                         
   2   0   4          0.63         52.79         4.43 o                         
   3   0   4       4793.91       4859.11        50.97 o                         
   4   0   4      14343.73      14229.95       301.55 o                         
   5   0   4        909.19        888.30        19.59 o                         
   6   0   4        180.07        173.75         5.35 o                         
   7   0   4       2544.14       2507.86        38.52 o                         
   8   0   4       7013.66       7166.75        73.58 o                         
   9   0   4       1559.88       1503.40        25.52 o                         
  10   0   4          0.99          8.09         2.01 o                         
  11   0   4       9555.49       9616.47        97.88 o                         
  12   0   4       6654.15       6694.13        80.41 o                         
  13   0   4       1661.90       1683.06        13.56 o                         
  14   0   4         36.26         43.02         2.64 o                         
  15   0   4         26.52         29.13         1.59 o                         
  16   0   4       5241.59       5151.56        29.63 o                         
  17   0   4          8.51         15.50         1.46 o                         
  18   0   4        331.45        328.75         4.42 o                         
  19   0   4          0.21          6.00         1.83 o                         
  20   0   4        146.67        144.35         3.34 o                         
  21   0   4       2979.77       2911.52        20.41 o                         
  22   0   4          1.73         21.54         3.98 o                         
  23   0   4        757.46        779.23         8.89 o                         
  24   0   4       4409.68       4363.66        31.65 o                         
  25   0   4       1819.11       1806.68        17.84 o                         
  26   0   4          4.24          8.79         2.25 o                         
  27   0   4       1025.03       1006.41        12.28 o                         
  28   0   4       1604.81       1596.87        16.91 o                         
  29   0   4        479.93        489.54         8.85 o                         
  30   0   4         70.97         67.98         3.91 o                         
  31   0   4        608.82        616.37         9.69 o                         
  32   0   4        129.60        146.95         5.42 o                         
  33   0   4        323.91        317.20         7.23 o                         
  34   0   4          4.42          8.54         2.74 o                         
  35   0   4        825.89        816.12        11.29 o                         
  36   0   4        358.68        384.64         7.65 o                         
  37   0   4         22.72         29.04         3.17 o                         
  38   0   4         41.09         43.52         4.19 o                         
  39   0   4         22.44         20.77         3.41 o                         
  40   0   4        445.33        431.34        14.10 o                         
   1   1   4       5988.19       5910.66        42.99 o                         
   2   1   4        928.53        945.77         9.51 o                         
   3   1   4       1108.78       1130.64        10.94 o                         
   4   1   4         22.17         28.68         2.01 o                         
   5   1   4       3181.18       3113.30        24.55 o                         
   6   1   4       2680.93       2635.48        21.47 o                         
   7   1   4       2640.84       2559.11        21.10 o                         
   8   1   4         27.44         33.24         2.33 o                         
   9   1   4        757.14        727.43         7.68 o                         
  10   1   4       6684.59       6818.03        40.90 o                         
  11   1   4       4370.32       4365.64        27.14 o                         
  12   1   4         78.62         91.05         1.82 o                         
  13   1   4        222.20        238.07         2.53 o                         
  14   1   4         61.24         79.62         2.70 o                         
  15   1   4        986.12        957.38         5.73 o                         
  16   1   4         30.06         39.16         2.51 o                         
  17   1   4         23.98         28.31         1.41 o                         
  18   1   4        992.15        962.97         5.91 o                         
  19   1   4        437.44        420.74         3.65 o                         
  20   1   4          4.41          7.82         0.99 o                         
  21   1   4        187.95        190.23         2.80 o                         
  22   1   4       1681.49       1669.64         9.87 o                         
  23   1   4       1014.77       1026.47         7.18 o                         
  24   1   4        128.27        129.85         2.60 o                         
  25   1   4        257.91        257.32         3.52 o                         
  26   1   4         74.87         82.08         2.48 o                         
  27   1   4         98.34        105.23         2.83 o                         
  28   1   4         31.22         33.35         2.00 o                         
  29   1   4        204.19        205.09         4.20 o                         
  30   1   4        433.21        434.53         5.67 o                         
  31   1   4        967.98        949.09         8.76 o                         
  32   1   4          0.18          6.10         1.87 o                         
  33   1   4        177.89        173.61         3.99 o                         
  34   1   4         67.68         64.02         2.84 o                         
  35   1   4       1306.91       1289.08        10.52 o                         
  36   1   4          6.02         12.04         2.14 o                         
  37   1   4          0.16          1.16         1.97 o                         
  38   1   4        242.40        242.66         4.62 o                         
  39   1   4        111.14        119.86         3.94 o                         
  40   1   4          0.09         -0.06         2.25 o                         
   0   2   4         27.47         28.95         2.57 o                         
   1   2   4       1323.06       1296.01        12.03 o                         
   2   2   4         32.70         33.21         2.18 o                         
   3   2   4          1.57          6.52         1.16 o                         
   4   2   4         44.12         43.97         2.13 o                         
   5   2   4       3405.34       3276.63        25.65 o                         
   6   2   4          1.98          7.44         1.56 o                         
   7   2   4        753.56        715.23         8.21 o                         
   8   2   4       1328.46       1340.78        12.84 o                         
   9   2   4        146.01        152.50         3.01 o                         
  10   2   4          0.01          1.89         1.00 o                         
  11   2   4         19.06         16.35         1.02 o                         
  12   2   4          5.73          9.24         0.78 o                         
  13   2   4          6.32         14.23         1.17 o                         
  14   2   4         35.32         39.71         1.26 o                         
  15   2   4        308.89        299.76         4.50 o                         
  16   2   4        120.75        131.63         2.07 o                         
  17   2   4         24.48         25.34         1.21 o                         
  18   2   4          0.07          8.00         1.96 o                         
  19   2   4        131.46        133.73         2.36 o                         
  20   2   4        693.03        687.99         5.48 o                         
  21   2   4         33.29         37.12         1.69 o                         
  22   2   4         26.36         28.69         1.62 o                         
  23   2   4         62.46         67.50         2.10 o                         
  24   2   4          0.95          6.82         1.48 o                         
  25   2   4        303.68        299.60         4.04 o                         
  26   2   4          1.63          4.06         1.36 o                         
  27   2   4         20.10         21.26         1.94 o                         
  28   2   4         35.35         37.07         2.27 o                         
  29   2   4        304.79        303.04         4.73 o                         
  30   2   4          0.18          1.89         1.67 o                         
  31   2   4          0.95          5.54         1.82 o                         
  32   2   4         16.12         21.33         2.16 o                         
  33   2   4         98.44        102.53         3.38 o                         
  34   2   4         49.41         54.72         2.83 o                         
  35   2   4         33.75         37.46         2.68 o                         
  36   2   4         14.80         21.54         2.58 o                         
  37   2   4          2.15          4.49         1.98 o                         
  38   2   4          0.94          0.39         1.86 o                         
  39   2   4         58.24         57.09         2.74 o                         
  40   2   4          0.53          3.73         2.78 o                         
   1   3   4        127.17        121.87         3.09 o                         
   2   3   4        404.33        409.22         5.55 o                         
   3   3   4        101.76        103.45         2.76 o                         
   4   3   4          1.22          4.77         1.49 o                         
   5   3   4        104.26         94.42         3.20 o                         
   6   3   4         27.87         42.12         3.20 o                         
   7   3   4        264.95        248.62         4.02 o                         
   8   3   4          0.51          2.82         1.12 o                         
   9   3   4        266.22        282.72         4.06 o                         
  10   3   4        103.17        103.09         2.10 o                         
  11   3   4        124.08        130.94         1.98 o                         
  12   3   4          1.55          4.48         0.70 o                         
  13   3   4        277.70        283.15         4.66 o                         
  14   3   4        235.06        243.85         2.66 o                         
  15   3   4        420.19        429.78         4.23 o                         
  16   3   4          0.01          2.41         0.83 o                         
  17   3   4          4.82          5.76         0.93 o                         
  18   3   4         22.29         26.16         1.35 o                         
  19   3   4         44.06         46.55         1.70 o                         
  20   3   4          1.11          8.40         2.04 o                         
  21   3   4        127.16        132.55         2.63 o                         
  22   3   4          0.30          2.62         1.15 o                         
  23   3   4         55.75         56.33         2.12 o                         
  24   3   4          0.00          0.67         1.20 o                         
  25   3   4         36.54         37.69         1.91 o                         
  26   3   4         86.22         85.08         2.80 o                         
  27   3   4         19.53         23.67         1.98 o                         
  28   3   4          0.05          1.02         1.57 o                         
  29   3   4          6.59          9.10         1.76 o                         
  30   3   4         72.43         76.98         2.99 o                         
  31   3   4          1.85          4.14         1.76 o                         
  32   3   4          0.56          3.97         1.79 o                         
  33   3   4         22.38         24.98         2.45 o                         
  34   3   4          5.28          8.37         2.08 o                         
  35   3   4          0.47         -0.39         1.90 o                         
  36   3   4          0.24         -0.10         2.15 o                         
  37   3   4          7.08          6.37         2.03 o                         
  38   3   4         14.49         14.94         2.62 o                         
  39   3   4          9.73          8.90         1.98 o                         
  40   3   4          0.01          1.29         4.15 o                         
   0   4   4        197.24        230.66         5.47 o                         
   1   4   4        178.56        212.44         6.99 o                         
   2   4   4         23.02         26.40         1.71 o                         
   3   4   4         59.30         63.69         2.20 o                         
   4   4   4       1149.37       1165.76        12.49 o                         
   5   4   4       2524.16       2556.13        21.15 o                         
   6   4   4          5.31         10.33         1.50 o                         
   7   4   4         37.05         43.82         2.89 o                         
   8   4   4        242.21        246.54         4.87 o                         
   9   4   4       1959.38       1980.13        12.37 o                         
  10   4   4          1.46          4.06         0.91 o                         
  11   4   4          1.71          5.99         1.17 o                         
  12   4   4         36.97         52.96         3.11 o                         
  13   4   4        410.52        404.69         3.82 o                         
  14   4   4         43.81         49.03         2.10 o                         
  15   4   4       1526.23       1507.94         8.67 o                         
  16   4   4        402.13        411.47         3.85 o                         
  17   4   4        368.89        373.81         3.73 o                         
  18   4   4          2.71          9.03         1.06 o                         
  19   4   4       1169.93       1159.82         7.64 o                         
  20   4   4          6.11         16.01         1.33 o                         
  21   4   4       1028.38       1018.96         7.27 o                         
  22   4   4          7.92          9.40         1.34 o                         
  23   4   4         34.38         33.41         1.81 o                         
  24   4   4        404.54        396.48         4.62 o                         
  25   4   4        503.50        491.21         5.48 o                         
  26   4   4          0.73         -0.12         1.42 o                         
  27   4   4        278.39        278.18         4.43 o                         
  28   4   4         17.35         25.00         2.03 o                         
  29   4   4         49.29         53.10         2.59 o                         
  30   4   4          1.08          5.03         1.78 o                         
  31   4   4          4.43          3.06         1.93 o                         
  32   4   4         65.09         70.22         3.19 o                         
  33   4   4         74.87         79.69         3.34 o                         
  34   4   4         35.32         37.21         2.66 o                         
  35   4   4         19.39         20.42         2.37 o                         
  36   4   4        151.59        152.29         4.05 o                         
  37   4   4         55.18         54.63         2.78 o                         
  38   4   4          4.26          4.43         1.87 o                         
  39   4   4         12.24         15.56         2.35 o                         
   1   5   4       2717.37       2748.59        33.12 o                         
   2   5   4       4077.41       4124.73        36.65 o                         
   3   5   4       2310.37       2419.41        42.98 o                         
   4   5   4          4.37          9.59         1.55 o                         
   5   5   4        940.04        939.12        10.38 o                         
   6   5   4       1638.52       1642.69        13.83 o                         
   7   5   4       1038.14       1031.09         8.14 o                         
   9   5   4        811.77        819.72         6.58 o                         
  10   5   4       7720.94       7729.51        37.44 o                         
  11   5   4       4011.35       4038.18        19.95 o                         
  12   5   4        139.56        157.06         2.44 o                         
  13   5   4       2047.10       2068.35        11.57 o                         
  14   5   4        582.59        576.65         5.26 o                         
  15   5   4       2141.74       2091.86        11.90 o                         
  16   5   4         11.35         21.55         2.86 o                         
  17   5   4          0.33          7.29         2.32 o                         
  18   5   4       1314.64       1276.53         8.74 o                         
  19   5   4        727.39        713.91         5.69 o                         
  20   5   4          5.08          8.56         1.18 o                         
  21   5   4        935.99        944.17         6.97 o                         
  22   5   4       1306.81       1294.56         9.01 o                         
  23   5   4        560.15        558.39         5.47 o                         
  24   5   4        175.19        170.53         3.34 o                         
  25   5   4        763.29        760.27         7.26 o                         
  26   5   4        606.42        597.20         6.42 o                         
  27   5   4          2.58          7.78         1.69 o                         
  28   5   4          6.15          9.43         2.07 o                         
  29   5   4          1.14          7.22         1.91 o                         
  30   5   4       1081.51       1086.88        10.19 o                         
  31   5   4        835.33        828.71        10.18 o                         
  32   5   4          0.36          4.23         2.00 o                         
  33   5   4         20.45         22.05         2.39 o                         
  34   5   4         13.13         21.66         2.34 o                         
  35   5   4        675.73        672.90         8.27 o                         
  36   5   4          9.48         15.22         2.34 o                         
  37   5   4         20.45         25.72         2.30 o                         
  38   5   4        334.02        333.37         6.73 o                         
  39   5   4        103.00        109.99         7.54 o                         
   0   6   4        101.18        108.18         7.38 o                         
   1   6   4       3811.20       3876.41        35.30 o                         
   2   6   4          0.27         13.96         2.01 o                         
   3   6   4       1763.29       1820.80        16.84 o                         
   4   6   4       6639.87       6739.05        50.06 o                         
   5   6   4        589.32        578.80         6.17 o                         
   6   6   4        133.45        134.46         2.94 o                         
   7   6   4        329.55        337.59         4.21 o                         
   8   6   4       4182.84       4147.15        21.43 o                         
   9   6   4       2453.02       2438.24        13.87 o                         
  10   6   4         16.33         26.94         1.59 o                         
  11   6   4       3716.68       3729.16        22.21 o                         
  12   6   4       1906.23       1877.22        10.92 o                         
  13   6   4       1896.79       1916.19        11.20 o                         
  14   6   4         38.57         43.00         2.13 o                         
  15   6   4        273.52        281.17         3.42 o                         
  16   6   4       1745.74       1709.86        10.47 o                         
  17   6   4        119.89        123.88         2.52 o                         
  18   6   4        287.30        280.64         3.63 o                         
  19   6   4        166.39        158.39         2.90 o                         
  20   6   4        157.81        161.90         2.94 o                         
  21   6   4       3278.55       3245.92        16.91 o                         
  22   6   4          5.30         13.78         1.48 o                         
  23   6   4        393.16        393.41         4.96 o                         
  24   6   4       2726.89       2675.91        16.92 o                         
  25   6   4       1107.94       1096.69         9.15 o                         
  26   6   4          0.45          3.89         1.69 o                         
  27   6   4        189.20        188.76         4.15 o                         
  28   6   4        484.39        475.10         6.35 o                         
  29   6   4         53.01         58.76         2.96 o                         
  30   6   4         58.91         60.93         2.98 o                         
  31   6   4        550.45        552.05         6.98 o                         
  32   6   4         63.95         67.62         3.14 o                         
  33   6   4        167.30        165.86         4.19 o                         
  34   6   4          1.20          4.78         1.95 o                         
  35   6   4        275.24        279.31         4.96 o                         
  36   6   4        368.34        373.34         6.07 o                         
  37   6   4        142.36        143.09         4.48 o                         
  38   6   4         17.71         25.22         3.48 o                         
   1   7   4       1168.06       1177.94        12.47 o                         
   2   7   4          2.49          6.30         1.98 o                         
   3   7   4       1057.61       1108.03        12.01 o                         
   4   7   4          0.57         15.41         5.19 o                         
   5   7   4        300.19        298.42         4.93 o                         
   6   7   4         25.89         23.97         1.49 o                         
   7   7   4         39.16         48.20         1.72 o                         
   8   7   4         12.86         17.26         1.20 o                         
   9   7   4        617.78        610.69         5.35 o                         
  10   7   4        643.79        661.75         5.70 o                         
  11   7   4       2359.72       2324.27        13.79 o                         
  12   7   4         67.05         73.38         2.01 o                         
  13   7   4        287.48        294.64         3.53 o                         
  14   7   4        348.64        349.03         5.27 o                         
  15   7   4       1420.19       1415.38         8.83 o                         
  16   7   4         85.47         90.17         3.43 o                         
  17   7   4          1.94          2.53         1.08 o                         
  18   7   4          6.93         10.25         1.28 o                         
  19   7   4        150.92        138.82         2.82 o                         
  20   7   4         15.52         18.97         1.57 o                         
  21   7   4        398.41        398.22         4.66 o                         
  22   7   4        103.41        100.95         3.09 o                         
  23   7   4         56.66         63.85         3.03 o                         
  24   7   4        103.41        102.45         3.35 o                         
  25   7   4        247.20        242.85         4.55 o                         
  26   7   4          9.16         11.03         1.94 o                         
  27   7   4         31.90         37.54         2.47 o                         
  28   7   4         37.65         36.84         2.52 o                         
  29   7   4         57.60         59.37         2.95 o                         
  30   7   4         57.94         60.40         2.97 o                         
  31   7   4        152.54        151.00         3.96 o                         
  32   7   4         10.82         12.95         2.12 o                         
  33   7   4          0.01          0.46         2.02 o                         
  34   7   4         23.80         35.97         3.06 o                         
  35   7   4        507.53        500.90         7.86 o                         
  36   7   4          2.22          1.16         2.13 o                         
  37   7   4          1.52          1.00         2.30 o                         
   0   8   4        546.34        509.69         8.41 o                         
   1   8   4          7.05          8.84         1.46 o                         
   2   8   4          0.89          5.25         1.27 o                         
   3   8   4        224.07        229.35         4.41 o                         
   4   8   4        572.42        541.54         7.03 o                         
   5   8   4        812.66        815.14         8.68 o                         
   6   8   4         15.45         20.46         1.53 o                         
   7   8   4         40.73         43.81         1.89 o                         
   8   8   4       1289.81       1248.29         8.61 o                         
   9   8   4        324.89        320.02         3.84 o                         
  10   8   4         36.15         39.53         1.77 o                         
  11   8   4        102.28        103.65         2.73 o                         
  12   8   4        380.29        363.13         4.32 o                         
  13   8   4          1.50          4.83         1.19 o                         
  14   8   4          8.58          9.73         1.25 o                         
  15   8   4        118.15        119.56         2.45 o                         
  16   8   4         87.97         87.82         2.26 o                         
  17   8   4        117.56        121.11         2.56 o                         
  18   8   4         27.47         29.82         1.68 o                         
  19   8   4        180.78        180.20         3.13 o                         
  20   8   4        649.40        646.06         6.16 o                         
  21   8   4          7.68          8.52         1.69 o                         
  22   8   4         40.46         45.27         2.64 o                         
  23   8   4          2.13          4.24         1.79 o                         
  24   8   4        164.63        171.73         4.23 o                         
  25   8   4          0.06          0.10         1.80 o                         
  26   8   4          2.50          5.31         1.96 o                         
  27   8   4        186.35        176.58         4.53 o                         
  28   8   4         49.03         57.18         3.13 o                         
  29   8   4         12.17         11.49         2.30 o                         
  30   8   4          8.75          9.78         2.35 o                         
  31   8   4          5.77          7.03         2.46 o                         
  32   8   4        108.80        115.60         5.02 o                         
  33   8   4         58.57         62.15         4.08 o                         
  34   8   4         13.93         14.24         2.94 o                         
  35   8   4          3.63          3.05         2.56 o                         
  36   8   4         74.49         82.63         4.88 o                         
  37   8   4         13.25         25.05         5.58 o                         
   1   9   4          0.25          7.71         1.83 o                         
   2   9   4        443.03        447.89         6.44 o                         
   3   9   4         12.88         16.37         2.24 o                         
   4   9   4         90.20         88.20         3.78 o                         
   5   9   4        155.83        155.86         3.77 o                         
   6   9   4         28.72         42.80         2.25 o                         
   7   9   4          8.53         13.39         1.39 o                         
   8   9   4         16.38         21.56         1.60 o                         
   9   9   4        681.11        650.16         5.87 o                         
  10   9   4        447.34        436.64         4.74 o                         
  11   9   4        154.05        155.93         2.99 o                         
  12   9   4         58.14         60.26         2.21 o                         
  13   9   4         60.26         60.96         2.54 o                         
  14   9   4        189.55        193.63         3.45 o                         
  15   9   4        321.71        318.76         4.08 o                         
  16   9   4         21.84         24.77         1.67 o                         
  17   9   4         11.88         13.61         1.41 o                         
  18   9   4        130.01        137.36         2.91 o                         
  19   9   4        134.87        124.97         3.53 o                         
  20   9   4          1.13          1.74         1.64 o                         
  21   9   4         35.98         39.24         2.92 o                         
  22   9   4         78.85         86.09         3.45 o                         
  23   9   4          3.42          8.48         2.04 o                         
  24   9   4         19.09         16.71         2.24 o                         
  25   9   4          0.21          0.75         1.80 o                         
  26   9   4        167.03        161.93         4.39 o                         
  27   9   4          1.95          1.38         2.33 o                         
  28   9   4          0.66          1.53         2.57 o                         
  29   9   4         11.21         13.22         2.93 o                         
  30   9   4        161.41        164.93         6.02 o                         
  31   9   4         60.96         68.38         4.21 o                         
  32   9   4          6.01          7.86         2.71 o                         
  33   9   4         12.07         14.56         2.91 o                         
  34   9   4          3.35          6.45         3.46 o                         
  35   9   4         87.05         86.62         4.73 o                         
  36   9   4          4.07          1.87         4.35 o                         
   0  10   4         19.08         45.10         3.99 o                         
   1  10   4        554.67        559.05         7.35 o                         
   2  10   4         88.41         94.11         3.72 o                         
   3  10   4        377.53        366.64         6.79 o                         
   4  10   4       1182.94       1181.74        13.52 o                         
   5  10   4        730.05        726.62        10.00 o                         
   6  10   4          1.70          5.23         1.86 o                         
   7  10   4          6.99         13.60         1.57 o                         
   8  10   4        470.76        476.18         5.48 o                         
   9  10   4        693.48        682.27         6.71 o                         
  10  10   4         86.90         88.42         2.70 o                         
  11  10   4        241.56        236.61         3.70 o                         
  12  10   4        124.06        130.94         2.96 o                         
  13  10   4        319.14        311.60         4.55 o                         
  14  10   4         17.18         19.46         1.79 o                         
  15  10   4        814.44        800.30         7.17 o                         
  16  10   4        456.08        459.70         5.89 o                         
  17  10   4         62.79         82.20         4.79 o                         
  18  10   4         14.29         19.28         2.27 o                         
  19  10   4        402.21        398.79         7.76 o                         
  20  10   4         77.74         91.22         3.77 o                         
  21  10   4        721.72        690.13         8.93 o                         
  22  10   4          4.80          9.99         2.14 o                         
  23  10   4          7.29          8.93         2.25 o                         
  24  10   4        499.24        497.16        12.05 o                         
  25  10   4        594.11        582.45         9.64 o                         
  26  10   4         28.80         26.31         3.27 o                         
  27  10   4         30.29         30.46         3.94 o                         
  28  10   4         43.50         48.58         6.45 o                         
  29  10   4        126.56        128.77         5.20 o                         
  30  10   4          3.41          5.45         2.65 o                         
  31  10   4          0.03          2.12         2.56 o                         
  32  10   4        122.00        126.59         4.99 o                         
  33  10   4         42.11         42.56         3.45 o                         
  34  10   4         30.12         31.54         3.67 o                         
  35  10   4          0.57          4.80         7.75 o                         
   1  11   4        971.07        976.96        11.72 o                         
   2  11   4       1366.11       1375.40        17.46 o                         
   3  11   4        453.40        463.96         9.13 o                         
   4  11   4         67.96         71.46         6.05 o                         
   5  11   4        688.69        686.49         9.92 o                         
   6  11   4        253.60        247.61         6.07 o                         
   7  11   4        629.04        634.44         8.24 o                         
   8  11   4         30.67         36.45         2.98 o                         
   9  11   4        405.80        390.83         6.44 o                         
  10  11   4       2700.74       2672.69        21.90 o                         
  11  11   4        994.05       1000.93        10.05 o                         
  12  11   4         12.60         16.83         1.80 o                         
  13  11   4        824.26        820.60         8.29 o                         
  14  11   4        304.26        311.87         5.21 o                         
  15  11   4        506.09        497.04         7.18 o                         
  16  11   4         11.24         15.61         2.19 o                         
  17  11   4         30.91         34.89         2.67 o                         
  18  11   4        387.29        386.15         6.45 o                         
  19  11   4        545.94        552.35         7.83 o                         
  20  11   4          0.15          2.00         1.96 o                         
  21  11   4        522.81        516.50         8.86 o                         
  22  11   4        427.92        434.88         8.30 o                         
  23  11   4        709.14        697.16        10.52 o                         
  24  11   4         23.12         28.62         3.25 o                         
  25  11   4        280.20        292.38         6.96 o                         
  26  11   4        412.37        404.98         8.02 o                         
  27  11   4         18.86         20.90         3.06 o                         
  28  11   4          0.12          2.31         2.48 o                         
  29  11   4         10.35         11.01         2.71 o                         
  30  11   4        629.11        619.01         9.92 o                         
  31  11   4        923.58        908.31        12.43 o                         
  32  11   4         22.87         28.31         3.40 o                         
  33  11   4         46.39         47.89         5.31 o                         
   0  12   4        382.96        404.01        13.29 o                         
   1  12   4       1055.44       1077.76        16.85 o                         
   2  12   4         28.97         35.06         3.16 o                         
   3  12   4        770.48        764.48        14.55 o                         
   4  12   4        760.82        774.89        14.72 o                         
   5  12   4         48.58         56.28         5.91 o                         
   6  12   4         15.70         18.65         2.81 o                         
   7  12   4        127.85        137.44         4.52 o                         
   8  12   4        664.56        665.77         9.62 o                         
   9  12   4        387.44        399.61         7.38 o                         
  10  12   4          6.25          8.35         2.01 o                         
  11  12   4       1385.21       1365.34        16.90 o                         
  12  12   4         35.23         36.94         3.45 o                         
  13  12   4        950.12        920.82        13.26 o                         
  14  12   4         29.94         38.00         2.99 o                         
  15  12   4        184.27        187.57         5.14 o                         
  16  12   4         56.07         52.23         3.33 o                         
  17  12   4          4.99          6.89         2.59 o                         
  18  12   4         23.92         25.27         2.96 o                         
  19  12   4         11.54         15.99         2.74 o                         
  20  12   4          4.32          6.62         2.50 o                         
  21  12   4       1348.13       1339.76        15.42 o                         
  22  12   4          0.01          2.79         2.45 o                         
  23  12   4         62.50         62.11         5.06 o                         
  24  12   4        613.99        594.37         9.65 o                         
  25  12   4        774.43        747.80        12.37 o                         
  26  12   4          2.74          3.51         2.75 o                         
  27  12   4         42.81         37.83         3.82 o                         
  28  12   4          8.09          3.49         2.69 o                         
  29  12   4         20.77         21.07         3.25 o                         
  30  12   4          0.45          2.83         2.56 o                         
  31  12   4        146.87        149.71         5.94 o                         
  32  12   4          0.21          1.48         6.28 o                         
   1  13   4         43.11         46.15         4.18 o                         
   2  13   4        161.34        164.90         7.57 o                         
   3  13   4        153.46        158.21         6.25 o                         
   4  13   4         26.09         26.91         3.52 o                         
   5  13   4         35.50         35.62         6.65 o                         
   6  13   4        546.95        550.07         9.71 o                         
   7  13   4         68.72         83.15         4.65 o                         
   8  13   4         22.50         27.99         5.38 o                         
   9  13   4        347.93        338.52         7.71 o                         
  10  13   4         20.56         29.69         3.86 o                         
  11  13   4        292.14        311.73         7.42 o                         
  12  13   4          0.22          5.49         2.39 o                         
  13  13   4         37.24         27.81         4.18 o                         
  14  13   4        277.93        285.81         9.13 o                         
  15  13   4        463.10        457.02        11.60 o                         
  16  13   4          8.58         11.86         2.91 o                         
  17  13   4         58.96         63.56         4.86 o                         
  18  13   4        167.46        185.45         6.37 o                         
  19  13   4         80.02         84.18         5.92 o                         
  20  13   4          0.81          5.12         3.06 o                         
  21  13   4        221.00        222.19         6.95 o                         
  22  13   4         84.02         97.17         5.26 o                         
  23  13   4          2.28          3.36         2.69 o                         
  24  13   4          3.71          4.09         2.69 o                         
  25  13   4         20.00         21.68         3.31 o                         
  26  13   4         73.19         83.36         4.81 o                         
  27  13   4          1.50          3.20         2.62 o                         
  28  13   4         20.81         18.75         3.03 o                         
  29  13   4          1.70          4.36         2.62 o                         
  30  13   4          8.23          8.86         7.01 o                         
   0  14   4        404.44        414.35        14.40 o                         
   1  14   4        127.37        132.59        10.71 o                         
   2  14   4          4.90          6.66         3.51 o                         
   3  14   4         63.47         76.27         5.35 o                         
   4  14   4        341.90        343.77         7.60 o                         
   5  14   4          8.04         16.34         2.73 o                         
   6  14   4          0.78          1.50         1.83 o                         
   7  14   4          7.30          7.76         2.61 o                         
   8  14   4        382.23        380.92         8.75 o                         
   9  14   4         70.37         83.03         7.65 o                         
  10  14   4          0.13          1.38         2.99 o                         
  11  14   4         23.07         36.00         4.44 o                         
  12  14   4        396.43        405.30        10.96 o                         
  13  14   4          4.63         11.72         5.17 o                         
  14  14   4          0.58          1.29         3.13 o                         
  15  14   4         53.65         65.46         5.61 o                         
  16  14   4        200.85        197.13         8.08 o                         
  17  14   4         14.86         18.71         6.46 o                         
  18  14   4          0.99          3.51         3.39 o                         
  19  14   4         23.88         21.44         3.37 o                         
  20  14   4        184.30        181.83         6.24 o                         
  21  14   4          0.13          4.06         2.60 o                         
  22  14   4          8.00         13.38         3.15 o                         
  23  14   4         40.29         39.75         3.82 o                         
  24  14   4        228.89        235.81         6.75 o                         
  25  14   4         10.99          9.81         2.84 o                         
  26  14   4          0.87         -0.21         2.41 o                         
  27  14   4        132.61        127.52         6.73 o                         
   1  15   4         31.56         35.46         4.04 o                         
   2  15   4         95.75         92.01         4.66 o                         
   3  15   4          1.60          4.37         2.33 o                         
   4  15   4         29.88         30.96         3.24 o                         
   5  15   4        120.90        134.95         4.62 o                         
   6  15   4         94.16         99.96         5.09 o                         
   7  15   4         10.60         10.62         2.98 o                         
   8  15   4          3.01          2.34         2.56 o                         
   9  15   4        238.67        228.22         8.34 o                         
  10  15   4        308.01        316.34         9.88 o                         
  11  15   4        245.76        251.61         8.87 o                         
  12  15   4         19.78         19.25         3.89 o                         
  13  15   4         21.75         20.70         4.18 o                         
  14  15   4          7.15         10.21         3.63 o                         
  15  15   4        191.05        187.67        10.89 o                         
  16  15   4          4.25          7.59         3.52 o                         
  17  15   4          0.09          0.99         3.26 o                         
  18  15   4        109.44        118.90         6.62 o                         
  19  15   4         20.25         28.48        10.15 o                         
  20  15   4          0.78          1.48         3.13 o                         
  21  15   4          2.00          6.87         3.26 o                         
  22  15   4        151.07        145.60         6.77 o                         
  23  15   4          2.83          7.73         3.52 o                         
  24  15   4          1.42          9.78         3.88 o                         
  25  15   4          4.07          6.28         4.80 o                         
   0  16   4          3.72         10.34         4.43 o                         
   1  16   4        323.63        335.55         7.58 o                         
   2  16   4         36.95         37.90         4.25 o                         
   3  16   4        142.07        149.91         7.66 o                         
   4  16   4        343.22        341.56         9.83 o                         
   5  16   4        236.18        245.85         7.01 o                         
   6  16   4          0.88          5.55         2.59 o                         
   7  16   4          3.29          4.56         3.36 o                         
   8  16   4         75.55         71.04         5.08 o                         
   9  16   4        244.13        244.44         8.44 o                         
  10  16   4         45.65         52.90         4.04 o                         
  11  16   4        208.06        226.60         6.80 o                         
  12  16   4         93.49         94.09        13.48 o                         
  13  16   4         68.09         66.17         5.46 o                         
  14  16   4          3.41         -0.17         3.10 o                         
  15  16   4        157.78        156.26         7.25 o                         
  16  16   4        236.23        223.20         9.79 o                         
  17  16   4         36.79         44.97         4.98 o                         
  18  16   4          5.18         12.68         3.78 o                         
  19  16   4         84.76         72.00         7.75 o                         
  20  16   4          0.97         -0.74         4.43 o                         
  21  16   4        248.52        245.19        11.82 o                         
  22  16   4          4.16          5.54         4.43 o                         
   1  17   4        459.15        443.48        11.10 o                         
   2  17   4         94.99         95.24         5.11 o                         
   3  17   4         90.98        100.83         5.52 o                         
   4  17   4         39.75         51.54         4.56 o                         
   5  17   4        268.19        267.32         7.21 o                         
   6  17   4         29.04         33.04         3.37 o                         
   7  17   4        379.96        385.59         8.51 o                         
   8  17   4         19.28         23.27         3.26 o                         
   9  17   4         49.02         56.19         4.19 o                         
  10  17   4        534.36        532.80         9.93 o                         
  11  17   4        257.00        250.61         6.80 o                         
  12  17   4          0.65          2.69         2.60 o                         
  13  17   4        129.79        138.58         6.91 o                         
  14  17   4          0.78          2.01         2.99 o                         
  15  17   4         30.25         34.87         6.65 o                         
  16  17   4         11.16         14.34         3.39 o                         
  17  17   4         10.94         13.38         3.36 o                         
  18  17   4         34.06         37.29         6.28 o                         
  19  17   4        135.65        137.35         9.60 o                         
   0  18   4        328.43        359.09        10.14 o                         
   1  18   4        373.71        377.20         8.36 o                         
   2  18   4         34.83         40.15         6.07 o                         
   3  18   4        187.09        175.72         5.94 o                         
   4  18   4          5.15          7.18         2.59 o                         
   5  18   4          8.39         16.24         5.54 o                         
   6  18   4          0.56          2.58         4.80 o                         
   7  18   4        139.92        152.49        10.34 o                         
   8  18   4          3.70          9.97         5.17 o                         
   9  18   4          4.43         10.20         3.36 o                         
  10  18   4         17.83         28.51         9.60 o                         
  11  18   4        395.33        390.28        10.17 o                         
  12  18   4         29.26         49.52         4.68 o                         
  13  18   4        199.28        188.62         7.41 o                         
  14  18   4         16.86         20.36         5.35 o                         
  15  18   4         24.30         24.37         5.91 o                         
   1  19   4          0.86          7.24         6.65 o                         
   2  19   4        183.70        195.88         8.09 o                         
   3  19   4          4.60          7.45         3.52 o                         
   4  19   4         61.65         73.10         8.12 o                         
   5  19   4         19.28         21.04         5.54 o                         
   6  19   4        265.60        273.99        12.92 o                         
   7  19   4         30.26         28.80         5.91 o                         
   8  19   4         23.28         21.78         5.91 o                         
   9  19   4         87.60        103.01         9.23 o                         
   1   1   5         36.18         41.01         2.34 o                         
   2   1   5         68.74         77.63         2.85 o                         
   3   1   5        648.41        641.85         8.07 o                         
   4   1   5        352.63        368.66         5.90 o                         
   5   1   5        519.18        529.76         7.28 o                         
   6   1   5        671.94        656.03         8.39 o                         
   7   1   5        298.10        310.64         3.82 o                         
   8   1   5        687.82        701.03         6.29 o                         
   9   1   5         17.45         29.99         1.69 o                         
  10   1   5        162.26        172.15         2.22 o                         
  11   1   5         17.51         27.01         1.55 o                         
  12   1   5        628.24        623.84         4.21 o                         
  13   1   5         96.27        102.41         1.76 o                         
  14   1   5        102.11        101.87         2.33 o                         
  15   1   5        548.50        537.40         4.05 o                         
  16   1   5        107.76        106.96         1.95 o                         
  17   1   5        712.47        696.78         4.92 o                         
  18   1   5        115.96        115.55         2.17 o                         
  19   1   5        137.20        138.97         2.54 o                         
  20   1   5         83.44         82.31         2.28 o                         
  21   1   5         80.44         83.07         2.49 o                         
  22   1   5         55.51         57.60         2.54 o                         
  23   1   5        142.76        143.76         3.11 o                         
  24   1   5          2.02          5.39         1.54 o                         
  25   1   5         70.99         71.54         3.19 o                         
  26   1   5          8.92         16.90         1.89 o                         
  27   1   5          3.17          6.23         1.71 o                         
  28   1   5         96.40         91.68         3.16 o                         
  29   1   5         11.75         15.05         1.98 o                         
  30   1   5        222.38        220.11         4.75 o                         
  31   1   5          0.43          6.74         2.40 o                         
  32   1   5        278.34        277.84         4.81 o                         
  33   1   5         18.85         25.46         2.29 o                         
  34   1   5         30.76         37.04         2.84 o                         
  35   1   5        102.54        106.90         3.43 o                         
  36   1   5         23.53         23.37         2.18 o                         
  37   1   5        119.69        117.71         3.44 o                         
  38   1   5          6.84          7.17         2.74 o                         
  39   1   5          3.61          2.88         3.80 o                         
   0   2   5         33.40         34.94         6.83 o                         
   1   2   5        291.11        287.74         5.09 o                         
   2   2   5       2848.39       2899.88        23.91 o                         
   3   2   5        550.06        552.32         8.73 o                         
   4   2   5       4441.17       4513.15        34.90 o                         
   5   2   5        490.44        503.97         6.19 o                         
   6   2   5        468.69        457.14         5.81 o                         
   7   2   5         33.99         38.88         1.99 o                         
   8   2   5        851.42        858.62         6.61 o                         
   9   2   5       3805.75       3809.85        17.16 o                         
  10   2   5         44.34         53.10         1.47 o                         
  11   2   5       4881.46       4891.06        20.65 o                         
  12   2   5       1189.92       1187.38         6.76 o                         
  13   2   5       1047.07       1066.97         6.15 o                         
  14   2   5         64.73         70.19         1.73 o                         
  15   2   5         76.90         87.41         2.41 o                         
  16   2   5       1220.27       1204.78         7.15 o                         
  17   2   5        691.70        670.39         5.36 o                         
  18   2   5        711.61        696.42         7.09 o                         
  19   2   5         13.66         22.13         1.84 o                         
  20   2   5         19.81         26.98         1.65 o                         
  21   2   5       1061.71       1061.05         7.90 o                         
  22   2   5       1658.17       1653.29        14.20 o                         
  23   2   5       1064.81       1044.01         8.63 o                         
  24   2   5       1861.88       1841.04        12.36 o                         
  25   2   5         12.08         27.40         2.06 o                         
  26   2   5        251.27        253.71         4.37 o                         
  27   2   5         18.74         22.42         2.29 o                         
  28   2   5        109.26        112.59         3.39 o                         
  29   2   5        222.25        236.27         4.38 o                         
  30   2   5          0.08          7.75         1.84 o                         
  31   2   5        461.54        456.07         6.02 o                         
  32   2   5        175.54        177.98         4.06 o                         
  33   2   5         10.44         15.72         2.22 o                         
  34   2   5          7.49          8.75         1.98 o                         
  35   2   5          1.09          1.78         1.82 o                         
  36   2   5         59.56         61.54         2.98 o                         
  37   2   5        261.83        267.11         5.59 o                         
  38   2   5          2.06          4.11         1.87 o                         
  39   2   5         16.04         19.93         6.13 o                         
   1   3   5        755.58        785.07         9.54 o                         
   2   3   5       1847.93       1844.03        14.65 o                         
   3   3   5       6687.18       6759.97        44.19 o                         
   4   3   5        103.27        118.18         3.36 o                         
   5   3   5       1235.45       1246.48        10.11 o                         
   6   3   5       2670.82       2696.44        18.12 o                         
   7   3   5        452.16        459.36         4.44 o                         
   8   3   5       2068.30       2023.93        12.62 o                         
   9   3   5       1341.60       1367.58         8.48 o                         
  10   3   5      10295.72      10363.19        46.58 o                         
  11   3   5        268.99        293.00         3.16 o                         
  12   3   5       4697.77       4737.54        21.11 o                         
  13   3   5        484.47        497.19         4.15 o                         
  14   3   5         16.72         31.21         2.11 o                         
  15   3   5        734.70        701.78         5.70 o                         
  16   3   5       1294.07       1298.63        10.46 o                         
  17   3   5       1717.58       1674.37         9.54 o                         
  18   3   5       1312.43       1275.24         7.98 o                         
  19   3   5        145.93        155.00         2.75 o                         
  20   3   5        230.23        244.21         3.41 o                         
  21   3   5        952.01        942.90         7.13 o                         
  22   3   5       1463.32       1434.84         9.82 o                         
  23   3   5       2694.91       2672.60        15.57 o                         
  24   3   5         33.14         42.24         2.30 o                         
  25   3   5       1196.04       1199.16         9.81 o                         
  26   3   5        716.36        703.89         7.19 o                         
  27   3   5         52.45         56.46         2.65 o                         
  28   3   5         71.04         78.38         3.04 o                         
  29   3   5        982.08        964.72         8.88 o                         
  30   3   5        592.95        585.79         6.72 o                         
  31   3   5        109.15        123.04         3.62 o                         
  32   3   5        196.69        194.09         4.17 o                         
  33   3   5        119.76        114.85         4.32 o                         
  34   3   5         14.41         20.25         2.23 o                         
  35   3   5        302.22        304.10         5.22 o                         
  36   3   5        597.21        563.72         6.75 o                         
  37   3   5         85.49         90.84         3.32 o                         
  38   3   5        699.11        685.50         7.83 o                         
   0   4   5        400.44        397.12         6.72 o                         
   1   4   5         11.96         15.65         1.97 o                         
   2   4   5       1633.33       1644.69        15.26 o                         
   3   4   5        173.23        170.22         4.16 o                         
   4   4   5       1113.65       1132.36        11.81 o                         
   5   4   5         71.16         83.65         2.32 o                         
   6   4   5        300.84        299.14         3.82 o                         
   7   4   5         85.49         86.37         2.08 o                         
   8   4   5         33.29         47.79         2.20 o                         
   9   4   5       1723.76       1701.00         9.91 o                         
  10   4   5         26.95         35.35         2.04 o                         
  11   4   5       2134.42       2164.53        11.60 o                         
  12   4   5        186.93        196.94         2.79 o                         
  13   4   5       1279.60       1288.41         8.40 o                         
  14   4   5          6.87         10.77         1.17 o                         
  15   4   5        393.18        396.35         4.27 o                         
  16   4   5        259.89        263.08         3.36 o                         
  17   4   5        432.33        423.59         4.34 o                         
  18   4   5        616.04        611.33         5.45 o                         
  19   4   5         10.15         11.63         1.33 o                         
  20   4   5        166.08        172.22         3.13 o                         
  21   4   5        596.19        591.50         5.44 o                         
  22   4   5       1131.24       1103.94         8.02 o                         
  23   4   5        780.29        776.02         7.34 o                         
  24   4   5        705.12        690.29         6.95 o                         
  25   4   5        166.87        175.31         3.71 o                         
  26   4   5        180.17        182.94         4.19 o                         
  27   4   5        178.53        182.77         3.89 o                         
  28   4   5          8.85          9.98         1.86 o                         
  29   4   5         80.33         84.38         3.12 o                         
  30   4   5         23.31         26.87         2.27 o                         
  31   4   5        150.26        150.81         3.74 o                         
  32   4   5         25.95         27.23         2.40 o                         
  33   4   5          0.62         -1.42         1.81 o                         
  34   4   5          1.21          1.83         1.96 o                         
  35   4   5          1.02         -0.11         1.97 o                         
  36   4   5          5.07          4.73         1.96 o                         
  37   4   5        129.22        124.28         3.69 o                         
  38   4   5          3.83          5.19         3.04 o                         
   1   5   5          0.55          1.64         1.08 o                         
   2   5   5        172.25        165.56         3.35 o                         
   3   5   5          4.25          6.57         1.37 o                         
   4   5   5         21.65         25.56         2.29 o                         
   5   5   5         10.24         18.59         1.75 o                         
   6   5   5        733.47        695.77         6.38 o                         
   7   5   5       1018.92       1030.23         8.00 o                         
   8   5   5         82.51         83.89         2.32 o                         
   9   5   5        524.48        530.67         5.18 o                         
  10   5   5        129.98        120.30         2.55 o                         
  11   5   5          0.29          2.65         0.96 o                         
  12   5   5        249.30        248.83         3.35 o                         
  13   5   5         84.97         83.60         2.03 o                         
  14   5   5        276.24        271.84         3.36 o                         
  15   5   5        230.36        237.60         3.21 o                         
  16   5   5         61.68         66.08         2.07 o                         
  17   5   5        266.86        268.73         3.52 o                         
  18   5   5         13.28         14.45         1.36 o                         
  19   5   5        473.71        465.69         4.78 o                         
  20   5   5         25.82         27.91         1.73 o                         
  21   5   5        307.03        305.30         4.06 o                         
  22   5   5        163.57        161.12         3.68 o                         
  23   5   5          0.31          1.89         1.58 o                         
  24   5   5         39.74         39.71         2.24 o                         
  25   5   5          1.15          2.95         1.56 o                         
  26   5   5        128.11        143.65         3.49 o                         
  27   5   5          0.27          0.29         1.59 o                         
  28   5   5         40.18         43.43         2.46 o                         
  29   5   5          8.56          6.11         1.84 o                         
  30   5   5          3.99          0.67         1.71 o                         
  31   5   5         18.85         21.85         2.36 o                         
  32   5   5         48.67         50.80         2.87 o                         
  33   5   5         67.98         74.56         3.19 o                         
  34   5   5         26.46         30.88         2.50 o                         
  35   5   5          0.02         -0.36         1.90 o                         
  36   5   5          3.01          3.38         1.89 o                         
  37   5   5          2.79          3.05         2.07 o                         
   0   6   5        136.63        144.80         5.39 o                         
   1   6   5        368.10        362.50         5.16 o                         
   2   6   5        582.91        593.50         6.89 o                         
   3   6   5        483.59        476.51         6.35 o                         
   4   6   5        304.88        295.92         4.88 o                         
   5   6   5         70.00         80.11         2.81 o                         
   6   6   5          0.11          2.91         1.20 o                         
   7   6   5        107.08        114.25         2.66 o                         
   8   6   5        105.84        109.97         2.44 o                         
   9   6   5         49.45         49.42         2.05 o                         
  10   6   5        145.04        149.18         2.90 o                         
  11   6   5         73.38         77.38         2.33 o                         
  12   6   5          5.23         10.85         1.29 o                         
  13   6   5        190.90        189.73         2.84 o                         
  14   6   5          0.11          4.23         1.01 o                         
  15   6   5        191.74        194.82         2.99 o                         
  16   6   5         32.67         35.12         1.73 o                         
  17   6   5         85.49         87.60         2.35 o                         
  18   6   5         10.16         13.76         1.37 o                         
  19   6   5         13.91         17.02         1.92 o                         
  20   6   5         20.19         23.75         1.65 o                         
  21   6   5          2.94          7.54         1.63 o                         
  22   6   5         26.95         28.69         2.20 o                         
  23   6   5          2.55          6.95         1.77 o                         
  24   6   5        172.75        175.21         4.08 o                         
  25   6   5         27.43         28.44         2.43 o                         
  26   6   5        159.31        156.19         3.98 o                         
  27   6   5         37.39         37.88         2.56 o                         
  28   6   5          8.65         12.44         2.53 o                         
  29   6   5         86.59         85.77         3.73 o                         
  30   6   5         26.21         23.14         2.64 o                         
  31   6   5         59.00         62.17         3.35 o                         
  32   6   5         31.53         36.22         2.88 o                         
  33   6   5          2.08          3.40         2.20 o                         
  34   6   5          6.81          9.18         2.45 o                         
  35   6   5         10.20          8.50         2.21 o                         
  36   6   5         60.47         69.72         3.21 o                         
  37   6   5         22.95         29.50         3.96 o                         
   1   7   5        391.23        394.48         5.87 o                         
   2   7   5        628.63        638.23         6.95 o                         
   3   7   5       1144.78       1128.93        11.24 o                         
   4   7   5        914.67        906.61         9.75 o                         
   5   7   5        900.70        893.14         9.70 o                         
   6   7   5        289.29        298.22         5.48 o                         
   7   7   5         49.25         55.07         2.55 o                         
   8   7   5       1126.68       1110.04         8.54 o                         
   9   7   5        290.30        294.50         3.96 o                         
  10   7   5        775.24        772.89         6.96 o                         
  11   7   5          2.33         11.99         1.40 o                         
  12   7   5        293.49        283.46         3.94 o                         
  13   7   5        139.02        140.28         2.97 o                         
  14   7   5         11.53         16.04         1.45 o                         
  15   7   5        253.00        253.64         3.47 o                         
  16   7   5         29.72         34.14         1.73 o                         
  17   7   5        533.61        523.43         5.10 o                         
  18   7   5        340.59        342.85         4.18 o                         
  19   7   5          4.00          8.39         1.51 o                         
  20   7   5        133.39        131.47         3.63 o                         
  21   7   5         11.28         14.38         1.89 o                         
  22   7   5         14.69         20.57         2.06 o                         
  23   7   5        417.11        421.58         5.82 o                         
  24   7   5         66.28         71.08         3.74 o                         
  25   7   5        168.60        169.95         4.01 o                         
  26   7   5         43.17         47.45         2.73 o                         
  27   7   5         46.96         47.31         3.86 o                         
  28   7   5        130.64        132.43         4.22 o                         
  29   7   5          0.48          2.69         2.09 o                         
  30   7   5        562.46        552.59         8.21 o                         
  31   7   5         11.46         22.98         2.54 o                         
  32   7   5        555.12        540.31         7.32 o                         
  33   7   5          1.66          3.51         2.13 o                         
  34   7   5         47.13         50.78         2.98 o                         
  35   7   5        301.99        301.91         6.24 o                         
  36   7   5        118.28        113.62         6.59 o                         
   0   8   5         86.81         96.04         4.34 o                         
   1   8   5        502.13        509.26         6.51 o                         
   2   8   5       2592.38       2589.18        19.02 o                         
   3   8   5        436.77        457.57         6.16 o                         
   4   8   5       3177.95       3183.58        24.50 o                         
   5   8   5         68.93         73.85         3.35 o                         
   6   8   5        141.36        135.98         4.58 o                         
   7   8   5        326.61        324.85         5.15 o                         
   8   8   5       1068.31       1077.15         9.40 o                         
   9   8   5       2035.24       2020.06        14.64 o                         
  10   8   5         31.22         45.52         2.44 o                         
  11   8   5       3465.26       3414.99        20.50 o                         
  12   8   5        711.29        705.95         6.58 o                         
  13   8   5        263.21        270.42         4.73 o                         
  14   8   5         69.38         74.62         2.41 o                         
  15   8   5         38.42         40.86         1.98 o                         
  16   8   5        719.90        706.13         6.47 o                         
  17   8   5        301.55        294.27         4.32 o                         
  18   8   5        117.77        116.92         3.08 o                         
  19   8   5         35.28         41.38         2.33 o                         
  20   8   5         11.14         10.43         1.77 o                         
  21   8   5        407.37        409.06         6.36 o                         
  22   8   5        907.80        908.87         8.83 o                         
  23   8   5        352.25        346.91         5.34 o                         
  24   8   5       1637.42       1623.02        13.46 o                         
  25   8   5         26.36         41.74         5.78 o                         
  26   8   5        346.22        341.21         5.92 o                         
  27   8   5         58.06         62.91         3.30 o                         
  28   8   5         49.59         48.00         3.05 o                         
  29   8   5        292.06        295.74         5.61 o                         
  30   8   5         62.23         68.40         3.85 o                         
  31   8   5        549.39        556.73         7.44 o                         
  32   8   5        194.88        197.82         5.15 o                         
  33   8   5        113.54        112.70         6.13 o                         
  34   8   5         29.65         38.88         3.45 o                         
  35   8   5         96.19         90.27         4.47 o                         
   1   9   5       1314.76       1310.59        11.83 o                         
   2   9   5        410.86        415.39         5.98 o                         
   3   9   5       2009.14       2010.37        14.73 o                         
   4   9   5         48.06         69.03         4.61 o                         
   5   9   5        565.23        549.98         7.68 o                         
   6   9   5        203.66        205.10         4.32 o                         
   7   9   5        321.70        319.17         6.33 o                         
   8   9   5       1193.12       1163.05        11.12 o                         
   9   9   5        677.33        693.56         7.38 o                         
  10   9   5       2816.82       2807.16        19.09 o                         
  11   9   5          0.14          9.19         1.55 o                         
  12   9   5       1365.12       1349.51        10.59 o                         
  13   9   5          1.39          4.21         1.79 o                         
  14   9   5         13.27         15.80         1.55 o                         
  15   9   5         36.21         33.14         2.22 o                         
  16   9   5        152.10        149.59         3.69 o                         
  17   9   5        420.12        414.33         6.02 o                         
  18   9   5        213.70        212.35         4.54 o                         
  19   9   5         21.93         27.59         2.32 o                         
  20   9   5         52.78         54.83         2.93 o                         
  21   9   5        236.92        236.68         4.43 o                         
  22   9   5        259.18        262.01         5.06 o                         
  23   9   5       1398.50       1358.45        12.49 o                         
  24   9   5         28.65         34.19         2.69 o                         
  25   9   5        440.47        443.45         6.65 o                         
  26   9   5        352.76        348.89         6.00 o                         
  27   9   5         31.45         37.06         2.79 o                         
  28   9   5         13.91         13.32         2.57 o                         
  29   9   5        158.35        147.95         4.75 o                         
  30   9   5        274.74        290.24         6.20 o                         
  31   9   5        105.00        100.59         6.29 o                         
  32   9   5        379.81        383.03         7.92 o                         
  33   9   5         49.44         53.94         3.77 o                         
  34   9   5        105.67        112.25         4.96 o                         
   0  10   5       1116.77       1109.04        18.45 o                         
   1  10   5         21.87         28.23         2.34 o                         
   2  10   5       1046.33       1069.31        11.55 o                         
   3  10   5         22.25         30.14         3.32 o                         
   4  10   5          6.53          8.14         1.87 o                         
   5  10   5        199.27        194.63         4.74 o                         
   6  10   5          0.11          0.77         1.45 o                         
   7  10   5        593.54        573.13         7.35 o                         
   8  10   5          0.65          1.93         1.54 o                         
   9  10   5         52.46         56.06         2.64 o                         
  10  10   5        191.03        196.12         4.03 o                         
  11  10   5        309.78        309.84         5.05 o                         
  12  10   5        118.29        122.10         3.58 o                         
  13  10   5        298.49        297.38         5.14 o                         
  14  10   5          3.54          9.09         1.92 o                         
  15  10   5        115.77        118.32         3.45 o                         
  16  10   5         89.06         89.53         3.35 o                         
  17  10   5        102.61        101.07         3.50 o                         
  18  10   5          1.78          3.90         1.77 o                         
  19  10   5         46.22         47.36         2.79 o                         
  20  10   5         72.44         81.43         3.74 o                         
  21  10   5          0.83          2.13         2.03 o                         
  22  10   5        190.67        194.99         5.17 o                         
  23  10   5         74.24         82.47         3.95 o                         
  24  10   5         66.52         63.03         3.58 o                         
  25  10   5        205.98        216.06         5.42 o                         
  26  10   5        287.19        283.83         5.98 o                         
  27  10   5         79.45         85.05         3.91 o                         
  28  10   5        124.07        136.96         5.25 o                         
  29  10   5         60.91         56.41         3.95 o                         
  30  10   5          0.51          1.69         2.52 o                         
  31  10   5         15.03         13.12         2.74 o                         
  32  10   5          8.59         15.05         2.76 o                         
  33  10   5         30.69         37.90         4.05 o                         
   1  11   5        113.02        115.55         4.36 o                         
   2  11   5         71.86         81.80         4.05 o                         
   3  11   5        150.95        156.34         4.28 o                         
   4  11   5        229.67        232.92         5.06 o                         
   5  11   5          3.34          7.43         1.79 o                         
   6  11   5        703.88        695.72         8.38 o                         
   7  11   5        182.18        187.50         4.43 o                         
   8  11   5         24.46         29.22         2.41 o                         
   9  11   5        237.79        240.03         5.41 o                         
  10  11   5        459.09        459.99         8.94 o                         
  11  11   5         13.35         17.15         2.75 o                         
  12  11   5         92.37         99.46         4.24 o                         
  13  11   5        280.44        277.03         6.23 o                         
  14  11   5          2.98          5.42         1.92 o                         
  15  11   5         21.12         25.53         2.25 o                         
  16  11   5         64.85         68.75         3.14 o                         
  17  11   5         12.49         13.17         2.09 o                         
  18  11   5        133.69        140.56         4.38 o                         
  19  11   5        222.78        219.94         5.23 o                         
  20  11   5         63.19         66.66         3.56 o                         
  21  11   5         45.61         48.80         3.21 o                         
  22  11   5        418.30        420.74         8.89 o                         
  23  11   5          2.68          6.00         2.27 o                         
  24  11   5         32.84         32.24         2.94 o                         
  25  11   5         89.08         93.64         5.49 o                         
  26  11   5         66.60         71.42         4.17 o                         
  27  11   5         28.87         30.88         3.32 o                         
  28  11   5         11.93         12.41         3.80 o                         
  29  11   5         35.28         42.07         3.78 o                         
  30  11   5          2.27          4.09         3.15 o                         
  31  11   5         66.47         69.84         4.00 o                         
   0  12   5          3.06          8.34         3.27 o                         
   1  12   5         49.21         53.78         4.76 o                         
   2  12   5        157.80        157.90         7.25 o                         
   3  12   5        458.48        457.76         8.74 o                         
   4  12   5        260.06        261.74         6.66 o                         
   5  12   5         16.46         22.89         2.62 o                         
   6  12   5         50.22         59.24         4.49 o                         
   7  12   5          0.32          7.67         2.46 o                         
   8  12   5          1.27          4.41         2.44 o                         
   9  12   5        238.44        237.15         6.67 o                         
  10  12   5          9.62         11.54         2.75 o                         
  11  12   5         19.78         20.63         3.49 o                         
  12  12   5         83.31         81.02         4.81 o                         
  13  12   5         26.26         25.12         3.31 o                         
  14  12   5          0.17          1.81         2.13 o                         
  15  12   5         30.58         29.86         3.58 o                         
  16  12   5        160.44        154.34         8.18 o                         
  17  12   5         45.71         48.24         4.87 o                         
  18  12   5        107.08        113.63         4.55 o                         
  19  12   5        141.94        142.21         5.49 o                         
  20  12   5         15.92         17.04         2.72 o                         
  21  12   5         44.15         50.04         4.56 o                         
  22  12   5        180.81        172.52         6.25 o                         
  23  12   5         43.11         53.25         4.40 o                         
  24  12   5        207.94        193.85         6.68 o                         
  25  12   5         21.51         19.55         3.33 o                         
  26  12   5         42.65         45.04         4.12 o                         
  27  12   5          4.81          3.22         4.06 o                         
  28  12   5         15.28         15.14         3.20 o                         
  29  12   5         21.01         30.10         3.52 o                         
   1  13   5        174.55        187.73         7.18 o                         
   2  13   5        171.85        184.47         7.18 o                         
   3  13   5        898.56        872.29        12.93 o                         
   4  13   5         63.12         65.24         5.17 o                         
   5  13   5        112.57        120.34         4.44 o                         
   6  13   5          1.92          5.37         2.16 o                         
   7  13   5          5.57          9.52         2.28 o                         
   8  13   5        332.32        329.26         7.87 o                         
   9  13   5        212.65        209.31         6.39 o                         
  10  13   5        670.82        656.13        11.27 o                         
  11  13   5         10.45         24.10         3.31 o                         
  12  13   5        411.16        425.33         9.00 o                         
  13  13   5          0.65          3.13         4.57 o                         
  14  13   5         20.35         23.72         3.37 o                         
  15  13   5        222.02        215.87         6.58 o                         
  16  13   5        188.95        192.23         6.40 o                         
  17  13   5        147.23        155.99         6.07 o                         
  18  13   5        276.75        269.94         9.53 o                         
  19  13   5          3.23          0.72         3.52 o                         
  20  13   5         10.98         17.18         3.25 o                         
  21  13   5         17.01         23.86         3.40 o                         
  22  13   5         40.80         41.92         4.01 o                         
  23  13   5        138.54        143.86         5.90 o                         
  24  13   5          5.29         10.41         2.97 o                         
  25  13   5        231.01        233.48         6.75 o                         
  26  13   5          8.92          7.75         2.77 o                         
  27  13   5          8.13          4.77         2.69 o                         
  28  13   5        106.05        118.52        11.08 o                         
   0  14   5          0.59          1.85         3.69 o                         
   1  14   5          9.48         12.42         4.98 o                         
   2  14   5        402.29        393.98        10.17 o                         
   3  14   5        131.44        134.64         5.38 o                         
   4  14   5        672.98        664.12         9.72 o                         
   5  14   5          1.59         10.16         2.39 o                         
   6  14   5        116.05        113.51         4.59 o                         
   7  14   5        100.99        111.65         4.47 o                         
   8  14   5         70.69         79.63         4.10 o                         
   9  14   5       1031.88       1005.69        12.59 o                         
  10  14   5         41.68         57.48         4.32 o                         
  11  14   5        831.72        826.26        12.90 o                         
  12  14   5        347.71        348.09         8.27 o                         
  13  14   5        212.49        226.33         6.86 o                         
  14  14   5         24.14         23.04         4.80 o                         
  15  14   5          2.51          7.94         3.63 o                         
  16  14   5        343.94        336.03        10.44 o                         
  17  14   5          0.22          6.69         3.46 o                         
  18  14   5        244.86        253.29         9.13 o                         
  19  14   5          9.12         16.24         4.04 o                         
  20  14   5         51.86         56.41         5.48 o                         
  21  14   5        234.64        242.02         8.74 o                         
  22  14   5        520.11        501.12        12.00 o                         
  23  14   5         63.16         62.95         5.48 o                         
  24  14   5        511.49        509.07        13.85 o                         
  25  14   5         53.20         46.11         4.56 o                         
  26  14   5         31.14         35.07         8.49 o                         
   1  15   5        640.43        634.48         9.81 o                         
   2  15   5         29.99         34.66         3.11 o                         
   3  15   5        638.52        606.68         9.36 o                         
   4  15   5         49.23         53.30         3.58 o                         
   5  15   5          1.50          3.99         2.18 o                         
   6  15   5         49.80         42.58         3.50 o                         
   7  15   5          4.79          5.37         2.28 o                         
   8  15   5        178.15        191.21         8.21 o                         
   9  15   5        163.15        161.03         5.14 o                         
  10  15   5        403.14        389.50         7.66 o                         
  11  15   5        158.58        170.79         6.25 o                         
  12  15   5        723.05        742.55        12.37 o                         
  13  15   5          6.91         10.77         2.97 o                         
  14  15   5        265.48        259.06        12.19 o                         
  15  15   5         17.53         18.82         4.04 o                         
  16  15   5         84.29         79.49         5.87 o                         
  17  15   5          3.48          8.23         3.69 o                         
  18  15   5          0.69          4.63         3.36 o                         
  19  15   5          2.71          7.47         3.52 o                         
  20  15   5         71.30         77.34         5.87 o                         
  21  15   5        157.62        165.95         7.30 o                         
  22  15   5         84.58         67.26         8.31 o                         
  23  15   5        137.36        136.98         9.60 o                         
   0  16   5        232.16        254.25         9.09 o                         
   1  16   5         21.82         27.67         2.39 o                         
   2  16   5         94.68         92.42         4.26 o                         
   3  16   5         41.32         44.91         3.29 o                         
   4  16   5        105.18        121.74         4.62 o                         
   5  16   5        369.17        371.28         7.13 o                         
   6  16   5          0.28          0.02         2.15 o                         
   7  16   5        266.99        278.74         8.17 o                         
   8  16   5        126.37        133.65         5.67 o                         
   9  16   5          9.55          8.25         4.15 o                         
  10  16   5         18.99         19.74         3.18 o                         
  11  16   5         24.97         20.59         3.18 o                         
  12  16   5         82.49         95.15         6.90 o                         
  13  16   5         58.28         65.63         6.72 o                         
  14  16   5          7.02          7.14         2.77 o                         
  15  16   5         42.21         51.55         7.02 o                         
  16  16   5        101.52        102.66         5.11 o                         
  17  16   5         21.93         27.54         3.41 o                         
  18  16   5          6.45          8.45         2.62 o                         
  19  16   5          1.68          3.08         2.56 o                         
  20  16   5        168.06        168.73         7.18 o                         
   1  17   5         94.20         96.13         4.05 o                         
   2  17   5        101.53        100.09         4.60 o                         
   3  17   5         12.70         18.63         2.37 o                         
   4  17   5         15.96         24.97         7.75 o                         
   5  17   5         51.83         49.34         3.93 o                         
   6  17   5         66.91         77.70         4.69 o                         
   7  17   5         42.22         36.86         3.55 o                         
   8  17   5          6.96          8.11         2.62 o                         
   9  17   5         16.47         21.47         3.18 o                         
  10  17   5        242.38        253.31         6.96 o                         
  11  17   5         93.84         98.10         6.41 o                         
  12  17   5         64.28         63.64         7.17 o                         
  13  17   5         47.31         53.08         4.28 o                         
  14  17   5         22.86         22.72         3.12 o                         
  15  17   5         10.06         15.83         2.89 o                         
  16  17   5         12.64         16.30         3.69 o                         
  17  17   5         51.25         49.47         8.12 o                         
   0  18   5         96.60         82.64         9.97 o                         
   1  18   5         40.29         36.35         3.63 o                         
   2  18   5        170.51        163.51         5.01 o                         
   3  18   5         41.62         42.05         3.13 o                         
   4  18   5        150.57        141.84         4.74 o                         
   5  18   5          3.93          5.33         1.90 o                         
   6  18   5          8.65          7.22         1.96 o                         
   7  18   5          2.05          3.04         2.02 o                         
   8  18   5         39.87         35.33         3.37 o                         
   9  18   5         22.27         25.05         3.40 o                         
  10  18   5          3.39          8.49         4.80 o                         
  11  18   5         83.46         60.55         7.38 o                         
  12  18   5          4.53          1.48         5.54 o                         
   0   0   6         39.94        145.10         8.49 o                         
   1   0   6      10969.68      11657.50       301.13 o                         
   2   0   6         82.39         94.18        10.88 o                         
   3   0   6          2.91         20.47         3.94 o                         
   4   0   6        556.27        563.44         7.40 o                         
   5   0   6       1312.01       1300.98        12.92 o                         
   6   0   6        187.70        206.09         4.39 o                         
   7   0   6       4947.22       4953.32        42.39 o                         
   8   0   6          5.34         13.06         2.56 o                         
   9   0   6        428.92        452.28         5.91 o                         
  10   0   6        406.94        418.71         5.80 o                         
  11   0   6         87.25        105.91         6.87 o                         
  12   0   6         57.42         78.77         2.46 o                         
  13   0   6       5078.19       5061.94        29.81 o                         
  14   0   6         10.97         26.22         3.14 o                         
  15   0   6       3257.00       3221.77        20.68 o                         
  16   0   6        357.53        357.86         4.99 o                         
  17   0   6        718.28        714.49         7.37 o                         
  18   0   6        528.00        524.21         7.68 o                         
  19   0   6       4042.26       3978.34        27.16 o                         
  20   0   6          0.00         26.38         2.42 o                         
  21   0   6       1271.30       1239.95        13.85 o                         
  22   0   6        857.83        828.43        10.89 o                         
  23   0   6        488.28        493.18         8.29 o                         
  24   0   6         64.03         60.07         3.75 o                         
  25   0   6         31.29         40.68         4.39 o                         
  26   0   6          8.71         16.03         2.76 o                         
  27   0   6       1541.86       1543.25        16.90 o                         
  28   0   6          8.26         22.19         3.62 o                         
  29   0   6         90.34        103.42         5.03 o                         
  30   0   6         98.27        113.94         5.07 o                         
  31   0   6         56.78         58.30         3.96 o                         
  32   0   6         80.42         86.84         4.55 o                         
  33   0   6       1671.08       1634.10        19.99 o                         
  34   0   6          9.29         16.82         3.32 o                         
  35   0   6       1035.05       1010.94        14.29 o                         
  36   0   6         13.63         16.70         2.79 o                         
  37   0   6          3.59          7.26         3.42 o                         
   1   1   6       5074.02       5125.14        29.29 o                         
   2   1   6         15.26         24.33         1.46 o                         
   3   1   6        221.56        229.14         3.98 o                         
   4   1   6        270.34        286.29         3.46 o                         
   5   1   6        132.75        135.51         2.58 o                         
   6   1   6         30.87         47.10         2.60 o                         
   7   1   6       1790.38       1777.25        10.18 o                         
   8   1   6         27.60         35.88         1.36 o                         
   9   1   6        508.26        515.93         4.28 o                         
  10   1   6        128.07        139.04         2.21 o                         
  11   1   6         26.48         34.03         1.36 o                         
  12   1   6       1059.45       1070.34         6.60 o                         
  13   1   6       4108.38       4099.11        18.38 o                         
  14   1   6         65.44         81.20         3.52 o                         
  15   1   6        700.74        698.46         5.19 o                         
  16   1   6        660.76        657.29         5.09 o                         
  17   1   6         30.86         36.11         1.64 o                         
  18   1   6         41.93         44.06         1.82 o                         
  19   1   6        900.90        894.25         6.84 o                         
  20   1   6         49.46         55.97         2.35 o                         
  21   1   6       1049.68       1016.05         7.96 o                         
  22   1   6          0.07          3.32         1.43 o                         
  23   1   6        109.40        113.48         3.81 o                         
  24   1   6        344.00        335.84         4.95 o                         
  25   1   6         25.82         29.81         2.18 o                         
  26   1   6          1.92          4.91         1.71 o                         
  27   1   6        451.08        449.32         5.92 o                         
  28   1   6         46.33         48.09         2.60 o                         
  29   1   6          7.47          9.43         1.95 o                         
  30   1   6         15.20         13.47         2.05 o                         
  31   1   6         21.65         24.31         2.24 o                         
  32   1   6         36.03         35.33         2.46 o                         
  33   1   6       1436.96       1403.47        11.83 o                         
  34   1   6          8.82         18.14         2.10 o                         
  35   1   6        106.54        108.84         3.35 o                         
  36   1   6          1.02          5.86         1.77 o                         
  37   1   6        122.01        128.77         4.88 o                         
   0   2   6        146.50        137.44         4.05 o                         
   1   2   6         18.70         23.42         1.45 o                         
   2   2   6        209.10        211.83         2.99 o                         
   3   2   6       1002.98        994.17         7.95 o                         
   4   2   6         16.19         20.45         1.28 o                         
   5   2   6         17.86         23.81         1.38 o                         
   6   2   6        421.21        429.67         3.88 o                         
   7   2   6        738.38        750.44         5.52 o                         
   8   2   6        100.34         98.16         1.96 o                         
   9   2   6         28.58         33.62         1.53 o                         
  10   2   6        525.18        523.03         4.45 o                         
  11   2   6        380.70        374.90         3.76 o                         
  12   2   6          8.59         10.79         1.05 o                         
  13   2   6         32.23         37.81         1.55 o                         
  14   2   6         30.46         36.02         1.67 o                         
  15   2   6         44.75         47.41         2.13 o                         
  16   2   6          3.22          8.03         1.22 o                         
  17   2   6        500.75        497.02         5.14 o                         
  18   2   6        664.94        663.34         6.01 o                         
  19   2   6         78.87         86.84         2.39 o                         
  20   2   6        115.96        115.21         2.66 o                         
  21   2   6        113.11        114.38         2.79 o                         
  22   2   6         51.19         51.83         2.42 o                         
  23   2   6        200.02        206.94         4.26 o                         
  24   2   6          0.07          2.73         1.55 o                         
  25   2   6         44.79         46.58         2.49 o                         
  26   2   6         45.16         47.27         2.56 o                         
  27   2   6         47.47         47.42         2.54 o                         
  28   2   6          0.03          1.20         1.68 o                         
  29   2   6         59.54         59.02         2.83 o                         
  30   2   6         59.65         57.87         2.80 o                         
  31   2   6         82.33         88.25         3.33 o                         
  32   2   6          0.08          2.58         1.81 o                         
  33   2   6          0.12          1.49         1.81 o                         
  34   2   6         22.24         23.79         2.22 o                         
  35   2   6         58.58         58.17         3.37 o                         
  36   2   6         22.58         26.35         2.14 o                         
  37   2   6          0.15          0.06         2.42 o                         
   1   3   6         18.11         22.18         2.02 o                         
   2   3   6          0.10          3.51         1.79 o                         
   3   3   6          7.77          9.54         1.16 o                         
   4   3   6        425.29        432.22         4.38 o                         
   5   3   6         21.75         24.57         1.41 o                         
   6   3   6         36.26         39.12         1.86 o                         
   7   3   6        169.93        165.95         2.82 o                         
   8   3   6         87.73         87.67         2.33 o                         
   9   3   6          8.19         11.61         1.20 o                         
  10   3   6          0.01          2.63         0.98 o                         
  11   3   6          2.41          5.90         1.04 o                         
  12   3   6        115.27        121.33         2.25 o                         
  13   3   6         97.50         94.21         2.19 o                         
  14   3   6          0.25          1.52         1.05 o                         
  15   3   6         18.53         17.79         1.43 o                         
  16   3   6         94.42         99.44         2.48 o                         
  17   3   6          2.31          4.09         1.25 o                         
  18   3   6          1.50          2.22         1.22 o                         
  19   3   6         38.75         38.00         1.95 o                         
  20   3   6         44.89         44.18         2.20 o                         
  21   3   6         35.67         38.10         2.31 o                         
  22   3   6         15.90         17.73         2.04 o                         
  23   3   6          7.04          8.55         1.94 o                         
  24   3   6        101.59         98.23         3.16 o                         
  25   3   6          4.70          5.45         1.86 o                         
  26   3   6          0.99          1.85         1.64 o                         
  27   3   6         14.09         24.61         5.22 o                         
  28   3   6          0.37          2.47         1.70 o                         
  29   3   6          1.15          3.46         1.77 o                         
  30   3   6          6.03          7.63         1.93 o                         
  31   3   6          2.30          4.77         1.87 o                         
  32   3   6         83.80         75.68         2.98 o                         
  33   3   6         40.00         43.78         2.53 o                         
  34   3   6         10.06          9.55         1.95 o                         
  35   3   6         15.39         14.31         1.98 o                         
  36   3   6         18.48         17.04         2.32 o                         
  37   3   6          0.06          6.28         8.49 o                         
   0   4   6        460.21        440.95         9.48 o                         
   1   4   6        552.95        551.22         7.68 o                         
   2   4   6        352.42        351.44         5.98 o                         
   3   4   6        467.48        469.30         6.04 o                         
   4   4   6          3.23          6.48         1.51 o                         
   5   4   6         87.47         96.43         5.13 o                         
   6   4   6         46.66         53.88         2.09 o                         
   7   4   6       1585.44       1569.64        11.08 o                         
   8   4   6          5.44          8.02         1.19 o                         
   9   4   6          1.90          4.87         1.34 o                         
  10   4   6         76.21         83.03         2.28 o                         
  11   4   6        153.77        154.18         2.55 o                         
  12   4   6         38.64         38.86         1.72 o                         
  13   4   6        662.63        657.30         5.71 o                         
  14   4   6         55.89         62.82         2.20 o                         
  15   4   6        107.93        113.66         2.59 o                         
  16   4   6         20.34         22.85         1.62 o                         
  17   4   6        249.96        250.76         3.71 o                         
  18   4   6          0.47          2.68         1.25 o                         
  19   4   6        488.14        476.27         5.34 o                         
  20   4   6         32.36         36.75         2.28 o                         
  21   4   6        371.08        373.80         5.44 o                         
  22   4   6          0.45          6.84         1.93 o                         
  23   4   6        240.96        239.72         4.56 o                         
  24   4   6         18.71         22.07         2.18 o                         
  25   4   6        128.94        129.63         3.76 o                         
  26   4   6        119.58        125.96         3.82 o                         
  27   4   6        421.38        422.36         6.18 o                         
  28   4   6         43.79         45.44         2.79 o                         
  29   4   6          0.50          2.08         2.01 o                         
  30   4   6         76.74         73.36         3.19 o                         
  31   4   6         13.37         17.62         2.30 o                         
  32   4   6          0.40         -1.48         1.89 o                         
  33   4   6         31.12         39.55         2.64 o                         
  34   4   6          7.63          6.81         2.22 o                         
  35   4   6        153.80        142.97         4.16 o                         
  36   4   6          0.19          0.78         2.02 o                         
   1   5   6       5615.40       5625.45        38.36 o                         
   2   5   6        301.56        308.47         5.55 o                         
   3   5   6         91.30         96.74         4.25 o                         
   4   5   6        184.48        189.10         4.91 o                         
   5   5   6        709.10        697.75         6.85 o                         
   6   5   6        153.63        162.88         4.35 o                         
   7   5   6       2471.76       2430.21        16.48 o                         
   8   5   6        430.94        420.33         5.24 o                         
   9   5   6        220.75        231.94         3.93 o                         
  10   5   6         88.29         90.08         2.54 o                         
  11   5   6          0.68          5.70         1.45 o                         
  12   5   6        117.49        122.93         3.64 o                         
  13   5   6       3903.58       3875.23        20.57 o                         
  14   5   6         23.10         43.33         1.88 o                         
  15   5   6       1050.95       1036.88         7.85 o                         
  16   5   6         21.38         29.00         1.76 o                         
  17   5   6          5.26         11.71         1.45 o                         
  18   5   6        119.76        125.80         2.98 o                         
  19   5   6       1284.56       1271.99        12.39 o                         
  20   5   6          0.14         11.29         1.81 o                         
  21   5   6       2044.14       2003.85        14.86 o                         
  22   5   6         30.02         36.64         2.43 o                         
  23   5   6         49.56         54.21         2.82 o                         
  24   5   6         25.32         31.90         2.38 o                         
  25   5   6          6.31         10.18         2.01 o                         
  26   5   6          1.20          6.70         1.95 o                         
  27   5   6        462.81        455.23         6.35 o                         
  28   5   6         43.35         40.93         2.65 o                         
  29   5   6          0.80         -0.97         1.88 o                         
  30   5   6        103.27        103.23         3.62 o                         
  31   5   6         54.91         65.10         3.19 o                         
  32   5   6        113.01        116.64         3.88 o                         
  33   5   6       2012.67       2005.65        19.91 o                         
  34   5   6         23.95         36.21         2.96 o                         
  35   5   6        251.01        249.82         5.35 o                         
  36   5   6         89.46         89.54        10.92 o                         
   0   6   6         56.55        113.30         4.54 o                         
   1   6   6       6431.21       6418.52        43.43 o                         
   2   6   6        684.70        680.35         8.06 o                         
   3   6   6         27.12         34.74         2.20 o                         
   4   6   6        375.96        364.99         5.27 o                         
   5   6   6        529.52        539.80         6.03 o                         
   6   6   6          1.40         17.30        12.08 o                         
   7   6   6       2199.64       2169.34        16.77 o                         
   8   6   6         47.49         54.07         2.36 o                         
   9   6   6        622.84        622.11         6.77 o                         
  10   6   6         36.45         46.61         2.33 o                         
  11   6   6        132.20        133.25         2.99 o                         
  12   6   6          0.02         11.74         1.89 o                         
  13   6   6       3105.21       3072.35        18.03 o                         
  14   6   6          7.12         15.10         1.54 o                         
  15   6   6       2139.74       2116.46        13.77 o                         
  16   6   6         70.80         74.07         2.63 o                         
  17   6   6        419.90        408.74         5.36 o                         
  18   6   6          0.69         10.69         2.37 o                         
  19   6   6       2201.16       2174.40        15.60 o                         
  20   6   6         37.87         58.50         2.74 o                         
  21   6   6        611.68        614.21         7.07 o                         
  22   6   6        261.92        269.26         4.79 o                         
  23   6   6        570.17        562.78         6.87 o                         
  24   6   6         79.73         83.45         3.26 o                         
  25   6   6         49.13         55.32         2.95 o                         
  26   6   6         99.02        101.82         3.61 o                         
  27   6   6       1091.94       1066.97        10.08 o                         
  28   6   6         76.28         78.00         3.27 o                         
  29   6   6         52.67         53.77         2.89 o                         
  30   6   6          4.29          6.69         2.03 o                         
  31   6   6         26.71         31.08         2.67 o                         
  32   6   6         61.31         67.28         3.32 o                         
  33   6   6       1138.22       1112.74        10.75 o                         
  34   6   6         57.61         58.41         3.03 o                         
  35   6   6        598.60        573.84        10.80 o                         
   1   7   6        975.69        964.84         8.60 o                         
   2   7   6         12.41         16.13         1.54 o                         
   3   7   6        496.68        482.19         6.30 o                         
   4   7   6         46.39         49.40         2.57 o                         
   5   7   6         77.41         76.09         2.65 o                         
   6   7   6        202.37        197.37         4.76 o                         
   7   7   6        354.47        359.21         5.58 o                         
   8   7   6         64.02         69.08         3.53 o                         
   9   7   6        570.08        578.53         8.37 o                         
  10   7   6         15.35         20.46         1.86 o                         
  11   7   6        153.06        151.19         3.35 o                         
  12   7   6         88.64         92.03         3.17 o                         
  13   7   6       1102.92       1104.48         8.80 o                         
  14   7   6          0.99          8.44         1.52 o                         
  15   7   6          9.45         11.54         1.72 o                         
  16   7   6         46.85         48.62         2.64 o                         
  17   7   6        190.75        188.54         4.24 o                         
  18   7   6          3.40          4.39         1.75 o                         
  19   7   6        203.35        191.84         4.09 o                         
  20   7   6          6.51         10.66         1.86 o                         
  21   7   6        132.38        133.54         3.64 o                         
  22   7   6         66.10         68.05         4.42 o                         
  23   7   6        135.50        141.69         3.87 o                         
  24   7   6         25.51         29.50         2.38 o                         
  25   7   6        136.76        143.82         3.98 o                         
  26   7   6         14.61         14.46         2.18 o                         
  27   7   6         90.23         91.33         3.53 o                         
  28   7   6         20.44         19.38         2.24 o                         
  29   7   6          3.39          4.28         2.12 o                         
  30   7   6         32.39         26.10         2.58 o                         
  31   7   6          5.39          7.20         2.23 o                         
  32   7   6         14.59         17.40         2.40 o                         
  33   7   6        508.23        485.87         6.59 o                         
  34   7   6         78.03         80.48         4.19 o                         
   0   8   6        271.64        265.03         5.73 o                         
   1   8   6        369.42        361.07         4.70 o                         
   2   8   6         13.94         20.86         1.62 o                         
   3   8   6        690.58        698.96         7.21 o                         
   4   8   6          1.09          7.52         1.56 o                         
   5   8   6          7.93         11.47         1.59 o                         
   6   8   6         40.28         45.11         2.37 o                         
   7   8   6         20.46         24.91         2.13 o                         
   8   8   6         27.66         33.83         3.24 o                         
   9   8   6        156.89        158.64         4.08 o                         
  10   8   6         27.53         35.90         2.54 o                         
  11   8   6        283.99        277.18         5.32 o                         
  12   8   6         69.15         76.27         2.84 o                         
  13   8   6         78.82         74.50         2.84 o                         
  14   8   6          3.84          5.32         1.70 o                         
  15   8   6        232.67        232.48         4.59 o                         
  16   8   6         64.10         67.31         3.06 o                         
  17   8   6        352.31        350.62         5.67 o                         
  18   8   6         62.22         58.97         3.02 o                         
  19   8   6         48.35         52.68         2.91 o                         
  20   8   6          7.58          8.46         2.01 o                         
  21   8   6         12.73         12.69         2.20 o                         
  22   8   6          0.04          0.82         1.89 o                         
  23   8   6         85.30         96.81         3.50 o                         
  24   8   6          0.22          0.15         1.78 o                         
  25   8   6          0.08          1.03         2.07 o                         
  26   8   6          0.37         -0.85         1.82 o                         
  27   8   6         14.39         17.34         2.38 o                         
  28   8   6         46.32         41.70         2.87 o                         
  29   8   6        125.23        121.94         4.01 o                         
  30   8   6          3.99          6.91         2.13 o                         
  31   8   6        160.93        171.11         4.84 o                         
  32   8   6          0.32         -0.67         2.10 o                         
  33   8   6         29.35         36.47         3.32 o                         
   1   9   6        104.82        113.61         2.99 o                         
   2   9   6        102.66        105.03         2.88 o                         
   3   9   6         60.30         67.28         3.85 o                         
   4   9   6        121.29        125.31         3.62 o                         
   5   9   6         16.92         22.85         1.95 o                         
   6   9   6         24.13         29.10         2.10 o                         
   7   9   6        479.20        472.37         6.85 o                         
   8   9   6         41.07         45.61         2.76 o                         
   9   9   6         19.00         27.95         2.44 o                         
  10   9   6         23.40         22.11         2.52 o                         
  11   9   6         33.92         40.83         3.61 o                         
  12   9   6          0.23          0.48         2.84 o                         
  13   9   6        591.10        593.36         7.53 o                         
  14   9   6        215.25        210.60         4.46 o                         
  15   9   6        139.93        138.04         3.83 o                         
  16   9   6          0.11          1.95         1.72 o                         
  17   9   6         21.84         29.03         2.37 o                         
  18   9   6          0.15          0.69         1.76 o                         
  19   9   6        169.52        170.15         4.23 o                         
  20   9   6         14.78         16.84         2.24 o                         
  21   9   6         86.92         93.71         4.76 o                         
  22   9   6         21.06         20.11         2.39 o                         
  23   9   6          4.95          6.62         2.31 o                         
  24   9   6          1.24          3.90         2.07 o                         
  25   9   6         41.00         48.39         3.31 o                         
  26   9   6         20.90         24.85         2.86 o                         
  27   9   6         80.76         86.65         3.95 o                         
  28   9   6          1.86          2.60         2.25 o                         
  29   9   6         15.87         15.68         2.48 o                         
  30   9   6          4.47          5.43         2.23 o                         
  31   9   6         22.32         23.33         2.56 o                         
  32   9   6         14.43         19.08         2.90 o                         
   0  10   6          0.70          9.34         2.37 o                         
   1  10   6        645.56        633.06         7.65 o                         
   2  10   6        205.31        206.63         4.17 o                         
   3  10   6         55.14         58.26         3.03 o                         
   4  10   6          6.10          6.76         1.99 o                         
   5  10   6         33.57         38.54         2.61 o                         
   6  10   6         30.62         35.22         2.75 o                         
   7  10   6       1244.75       1232.75        13.81 o                         
   8  10   6        139.08        135.93         5.25 o                         
   9  10   6         30.44         36.44         4.93 o                         
  10  10   6         18.96         22.06         3.05 o                         
  11  10   6        115.57        117.14         5.17 o                         
  12  10   6         19.30         22.20         3.32 o                         
  13  10   6        781.60        800.88        10.93 o                         
  14  10   6         40.26         46.65         3.03 o                         
  15  10   6        222.35        220.74         5.17 o                         
  16  10   6         44.33         42.00         2.70 o                         
  17  10   6        136.39        140.65         4.03 o                         
  18  10   6          5.98          6.43         1.97 o                         
  19  10   6        731.07        733.41         8.58 o                         
  20  10   6        135.85        142.11         4.18 o                         
  21  10   6        366.47        366.54         6.11 o                         
  22  10   6          5.57          9.01         2.28 o                         
  23  10   6        172.07        179.10         5.84 o                         
  24  10   6          8.81          9.33         2.38 o                         
  25  10   6        136.67        143.31         4.67 o                         
  26  10   6         46.83         53.37         3.36 o                         
  27  10   6        409.97        408.29         6.85 o                         
  28  10   6          4.66          4.72         2.17 o                         
  29  10   6          2.83          3.49         2.08 o                         
  30  10   6         44.99         49.13         3.50 o                         
  31  10   6          0.23          0.32         2.89 o                         
   1  11   6       2357.15       2304.72        21.26 o                         
   2  11   6         58.02         82.60         7.19 o                         
   3  11   6         33.86         31.75         3.26 o                         
   4  11   6         93.27         88.11         4.58 o                         
   5  11   6        253.14        248.08         5.90 o                         
   6  11   6          3.31         12.29         2.34 o                         
   7  11   6        861.54        852.61        14.82 o                         
   8  11   6        250.51        262.65         6.66 o                         
   9  11   6        123.49        126.77         5.47 o                         
  10  11   6         65.20         61.97         4.40 o                         
  11  11   6         21.41         25.30         3.40 o                         
  12  11   6         51.60         54.68         4.17 o                         
  13  11   6       1591.74       1591.34        17.04 o                         
  14  11   6         17.49         34.54         4.26 o                         
  15  11   6        598.97        608.42         8.41 o                         
  16  11   6          0.61          2.40         2.10 o                         
  17  11   6          0.56          0.20         2.03 o                         
  18  11   6        166.11        172.76         4.40 o                         
  19  11   6        775.08        784.19        10.24 o                         
  20  11   6          1.44          7.47         2.27 o                         
  21  11   6       1270.73       1252.42        14.39 o                         
  22  11   6         14.00         17.90         3.01 o                         
  23  11   6        100.26        103.58         5.44 o                         
  24  11   6         41.16         48.52         3.21 o                         
  25  11   6          5.37          6.56         2.25 o                         
  26  11   6         22.38         24.20         2.61 o                         
  27  11   6        180.22        187.58         5.49 o                         
  28  11   6         13.64         15.68         2.63 o                         
  29  11   6         15.04         18.31         2.86 o                         
   0  12   6          5.55         30.49         3.92 o                         
   1  12   6       1372.13       1352.46        14.87 o                         
   2  12   6        336.16        346.52         7.25 o                         
   3  12   6         65.45         67.89         4.49 o                         
   4  12   6         44.71         49.06         3.45 o                         
   5  12   6         16.65         20.27         3.46 o                         
   6  12   6          0.64          5.32         2.15 o                         
   7  12   6        236.94        233.75         7.89 o                         
   8  12   6         15.94         19.31         2.67 o                         
   9  12   6        489.29        489.40         9.65 o                         
  10  12   6         86.71         89.73         4.28 o                         
  11  12   6        282.62        292.13         7.67 o                         
  12  12   6         21.76         25.32         3.46 o                         
  13  12   6        778.28        777.12        10.98 o                         
  14  12   6          4.97          5.25         2.48 o                         
  15  12   6        657.79        643.19         9.76 o                         
  16  12   6         56.41         55.04         3.69 o                         
  17  12   6         26.45         31.23         3.95 o                         
  18  12   6         11.39         10.90         3.03 o                         
  19  12   6        539.33        517.54        12.86 o                         
  20  12   6         17.80         22.27         3.40 o                         
  21  12   6         92.55         95.99         5.24 o                         
  22  12   6         35.61         39.61         3.27 o                         
  23  12   6        619.54        631.61         9.34 o                         
  24  12   6         20.09         22.92         3.24 o                         
  25  12   6         31.27         27.96         3.46 o                         
  26  12   6         89.86         84.66         6.73 o                         
  27  12   6        284.24        294.33         9.14 o                         
  28  12   6          0.36          0.00         7.38 o                         
   1  13   6         13.57         12.53         2.39 o                         
   2  13   6         30.40         28.45         3.00 o                         
   3  13   6        202.93        207.94         5.01 o                         
   4  13   6        116.09        125.34         4.69 o                         
   5  13   6        397.81        412.80         7.79 o                         
   6  13   6          0.55          4.22         2.20 o                         
   7  13   6          0.49          0.53         2.07 o                         
   8  13   6         32.66         32.37         3.08 o                         
   9  13   6        233.87        240.96         8.32 o                         
  10  13   6          6.94         12.84         2.55 o                         
  11  13   6        269.66        279.23         6.61 o                         
  12  13   6          1.52          3.40         2.03 o                         
  13  13   6        120.34        117.01         4.22 o                         
  14  13   6         46.00         50.96         3.63 o                         
  15  13   6         65.25         77.84         5.15 o                         
  16  13   6          5.39          8.11         3.05 o                         
  17  13   6        312.27        321.84         7.93 o                         
  18  13   6          6.15          9.48         3.03 o                         
  19  13   6         22.40         15.94         3.14 o                         
  20  13   6         17.45         23.26         3.25 o                         
  21  13   6         14.97         15.90         4.04 o                         
  22  13   6          0.05          4.05         3.52 o                         
  23  13   6        187.32        198.53         7.96 o                         
  24  13   6          0.88          1.06         3.26 o                         
  25  13   6        112.36        111.11         8.86 o                         
  26  13   6          0.21         -4.43         5.54 o                         
   0  14   6          1.19         14.05         3.52 o                         
   1  14   6        453.44        454.12         7.25 o                         
   2  14   6          6.31          9.73         2.21 o                         
   3  14   6        116.42        114.99         4.11 o                         
   4  14   6          3.25          6.93         2.10 o                         
   5  14   6         43.34         48.48         3.52 o                         
   6  14   6          3.71          5.41         2.28 o                         
   7  14   6         13.77         15.11         2.72 o                         
   8  14   6          0.00          1.40         2.20 o                         
   9  14   6         55.53         59.36         4.23 o                         
  10  14   6         21.88         30.92         3.13 o                         
  11  14   6        193.23        203.37         5.67 o                         
  12  14   6          2.79          8.86         2.17 o                         
  13  14   6        108.15        117.91         4.78 o                         
  14  14   6          0.03          0.98         2.13 o                         
  15  14   6        191.27        203.48         6.88 o                         
  16  14   6          3.57          7.06         2.47 o                         
  17  14   6        215.27        216.74         5.85 o                         
  18  14   6         10.01          8.07         3.52 o                         
  19  14   6         77.15         77.11         9.23 o                         
  20  14   6          0.19          3.14         3.39 o                         
  21  14   6         78.05         84.01         6.00 o                         
  22  14   6         14.02         16.23         3.78 o                         
  23  14   6         20.55         28.39         5.72 o                         
   1  15   6         93.19         90.58         3.53 o                         
   2  15   6         23.04         29.54         2.67 o                         
   3  15   6         12.11          9.75         2.24 o                         
   4  15   6          0.00          3.07         1.94 o                         
   5  15   6         12.43         15.25         2.28 o                         
   6  15   6          0.83          4.13         1.98 o                         
   7  15   6        320.10        311.53         8.69 o                         
   8  15   6          2.36          7.59         2.34 o                         
   9  15   6          0.43          5.22         2.28 o                         
  10  15   6         18.88         22.14         2.84 o                         
  11  15   6         22.83         26.65         2.96 o                         
  12  15   6         42.82         46.30         3.40 o                         
  13  15   6        454.20        435.31         7.76 o                         
  14  15   6         69.94         83.23         5.35 o                         
  15  15   6         78.51         77.56         7.01 o                         
  16  15   6         49.20         49.99         4.18 o                         
  17  15   6         11.82         12.86         2.91 o                         
  18  15   6          0.03          1.37         2.48 o                         
  19  15   6         97.67         99.81         5.18 o                         
  20  15   6          0.42         -0.42         2.51 o                         
  21  15   6         59.76         59.44         9.60 o                         
   0  16   6         13.32         26.98         3.41 o                         
   1  16   6        326.78        320.92         5.54 o                         
   2  16   6         16.64         20.88         2.25 o                         
   3  16   6         15.85         18.67         2.18 o                         
   4  16   6         13.04         14.17         2.24 o                         
   5  16   6          3.49          4.90         1.96 o                         
   6  16   6         29.20         35.93         2.68 o                         
   7  16   6        439.20        429.61         6.85 o                         
   8  16   6         50.89         57.98         3.13 o                         
   9  16   6          0.17          4.24         1.93 o                         
  10  16   6         16.52         21.05         2.71 o                         
  11  16   6         66.43         70.21         4.59 o                         
  12  16   6         13.28         20.20         3.12 o                         
  13  16   6        371.91        370.11         8.24 o                         
  14  16   6          9.64         18.62         3.12 o                         
  15  16   6         99.04        102.60         6.13 o                         
  16  16   6         47.09         55.79         4.05 o                         
  17  16   6         38.06         41.80         4.82 o                         
   1  17   6        581.22        548.40        10.10 o                         
   2  17   6         11.66         24.08         2.31 o                         
   3  17   6         69.76         72.76         4.81 o                         
   4  17   6          1.38          2.16         1.66 o                         
   5  17   6         47.30         50.50         3.31 o                         
   6  17   6          8.93         17.88         2.28 o                         
   7  17   6        155.68        161.08         4.83 o                         
   8  17   6         37.07         35.97         2.94 o                         
   9  17   6        113.64        116.88         4.38 o                         
  10  17   6         20.37         25.72         3.18 o                         
  11  17   6         26.72         35.01         5.12 o                         
  12  17   6         82.74         95.10         6.92 o                         
   1  18   6        173.64        184.62        14.03 o                         
   1   1   7        407.05        393.21         5.01 o                         
   2   1   7         43.93         48.03         2.22 o                         
   3   1   7         20.60         26.98         1.75 o                         
   4   1   7        547.61        552.00         6.09 o                         
   5   1   7        513.02        512.95         5.50 o                         
   6   1   7         14.73         15.49         1.40 o                         
   7   1   7         25.65         28.45         1.84 o                         
   8   1   7        396.16        386.98         5.00 o                         
   9   1   7        181.22        178.60         3.24 o                         
  10   1   7        255.81        251.56         3.69 o                         
  11   1   7        169.08        166.28         2.80 o                         
  12   1   7         27.93         31.39         1.65 o                         
  13   1   7         20.28         23.06         1.44 o                         
  14   1   7          6.15         11.18         1.24 o                         
  15   1   7        291.97        282.91         3.57 o                         
  16   1   7         36.06         43.19         2.01 o                         
  17   1   7         15.63         19.10         1.80 o                         
  18   1   7         44.16         46.20         2.39 o                         
  19   1   7        155.39        154.49         3.74 o                         
  20   1   7         64.75         64.48         2.82 o                         
  21   1   7          6.65          8.69         1.86 o                         
  22   1   7          1.37          4.57         1.79 o                         
  23   1   7        113.92        116.61         3.45 o                         
  24   1   7          1.33          0.22         1.62 o                         
  25   1   7         54.08         59.04         2.75 o                         
  26   1   7         71.44         75.08         3.01 o                         
  27   1   7          2.22          5.54         1.84 o                         
  28   1   7        124.11        124.70         3.63 o                         
  29   1   7         83.65         85.18         3.12 o                         
  30   1   7        125.78        131.26         4.38 o                         
  31   1   7         55.10         62.61         2.80 o                         
  32   1   7        126.43        118.67         3.46 o                         
  33   1   7          5.29          9.28         1.85 o                         
  34   1   7          9.19         10.07         1.87 o                         
  35   1   7        181.13        180.22         5.07 o                         
   0   2   7        103.63        102.16         5.19 o                         
   1   2   7       1989.89       1992.68        16.71 o                         
   2   2   7       2284.21       2310.12        17.04 o                         
   3   2   7         18.08         24.46         1.80 o                         
   4   2   7        792.12        794.84         7.97 o                         
   5   2   7        102.82        101.25         2.92 o                         
   6   2   7         20.03         26.90         3.39 o                         
   7   2   7         11.05         21.19         2.69 o                         
   8   2   7        184.05        200.83         3.37 o                         
   9   2   7       2233.40       2193.62        12.82 o                         
  10   2   7        178.08        191.72         3.09 o                         
  11   2   7       2315.01       2281.51        12.82 o                         
  12   2   7        561.33        570.26         4.96 o                         
  13   2   7         40.82         51.23         2.27 o                         
  14   2   7          1.90          7.63         1.23 o                         
  15   2   7         11.94         14.01         1.43 o                         
  16   2   7        300.49        306.31         3.98 o                         
  17   2   7         25.62         32.20         2.00 o                         
  18   2   7         75.86         74.99         2.91 o                         
  19   2   7        374.09        371.48         5.37 o                         
  20   2   7          8.85         23.56         2.28 o                         
  21   2   7       1173.83       1163.58        10.35 o                         
  22   2   7        685.12        702.07         7.74 o                         
  23   2   7         47.68         51.49         2.76 o                         
  24   2   7        479.85        476.44         6.38 o                         
  25   2   7         87.73         93.14         3.53 o                         
  26   2   7        354.98        354.99         5.63 o                         
  27   2   7        192.78        195.67         4.47 o                         
  28   2   7         76.53         81.33         3.61 o                         
  29   2   7        423.43        416.66         6.07 o                         
  30   2   7          3.06          8.11         2.14 o                         
  31   2   7        361.37        353.58         5.55 o                         
  32   2   7        160.03        164.32         4.10 o                         
  33   2   7         44.19         46.08         2.87 o                         
  34   2   7         33.48         38.37         2.48 o                         
  35   2   7         20.72         25.18         3.75 o                         
   1   3   7        477.25        502.06         7.10 o                         
   2   3   7        391.12        394.48         5.83 o                         
   3   3   7       3129.70       3142.76        23.66 o                         
   4   3   7          0.57          5.41         1.50 o                         
   5   3   7       2342.47       2304.29        16.74 o                         
   6   3   7        587.76        607.02         6.79 o                         
   7   3   7       2180.24       2159.82        13.86 o                         
   8   3   7       1357.91       1383.17         9.58 o                         
   9   3   7        327.75        349.14         4.41 o                         
  10   3   7       1230.69       1237.40         8.68 o                         
  11   3   7        272.73        291.29         3.89 o                         
  12   3   7       2387.88       2374.98        13.98 o                         
  13   3   7       1544.03       1528.49         9.69 o                         
  14   3   7          8.42         19.60         1.47 o                         
  15   3   7       1386.36       1351.16         9.48 o                         
  16   3   7         25.45         30.29         2.18 o                         
  17   3   7        417.25        415.94         5.49 o                         
  18   3   7        558.70        549.90         6.47 o                         
  19   3   7          1.23          7.40         1.73 o                         
  20   3   7        227.24        228.40         4.42 o                         
  21   3   7         25.42         31.59         2.34 o                         
  22   3   7        231.60        249.11         4.72 o                         
  23   3   7       1307.73       1296.64        11.26 o                         
  24   3   7         17.60         22.26         2.35 o                         
  25   3   7       1378.25       1347.53        12.50 o                         
  26   3   7        199.77        204.24         4.54 o                         
  27   3   7         32.22         39.23         2.75 o                         
  28   3   7         22.18         21.20         2.41 o                         
  29   3   7        178.12        174.95         4.26 o                         
  30   3   7        175.48        183.80         4.34 o                         
  31   3   7        143.27        142.31         3.90 o                         
  32   3   7        610.19        613.79         8.41 o                         
  33   3   7        118.65        119.01         3.60 o                         
  34   3   7         14.46         22.69         2.27 o                         
   0   4   7          3.00         46.89         7.01 o                         
   1   4   7       1008.56       1025.23        10.51 o                         
   2   4   7       1819.51       1838.80        15.83 o                         
   3   4   7          2.12          6.65         1.70 o                         
   4   4   7        218.76        226.70         6.91 o                         
   5   4   7        415.91        398.34         6.03 o                         
   6   4   7          5.75          6.75         1.36 o                         
   7   4   7        134.49        136.25         2.93 o                         
   8   4   7         86.74         98.09         2.62 o                         
   9   4   7        817.94        803.98         6.91 o                         
  10   4   7        284.42        290.47         4.03 o                         
  11   4   7        958.74        963.19         8.27 o                         
  12   4   7        233.38        238.53         4.41 o                         
  13   4   7         68.47         73.25         2.55 o                         
  14   4   7         17.13         20.67         1.62 o                         
  15   4   7         57.17         65.34         2.59 o                         
  16   4   7         24.91         28.61         2.05 o                         
  17   4   7          4.19          7.80         1.71 o                         
  18   4   7          1.20          1.03         1.57 o                         
  19   4   7         75.20         78.12         3.08 o                         
  20   4   7         10.83         13.99         1.97 o                         
  21   4   7        456.89        457.41         6.18 o                         
  22   4   7        283.52        281.08         5.02 o                         
  23   4   7          0.42          5.77         1.88 o                         
  24   4   7        271.70        266.90         4.95 o                         
  25   4   7        154.18        156.90         4.07 o                         
  26   4   7        361.04        352.67         5.57 o                         
  27   4   7         45.52         42.64         2.78 o                         
  28   4   7         30.85         31.61         2.52 o                         
  29   4   7        267.08        254.77         5.34 o                         
  30   4   7         13.47         15.11         2.20 o                         
  31   4   7        148.12        132.87         3.79 o                         
  32   4   7         29.76         34.24         2.43 o                         
  33   4   7         54.58         54.34         3.73 o                         
  34   4   7         55.07         59.07         4.59 o                         
   1   5   7        608.79        610.06         8.94 o                         
   2   5   7         32.71         39.76         2.72 o                         
   3   5   7         31.64         36.64         2.49 o                         
   4   5   7        850.23        865.46         9.72 o                         
   5   5   7         95.27        103.11         2.93 o                         
   6   5   7         22.30         27.39         1.86 o                         
   7   5   7          3.60          6.79         1.40 o                         
   8   5   7        261.28        258.93         4.01 o                         
   9   5   7        138.36        136.05         3.21 o                         
  10   5   7          0.42          1.70         1.17 o                         
  11   5   7        197.52        194.60         3.44 o                         
  12   5   7        112.87        113.79         2.84 o                         
  13   5   7        320.14        318.62         5.32 o                         
  14   5   7         18.08         19.97         2.03 o                         
  15   5   7          1.87          3.14         1.65 o                         
  16   5   7         33.99         33.62         2.36 o                         
  17   5   7          7.92         10.90         1.78 o                         
  18   5   7          7.60         11.19         1.77 o                         
  19   5   7        103.69        106.91         3.32 o                         
  20   5   7        112.09        113.03         4.17 o                         
  21   5   7          4.87          7.55         1.86 o                         
  22   5   7         52.43         53.67         2.80 o                         
  23   5   7         11.76         11.43         2.03 o                         
  24   5   7         87.11         83.39         3.32 o                         
  25   5   7          4.31          5.76         2.21 o                         
  26   5   7          0.05          0.13         1.89 o                         
  27   5   7         33.89         33.80         2.85 o                         
  28   5   7         70.96         72.21         3.63 o                         
  29   5   7        200.64        200.37         4.41 o                         
  30   5   7          9.93         10.91         2.11 o                         
  31   5   7         48.89         53.29         3.06 o                         
  32   5   7        155.73        144.29         3.74 o                         
  33   5   7          1.40          5.02         2.06 o                         
   0   6   7          0.43         14.99         3.19 o                         
   1   6   7         38.86         39.75         2.94 o                         
   2   6   7         15.32         19.04         2.05 o                         
   3   6   7          2.03          2.61         1.38 o                         
   4   6   7        156.10        155.43         3.50 o                         
   5   6   7          2.63          5.96         1.42 o                         
   6   6   7        117.33        127.05         9.44 o                         
   7   6   7         74.91         75.66         2.79 o                         
   8   6   7        140.50        137.93         3.49 o                         
   9   6   7        100.10         99.85         3.12 o                         
  10   6   7        179.70        179.74         3.61 o                         
  11   6   7         33.01         48.22         7.00 o                         
  12   6   7         76.16         81.64         3.45 o                         
  13   6   7         10.83         14.51         2.13 o                         
  14   6   7          7.86         11.84         2.10 o                         
  15   6   7         40.50         43.39         2.60 o                         
  16   6   7         29.33         34.03         2.48 o                         
  17   6   7         17.00         19.88         2.37 o                         
  18   6   7        207.02        201.59         4.57 o                         
  19   6   7         93.96         93.58         3.66 o                         
  20   6   7         12.45         15.37         2.24 o                         
  21   6   7        155.06        157.98         3.91 o                         
  22   6   7         86.75         86.50         3.32 o                         
  23   6   7         20.88         20.80         2.25 o                         
  24   6   7        108.02        112.96         3.67 o                         
  25   6   7         23.76         27.71         2.41 o                         
  26   6   7          5.25          3.77         1.99 o                         
  27   6   7          0.23         -0.49         1.86 o                         
  28   6   7         21.39         28.65         2.44 o                         
  29   6   7         12.83         14.48         2.13 o                         
  30   6   7         24.72         22.67         2.30 o                         
  31   6   7          2.42          1.14         1.81 o                         
  32   6   7         29.40         31.43         2.61 o                         
  33   6   7         23.19         22.39         4.41 o                         
   1   7   7         45.98         46.94         3.01 o                         
   2   7   7        163.26        165.16         4.00 o                         
   3   7   7        160.05        165.66         3.73 o                         
   4   7   7          7.27         15.13         2.33 o                         
   5   7   7        607.98        587.17         6.92 o                         
   6   7   7         57.91         62.06         3.03 o                         
   7   7   7         44.37         46.78         2.51 o                         
   8   7   7        187.16        183.42         4.53 o                         
   9   7   7        131.14        125.33         4.14 o                         
  10   7   7        469.76        478.12         7.70 o                         
  11   7   7         43.52         55.15         5.22 o                         
  12   7   7        518.70        514.64         7.41 o                         
  13   7   7        134.32        136.28         4.19 o                         
  14   7   7         29.53         33.30         2.70 o                         
  15   7   7        723.78        693.51         8.95 o                         
  16   7   7        336.41        336.74         5.66 o                         
  17   7   7         98.06        108.62         3.68 o                         
  18   7   7        142.40        149.48         4.57 o                         
  19   7   7        187.00        181.46         4.46 o                         
  20   7   7          0.96          9.95         3.85 o                         
  21   7   7         25.63         30.22         2.59 o                         
  22   7   7         13.78         20.52         2.42 o                         
  23   7   7        168.86        169.22         4.62 o                         
  24   7   7        112.96        117.22         4.08 o                         
  25   7   7        211.66        208.80         4.94 o                         
  26   7   7        130.09        131.91         3.90 o                         
  27   7   7         86.20         84.61         3.73 o                         
  28   7   7        123.38        124.34         3.63 o                         
  29   7   7          0.27          3.37         1.84 o                         
  30   7   7        181.63        186.84         4.43 o                         
  31   7   7         48.91         51.59         3.51 o                         
  32   7   7         20.81         19.21         3.90 o                         
   0   8   7        180.69        185.26         7.62 o                         
   1   8   7        888.93        863.27        10.11 o                         
   2   8   7        679.93        662.38         8.67 o                         
   3   8   7          2.08         11.81         1.77 o                         
   4   8   7        516.26        503.59        10.21 o                         
   5   8   7          3.51         12.84         5.04 o                         
   6   8   7         76.88         80.41         3.77 o                         
   7   8   7        219.98        215.13         5.31 o                         
   8   8   7         31.44         38.25         2.90 o                         
   9   8   7       2173.38       2150.95        20.29 o                         
  10   8   7         23.11         32.95         2.90 o                         
  11   8   7       1817.79       1795.32        18.38 o                         
  12   8   7        389.89        405.17         7.35 o                         
  13   8   7        141.88        144.05         4.98 o                         
  14   8   7          5.50          9.32         2.19 o                         
  15   8   7         52.34         55.03         3.73 o                         
  16   8   7        370.60        372.37         6.59 o                         
  17   8   7          7.53         10.16         2.04 o                         
  18   8   7        479.46        477.60         6.82 o                         
  19   8   7        472.28        459.44         6.75 o                         
  20   8   7          4.15         12.66         2.23 o                         
  21   8   7       1417.59       1389.09        12.79 o                         
  22   8   7       1005.03        986.28        10.30 o                         
  23   8   7        135.02        139.22         4.22 o                         
  24   8   7        255.02        263.61         5.29 o                         
  25   8   7         57.42         62.16         3.23 o                         
  26   8   7         51.05         60.04         3.19 o                         
  27   8   7         98.23        103.67         4.24 o                         
  28   8   7         71.02         71.86         5.56 o                         
  29   8   7        208.23        210.42         5.12 o                         
  30   8   7        158.51        160.64         4.59 o                         
  31   8   7        324.51        327.79        14.66 o                         
   1   9   7        194.57        197.30         5.81 o                         
   2   9   7         11.91         21.80         5.87 o                         
   3   9   7       1268.25       1243.65        13.76 o                         
   4   9   7        328.71        320.71         6.45 o                         
   5   9   7        483.86        474.92         7.88 o                         
   6   9   7        271.05        268.50         5.94 o                         
   7   9   7        379.08        367.45         6.96 o                         
   8   9   7        309.17        319.32         6.51 o                         
   9   9   7         10.48         22.74         2.70 o                         
  10   9   7        469.21        481.34         8.12 o                         
  11   9   7        209.70        227.51         5.72 o                         
  12   9   7       2161.30       2130.82        18.55 o                         
  13   9   7        836.30        820.36        10.04 o                         
  14   9   7         41.40         47.85         3.63 o                         
  15   9   7        784.40        789.00        11.17 o                         
  16   9   7        234.74        237.79         5.79 o                         
  17   9   7        143.30        144.10         4.51 o                         
  18   9   7        120.57        126.08         4.01 o                         
  19   9   7         50.89         53.82         3.14 o                         
  20   9   7        311.42        304.40         5.56 o                         
  21   9   7        212.97        218.96         5.20 o                         
  22   9   7        119.38        124.50         4.04 o                         
  23   9   7        458.72        441.39         6.55 o                         
  24   9   7         89.76         86.23         3.69 o                         
  25   9   7        677.89        665.18         8.75 o                         
  26   9   7         58.44         62.03         4.06 o                         
  27   9   7         33.87         33.76         2.73 o                         
  28   9   7         10.64         10.51         3.01 o                         
  29   9   7        137.19        122.68         4.69 o                         
  30   9   7         22.85         23.88         6.03 o                         
   0  10   7         30.69         31.82         3.78 o                         
   1  10   7         23.02         26.42         2.63 o                         
   2  10   7        127.57        129.68         4.51 o                         
   3  10   7         50.69         56.61         3.49 o                         
   4  10   7          5.66         10.22         2.31 o                         
   5  10   7        261.68        260.15         6.03 o                         
   6  10   7         56.56         53.74         3.41 o                         
   7  10   7        119.03        114.54         4.41 o                         
   8  10   7          9.62         10.05         2.39 o                         
   9  10   7        134.25        135.98         4.79 o                         
  10  10   7          9.63         10.20         2.44 o                         
  11  10   7         63.69         66.52         3.95 o                         
  12  10   7         33.19         39.48         3.02 o                         
  13  10   7        251.33        255.85         5.71 o                         
  14  10   7         15.26         25.87         2.70 o                         
  15  10   7        256.40        255.91         6.41 o                         
  16  10   7         16.42         17.26         2.76 o                         
  17  10   7          7.34          8.89         2.57 o                         
  18  10   7        118.95        116.12         4.78 o                         
  19  10   7          6.10          6.65         2.51 o                         
  20  10   7        145.84        149.84         4.21 o                         
  21  10   7        148.78        144.78         4.18 o                         
  22  10   7        170.71        169.87         4.36 o                         
  23  10   7          6.09          6.93         2.06 o                         
  24  10   7         22.46         22.37         2.64 o                         
  25  10   7        210.44        213.07         5.10 o                         
  26  10   7         15.54         18.63         2.46 o                         
  27  10   7         54.50         59.72         3.23 o                         
  28  10   7         15.26         10.37         6.46 o                         
   1  11   7        124.77        130.90         4.11 o                         
   2  11   7        212.42        211.98         4.87 o                         
   3  11   7         41.19         51.92         3.16 o                         
   4  11   7         17.53         19.55         2.67 o                         
   5  11   7         29.18         38.52         3.21 o                         
   6  11   7          5.01         11.91         2.43 o                         
   7  11   7        169.50        167.45         5.16 o                         
   8  11   7          0.66         -0.18         2.07 o                         
   9  11   7        118.72        119.66         4.75 o                         
  10  11   7         91.10         96.44         4.61 o                         
  11  11   7         62.76         63.66         3.95 o                         
  12  11   7          7.21          6.42         2.24 o                         
  13  11   7        149.26        151.31         4.68 o                         
  14  11   7        174.19        174.77         4.98 o                         
  15  11   7          2.03          2.48         2.10 o                         
  16  11   7          3.18          0.87         2.10 o                         
  17  11   7         17.35         21.03         2.88 o                         
  18  11   7         37.69         41.34         3.41 o                         
  19  11   7        116.72        124.37         6.18 o                         
  20  11   7          6.77          6.26         2.44 o                         
  21  11   7         73.13         69.33         3.99 o                         
  22  11   7         16.11         25.63         3.03 o                         
  23  11   7         34.23         37.57         3.69 o                         
  24  11   7          4.25          4.01         2.20 o                         
  25  11   7         24.40         28.52         2.86 o                         
  26  11   7         89.07         86.23         5.99 o                         
  27  11   7         11.56          8.12         7.75 o                         
   0  12   7        152.92        167.32         6.34 o                         
   1  12   7        252.86        252.63         5.40 o                         
   2  12   7        123.67        114.09         4.47 o                         
   3  12   7          1.31          2.36         1.94 o                         
   4  12   7        241.08        237.24         5.95 o                         
   5  12   7          8.59         10.16         2.42 o                         
   6  12   7         20.09         25.88         2.98 o                         
   7  12   7          2.83          5.99         2.26 o                         
   8  12   7        488.05        492.73        11.57 o                         
   9  12   7         36.89         39.45         3.36 o                         
  10  12   7          4.19          4.69         2.39 o                         
  11  12   7        106.25        100.83         4.13 o                         
  12  12   7         17.25         24.92         2.67 o                         
  13  12   7          4.46          6.38         2.21 o                         
  14  12   7         11.25         13.96         2.40 o                         
  15  12   7          2.54          8.55         2.23 o                         
  16  12   7          0.81          8.22         2.19 o                         
  17  12   7         54.12         54.83         3.24 o                         
  18  12   7          4.32          5.29         2.16 o                         
  19  12   7         47.12         46.59         3.27 o                         
  20  12   7        106.40        107.50         4.51 o                         
  21  12   7         85.03         90.75         5.38 o                         
  22  12   7         33.80         38.99         4.74 o                         
  23  12   7          4.99          6.22         2.45 o                         
  24  12   7        237.21        227.84         6.52 o                         
  25  12   7         42.57         38.50         6.28 o                         
   1  13   7         48.99         60.64         3.12 o                         
   2  13   7        292.63        289.95         5.84 o                         
   3  13   7         74.54         82.83         4.48 o                         
   4  13   7         84.83         79.13         3.68 o                         
   5  13   7        553.34        538.45         8.94 o                         
   6  13   7         38.42         48.39         4.37 o                         
   7  13   7        152.67        151.62         5.16 o                         
   8  13   7        222.86        226.64         6.09 o                         
   9  13   7         18.84         24.40         2.94 o                         
  10  13   7        139.89        144.92         5.11 o                         
  11  13   7          8.52         15.56         2.43 o                         
  12  13   7        149.04        166.89         4.85 o                         
  13  13   7         64.43         62.76         3.82 o                         
  14  13   7        194.75        189.33         4.94 o                         
  15  13   7        263.81        246.18         6.62 o                         
  16  13   7         39.25         45.17         3.02 o                         
  17  13   7         90.60         88.95         4.31 o                         
  18  13   7         69.91         73.05         3.89 o                         
  19  13   7         87.50         94.24         4.88 o                         
  20  13   7         10.27         11.13         2.47 o                         
  21  13   7          0.16          1.73         2.19 o                         
  22  13   7         29.41         32.67         4.57 o                         
   0  14   7         21.29         22.94         3.49 o                         
   1  14   7        345.84        340.57         5.74 o                         
   2  14   7        492.80        485.83         6.90 o                         
   3  14   7         17.11         25.20         2.59 o                         
   4  14   7        171.63        169.61         4.64 o                         
   5  14   7          3.56          6.74         2.40 o                         
   6  14   7          0.51          2.73         2.15 o                         
   7  14   7         36.10         36.30         4.62 o                         
   8  14   7         78.99         79.03         5.65 o                         
   9  14   7        675.61        665.07         9.92 o                         
  10  14   7         14.83         26.50         2.69 o                         
  11  14   7        902.97        899.22        16.57 o                         
  12  14   7          7.54         14.36         2.29 o                         
  13  14   7         93.08         89.47         3.86 o                         
  14  14   7         12.36         16.78         2.62 o                         
  15  14   7         31.15         28.65         2.97 o                         
  16  14   7         23.42         24.06         3.09 o                         
  17  14   7          3.30          7.63         2.34 o                         
  18  14   7         72.79         76.45         3.82 o                         
  19  14   7         89.73         80.75         4.61 o                         
  20  14   7         55.41         55.06         6.51 o                         
   1  15   7        154.65        156.78         4.13 o                         
   2  15   7          1.90          3.57         1.77 o                         
   3  15   7        158.00        151.16         4.12 o                         
   4  15   7         41.55         42.39         2.69 o                         
   5  15   7         76.60         73.20         4.24 o                         
   6  15   7         20.69         25.29         2.80 o                         
   7  15   7         34.09         31.57         3.02 o                         
   8  15   7        108.93        107.89         4.47 o                         
   9  15   7         22.53         26.06         2.54 o                         
  10  15   7         34.51         36.45         3.05 o                         
  11  15   7        107.31        113.73         4.28 o                         
  12  15   7        491.34        484.13        12.98 o                         
  13  15   7         75.39         73.62         3.82 o                         
  14  15   7          3.30          4.70         2.18 o                         
  15  15   7        103.37         89.00         6.10 o                         
  16  15   7         40.29         47.57         3.98 o                         
   0  16   7        406.72        406.86         8.59 o                         
   1  16   7          2.08          6.74         1.80 o                         
   2  16   7         32.87         30.51         2.38 o                         
   3  16   7         80.07         85.54         3.31 o                         
   4  16   7         30.02         35.16         2.41 o                         
   5  16   7        104.93        116.22         3.95 o                         
   6  16   7          3.26          5.95         2.03 o                         
   7  16   7        143.89        146.44         4.28 o                         
   8  16   7         30.64         33.31         2.76 o                         
   9  16   7          8.82          7.39         2.30 o                         
  10  16   7          1.48          1.23         2.34 o                         
  11  16   7          0.75          0.43         2.41 o                         
  12  16   7         75.25         90.09        10.71 o                         
   1  17   7         14.14         13.41         5.54 o                         
   2  17   7          9.30         16.61         7.01 o                         
   0   0   8       1285.49       1244.47        19.41 o                         
   1   0   8         52.98         56.88         3.96 o                         
   2   0   8        111.32        120.69         5.00 o                         
   3   0   8        715.05        734.70        12.01 o                         
   4   0   8       5109.10       5040.89        57.17 o                         
   5   0   8         40.11         56.06        10.26 o                         
   6   0   8         47.94         47.63         3.50 o                         
   7   0   8        289.71        296.39         6.95 o                         
   8   0   8       2786.37       2772.46        38.66 o                         
   9   0   8        291.58        307.07         7.25 o                         
  10   0   8          2.06         12.21         2.31 o                         
  11   0   8        461.21        481.70        14.25 o                         
  12   0   8        574.92        595.22        12.35 o                         
  13   0   8       1667.61       1626.51        24.77 o                         
  14   0   8         14.10         18.12         2.91 o                         
  15   0   8        540.52        541.64         9.70 o                         
  16   0   8        801.70        786.99        11.98 o                         
  17   0   8          0.71         25.01        10.77 o                         
  18   0   8         11.53         23.80         3.61 o                         
  19   0   8          4.09          9.02         3.69 o                         
  20   0   8          0.87         14.66         3.68 o                         
  21   0   8        945.21        922.30        15.20 o                         
  22   0   8          4.33         11.99         3.16 o                         
  23   0   8         71.86         87.45         5.82 o                         
  24   0   8       3963.06       3862.26        62.02 o                         
  25   0   8        543.89        558.13        31.76 o                         
  26   0   8         96.93        102.04         5.53 o                         
  27   0   8        122.36        126.03         8.73 o                         
  28   0   8        115.29        121.90         7.15 o                         
  29   0   8          2.01          8.79         3.12 o                         
  30   0   8        243.85        243.21        12.33 o                         
  31   0   8         66.89         72.33         5.04 o                         
  32   0   8         13.07         21.02         3.33 o                         
   1   1   8        130.06        124.95         4.30 o                         
   2   1   8        776.85        763.65         8.87 o                         
   3   1   8        453.98        452.89         6.62 o                         
   4   1   8         76.99         81.22         3.13 o                         
   5   1   8          3.78          7.18         1.59 o                         
   6   1   8         26.67         31.96         2.29 o                         
   7   1   8         58.78         58.05         2.86 o                         
   8   1   8         66.91         69.32         3.05 o                         
   9   1   8        339.32        342.95         5.09 o                         
  10   1   8       3108.35       3058.62        21.86 o                         
  11   1   8        317.95        310.23         5.32 o                         
  12   1   8          0.57         10.24         2.12 o                         
  13   1   8        265.54        271.26         5.18 o                         
  14   1   8         43.80         56.58         3.06 o                         
  15   1   8        461.56        458.42         6.24 o                         
  16   1   8          5.19          9.93         1.95 o                         
  17   1   8         72.08         79.87         3.28 o                         
  18   1   8        355.96        355.99         5.77 o                         
  19   1   8        253.04        244.04         4.89 o                         
  20   1   8         77.83         78.04         3.40 o                         
  21   1   8        719.50        692.90         8.30 o                         
  22   1   8        325.12        330.58         5.82 o                         
  23   1   8         97.54        104.61         3.88 o                         
  24   1   8         99.20        102.09         6.58 o                         
  25   1   8         72.12         82.57         4.29 o                         
  26   1   8         60.81         65.18         3.12 o                         
  27   1   8          1.04          4.46         2.07 o                         
  28   1   8          5.96          7.24         2.18 o                         
  29   1   8         37.26         38.69         2.82 o                         
  30   1   8        705.10        676.55         9.86 o                         
  31   1   8        144.08        140.53         4.00 o                         
  32   1   8         66.90         65.54         3.07 o                         
   0   2   8        286.30        277.34         8.13 o                         
   1   2   8          1.79          6.45         1.80 o                         
   2   2   8         53.48         57.16         2.91 o                         
   3   2   8         16.31         18.56         2.37 o                         
   4   2   8        160.78        162.19         4.16 o                         
   5   2   8          0.72          2.77         1.52 o                         
   6   2   8          3.10          7.67         1.68 o                         
   7   2   8        130.73        135.87         4.07 o                         
   8   2   8        131.84        123.50         3.67 o                         
   9   2   8        445.13        450.32         7.22 o                         
  10   2   8          3.90          8.55         1.89 o                         
  11   2   8         44.76         43.42         3.05 o                         
  12   2   8         79.95         85.47         3.34 o                         
  13   2   8        168.33        157.07         4.16 o                         
  14   2   8         19.87         20.45         2.32 o                         
  15   2   8        177.48        176.51         4.47 o                         
  16   2   8        152.45        148.56         3.70 o                         
  17   2   8          3.38          2.47         1.64 o                         
  18   2   8          0.19          2.82         1.71 o                         
  19   2   8        264.92        257.09         4.62 o                         
  20   2   8         71.92         74.03         3.06 o                         
  21   2   8        253.19        258.15         4.77 o                         
  22   2   8         12.77         14.75         2.06 o                         
  23   2   8         90.48         92.91         3.37 o                         
  24   2   8         23.10         23.16         2.30 o                         
  25   2   8         42.38         43.49         2.68 o                         
  26   2   8          8.39          8.48         2.02 o                         
  27   2   8        110.38         92.53         3.35 o                         
  28   2   8         57.26         61.65         2.93 o                         
  29   2   8          1.40          0.98         1.84 o                         
  30   2   8          4.94          4.83         1.88 o                         
  31   2   8         12.78         13.09         2.04 o                         
  32   2   8          6.16          6.17         2.22 o                         
   1   3   8         60.45         67.67         3.43 o                         
   2   3   8         12.10         14.49         2.32 o                         
   3   3   8          0.01          1.90         1.74 o                         
   4   3   8         38.80         45.71         2.76 o                         
   5   3   8         72.10         72.19         3.20 o                         
   6   3   8         50.26         53.53         2.72 o                         
   7   3   8         89.56         84.71         3.38 o                         
   8   3   8          0.02          1.81         1.87 o                         
   9   3   8         12.07         11.54         2.27 o                         
  10   3   8         97.07         97.63         4.58 o                         
  11   3   8          9.96         13.59         2.00 o                         
  12   3   8         55.71         58.26         3.02 o                         
  13   3   8         28.11         28.86         2.49 o                         
  14   3   8         19.09         22.47         2.36 o                         
  15   3   8         14.65         15.94         2.10 o                         
  16   3   8         17.56         24.26         2.75 o                         
  17   3   8          0.20          0.51         1.58 o                         
  18   3   8         62.15         66.54         2.83 o                         
  19   3   8         11.54         11.79         1.92 o                         
  20   3   8          4.72          5.60         1.87 o                         
  21   3   8         41.99         41.22         2.59 o                         
  22   3   8         81.44         90.09         3.41 o                         
  23   3   8         26.36         26.67         2.40 o                         
  24   3   8          7.02          6.59         1.96 o                         
  25   3   8          1.08          3.18         1.94 o                         
  26   3   8          0.85          2.55         1.88 o                         
  27   3   8         24.83         23.11         2.28 o                         
  28   3   8          0.20          0.24         1.80 o                         
  29   3   8         21.99         24.12         2.28 o                         
  30   3   8          4.72          6.60         1.91 o                         
  31   3   8          4.32          4.24         1.85 o                         
  32   3   8          1.41          0.55         4.56 o                         
   0   4   8          1.26         13.53         3.27 o                         
   1   4   8        303.27        297.31         6.32 o                         
   2   4   8          3.40          6.47         2.18 o                         
   3   4   8          3.04          9.32         2.10 o                         
   4   4   8        817.19        817.83         9.79 o                         
   5   4   8        144.87        141.77         4.19 o                         
   6   4   8         29.23         30.95         2.45 o                         
   7   4   8         56.62         59.37         3.25 o                         
   8   4   8         95.47        100.13         3.74 o                         
   9   4   8        133.65        129.97         3.72 o                         
  10   4   8         79.63         85.96         3.09 o                         
  11   4   8        204.06        200.88         5.13 o                         
  12   4   8         73.53         78.29         3.42 o                         
  13   4   8         12.62         12.93         2.18 o                         
  14   4   8          7.29         13.20         2.23 o                         
  15   4   8          9.54         14.45         2.28 o                         
  16   4   8        975.48        965.80        10.85 o                         
  17   4   8          3.80          8.00         2.13 o                         
  18   4   8         86.99         87.48         3.49 o                         
  19   4   8         29.91         38.36         2.50 o                         
  20   4   8        146.14        135.61         3.67 o                         
  21   4   8         50.86         59.94         2.89 o                         
  22   4   8         72.43         72.90         3.34 o                         
  23   4   8          0.25          2.68         1.90 o                         
  24   4   8        269.42        272.89         4.88 o                         
  25   4   8         56.80         61.52         4.29 o                         
  26   4   8          1.65          3.39         1.86 o                         
  27   4   8          0.69          5.27         1.94 o                         
  28   4   8         32.52         43.01         2.61 o                         
  29   4   8         74.88         75.51         3.03 o                         
  30   4   8          0.05          1.12         1.72 o                         
  31   4   8         17.02         18.70         2.74 o                         
   1   5   8        747.36        702.56         9.09 o                         
   2   5   8        651.83        643.06         8.63 o                         
   3   5   8        150.39        150.96         5.47 o                         
   4   5   8         22.59         28.52         4.63 o                         
   5   5   8        118.63        114.70         5.95 o                         
   6   5   8        173.69        174.13         5.32 o                         
   7   5   8         47.71         49.17         3.16 o                         
   8   5   8         22.02         28.97         2.98 o                         
   9   5   8        184.42        198.12         4.52 o                         
  10   5   8       4617.18       4566.24        34.85 o                         
  11   5   8        405.58        421.19         5.94 o                         
  12   5   8         13.63         22.63         2.07 o                         
  13   5   8          0.07          2.26         1.83 o                         
  14   5   8        132.43        137.91         3.89 o                         
  15   5   8         42.04         46.38         3.00 o                         
  16   5   8        112.65        113.22         4.15 o                         
  17   5   8         25.84         32.26         2.81 o                         
  18   5   8        557.94        563.64         8.19 o                         
  19   5   8        124.37        124.20         4.01 o                         
  20   5   8         66.86         76.03         3.44 o                         
  21   5   8        278.97        285.16         5.46 o                         
  22   5   8        916.36        900.73         9.74 o                         
  23   5   8        340.38        343.94         5.94 o                         
  24   5   8          7.17         14.00         2.09 o                         
  25   5   8          2.23          7.66         2.14 o                         
  26   5   8         98.50        101.02         3.45 o                         
  27   5   8         44.32         39.96         2.54 o                         
  28   5   8         26.18         25.74         2.26 o                         
  29   5   8         14.03         19.53         2.08 o                         
  30   5   8        741.14        726.93         8.78 o                         
   0   6   8        610.26        586.51        11.88 o                         
   1   6   8        347.21        336.74         6.27 o                         
   2   6   8          6.42         18.15         4.63 o                         
   3   6   8        527.42        519.84         9.24 o                         
   4   6   8       2737.53       2673.01        27.20 o                         
   5   6   8         65.74         67.26         4.04 o                         
   6   6   8         70.64         76.67         4.33 o                         
   7   6   8        641.17        627.42        10.30 o                         
   8   6   8        983.31        961.56        10.47 o                         
   9   6   8         26.15         33.68         2.62 o                         
  10   6   8         64.34         67.37         3.32 o                         
  11   6   8        640.51        654.80         8.47 o                         
  12   6   8        456.47        468.07         7.12 o                         
  13   6   8        753.62        736.28         8.30 o                         
  14   6   8          5.84         10.06         1.89 o                         
  15   6   8        119.73        127.02         3.80 o                         
  16   6   8        651.17        646.69         7.86 o                         
  17   6   8         37.67         39.35         2.63 o                         
  18   6   8         12.43         15.61         2.46 o                         
  19   6   8        101.22         99.91         5.18 o                         
  20   6   8        107.11        111.07         4.10 o                         
  21   6   8        339.56        336.48         5.85 o                         
  22   6   8         18.33         27.45         2.56 o                         
  23   6   8         99.36        116.41         4.01 o                         
  24   6   8       2470.06       2415.39        18.49 o                         
  25   6   8        447.10        462.70         7.28 o                         
  26   6   8         15.23         17.95         2.32 o                         
  27   6   8          0.78          1.66         1.95 o                         
  28   6   8        173.14        178.88         4.31 o                         
  29   6   8         29.85         34.12         2.53 o                         
  30   6   8         86.44         90.00         6.09 o                         
   1   7   8         88.15         89.80         3.97 o                         
   2   7   8          9.41         13.40         2.62 o                         
   3   7   8        146.58        137.57         5.18 o                         
   4   7   8         30.93         38.29         3.59 o                         
   5   7   8        115.54        115.94         5.48 o                         
   6   7   8         60.60         65.89         4.83 o                         
   7   7   8          0.75          1.25         1.87 o                         
   8   7   8          4.25          6.13         2.12 o                         
   9   7   8         97.44         93.40         4.87 o                         
  10   7   8        728.83        709.29         9.00 o                         
  11   7   8         78.59         85.37         3.75 o                         
  12   7   8         71.83         72.26         3.45 o                         
  13   7   8         32.42         36.20         2.81 o                         
  14   7   8        473.22        475.14         7.31 o                         
  15   7   8         98.44        102.09         3.58 o                         
  16   7   8         11.39         22.48         2.26 o                         
  17   7   8        140.38        142.29         4.15 o                         
  18   7   8         51.74         54.43         2.99 o                         
  19   7   8         96.77         97.34         3.74 o                         
  20   7   8          0.93          3.40         1.96 o                         
  21   7   8        156.08        146.93         4.68 o                         
  22   7   8        141.68        131.15         4.19 o                         
  23   7   8        157.42        154.72         4.34 o                         
  24   7   8         11.88         16.04         2.33 o                         
  25   7   8         16.08         22.96         2.43 o                         
  26   7   8         53.74         64.84         3.30 o                         
  27   7   8          7.47          7.28         1.97 o                         
  28   7   8          3.12          2.99         1.93 o                         
  29   7   8         12.04          5.85         4.15 o                         
   0   8   8         60.85         59.81         4.96 o                         
   1   8   8          1.30          6.61         2.16 o                         
   2   8   8          6.49          9.84         2.54 o                         
   3   8   8          1.03          1.59         2.20 o                         
   4   8   8         72.26         69.16         4.40 o                         
   5   8   8          4.04          3.45         2.34 o                         
   6   8   8          0.03          1.58         1.98 o                         
   7   8   8         24.77         34.20         2.93 o                         
   8   8   8        599.83        610.10         9.13 o                         
   9   8   8         46.67         60.63         3.36 o                         
  10   8   8          9.74         10.19         2.15 o                         
  11   8   8         57.79         68.78         4.77 o                         
  12   8   8        116.81        122.28         4.24 o                         
  13   8   8         36.56         33.22         2.83 o                         
  14   8   8          8.80          9.33         2.17 o                         
  15   8   8         58.03         52.49         3.21 o                         
  16   8   8          5.07          6.23         2.13 o                         
  17   8   8         13.68         12.36         2.39 o                         
  18   8   8          8.38         11.91         2.12 o                         
  19   8   8         35.23         35.44         2.68 o                         
  20   8   8        289.44        288.55         5.34 o                         
  21   8   8         25.23         29.30         2.50 o                         
  22   8   8          2.41          3.44         2.20 o                         
  23   8   8         98.60        104.44         5.58 o                         
  24   8   8        106.68        109.70         4.46 o                         
  25   8   8         33.51         32.99         2.81 o                         
  26   8   8          7.09          5.35         1.90 o                         
  27   8   8         22.79         20.97         2.63 o                         
  28   8   8         26.24         30.27         8.12 o                         
   1   9   8         58.61         61.53         4.58 o                         
   2   9   8        260.00        263.03         6.96 o                         
   3   9   8         96.31         96.97         4.97 o                         
   4   9   8          3.05          6.28         2.56 o                         
   5   9   8         11.35         14.39         2.34 o                         
   6   9   8          1.77          6.80         2.25 o                         
   7   9   8         41.72         48.33         3.41 o                         
   8   9   8         20.97         21.97         2.76 o                         
   9   9   8         15.97         19.66         2.71 o                         
  10   9   8        304.38        299.30         8.66 o                         
  11   9   8        124.94        134.02         4.47 o                         
  12   9   8         53.09         57.44         3.42 o                         
  13   9   8          7.73          7.40         2.23 o                         
  14   9   8         12.37         11.92         2.26 o                         
  15   9   8         27.47         33.82         2.89 o                         
  16   9   8          1.70          3.60         2.12 o                         
  17   9   8          6.84          8.63         2.28 o                         
  18   9   8        207.20        207.63         5.70 o                         
  19   9   8         25.54         28.10         2.73 o                         
  20   9   8          0.04          0.22         2.64 o                         
  21   9   8          6.23          7.55         2.03 o                         
  22   9   8         78.33         86.10         3.39 o                         
  23   9   8          0.60          2.68         1.84 o                         
  24   9   8          7.97          8.29         2.04 o                         
  25   9   8         26.13         26.74         2.60 o                         
  26   9   8         15.02         15.20         3.05 o                         
   0  10   8         46.99         56.32         5.09 o                         
   1  10   8        120.48        130.85         5.33 o                         
   2  10   8         23.79         22.80         3.18 o                         
   3  10   8         15.57         22.18         3.33 o                         
   4  10   8        947.71        939.28        11.90 o                         
   5  10   8        267.29        269.84         6.22 o                         
   6  10   8         20.59         21.81         2.76 o                         
   7  10   8         82.44         85.46         4.83 o                         
   8  10   8         19.26         28.50         2.98 o                         
   9  10   8        178.51        186.91         5.53 o                         
  10  10   8         18.98         24.35         2.69 o                         
  11  10   8         33.06         44.37         4.25 o                         
  12  10   8         71.50         71.37         3.70 o                         
  13  10   8          6.38          7.14         2.28 o                         
  14  10   8          0.01         -1.96         1.96 o                         
  15  10   8          3.88          5.56         3.03 o                         
  16  10   8        653.25        645.37         9.73 o                         
  17  10   8         24.88         26.50         2.73 o                         
  18  10   8         18.64         24.78         2.60 o                         
  19  10   8         38.40         33.79         2.77 o                         
  20  10   8         23.19         23.06         2.50 o                         
  21  10   8         50.02         52.66         3.13 o                         
  22  10   8         31.51         31.51         2.63 o                         
  23  10   8         31.30         35.63         2.97 o                         
  24  10   8        471.45        439.94        16.07 o                         
  25  10   8          9.15          8.77         7.75 o                         
   1  11   8        726.86        710.31        10.43 o                         
   2  11   8        319.82        322.56         7.01 o                         
   3  11   8        174.06        168.17         5.21 o                         
   4  11   8        105.87        100.07         4.55 o                         
   5  11   8         14.23         22.06         3.57 o                         
   6  11   8         28.99         27.86         3.06 o                         
   7  11   8         64.28         59.40         3.73 o                         
   8  11   8         21.18         22.13         3.14 o                         
   9  11   8         19.83         33.71         3.44 o                         
  10  11   8       2435.52       2377.53        20.24 o                         
  11  11   8        479.79        487.52         7.65 o                         
  12  11   8         10.78         17.68         4.82 o                         
  13  11   8          1.21          0.02         2.25 o                         
  14  11   8         38.39         42.54         3.09 o                         
  15  11   8         10.27         10.00         2.28 o                         
  16  11   8         36.36         37.42         2.92 o                         
  17  11   8          4.97          8.70         2.24 o                         
  18  11   8        193.24        192.93         4.85 o                         
  19  11   8         15.42         20.88         2.57 o                         
  20  11   8         97.88         94.39         3.79 o                         
  21  11   8        137.11        133.29         4.11 o                         
  22  11   8        353.15        356.79         6.87 o                         
  23  11   8        148.34        141.46         7.57 o                         
   0  12   8        671.74        674.55        14.37 o                         
   1  12   8        228.38        242.45         6.23 o                         
   2  12   8         15.49         22.87         2.77 o                         
   3  12   8         64.93         73.56         3.66 o                         
   4  12   8        595.83        567.49         8.99 o                         
   5  12   8         92.78         95.05         4.37 o                         
   6  12   8          4.06          8.07         2.45 o                         
   7  12   8        429.18        417.68         7.79 o                         
   8  12   8        207.88        194.79         5.49 o                         
   9  12   8         18.66         19.62         2.53 o                         
  10  12   8          1.97         10.00         2.28 o                         
  11  12   8        239.02        238.98         5.44 o                         
  12  12   8         15.84         13.44         2.30 o                         
  13  12   8        166.59        173.51         4.74 o                         
  14  12   8          0.69          2.26         2.00 o                         
  15  12   8          0.13         -1.21         1.88 o                         
  16  12   8         62.24         62.57         3.32 o                         
  17  12   8          2.15          1.49         2.01 o                         
  18  12   8          0.28          2.44         1.94 o                         
  19  12   8         37.25         38.24         3.42 o                         
  20  12   8        112.98        114.89         4.38 o                         
  21  12   8         95.22         98.95        11.45 o                         
   1  13   8         82.61         82.30         6.02 o                         
   2  13   8         56.21         58.94         3.43 o                         
   3  13   8        113.29        109.82         4.07 o                         
   4  13   8         29.36         31.63         2.80 o                         
   5  13   8         50.15         55.75         3.18 o                         
   6  13   8        200.07        220.90         5.71 o                         
   7  13   8         17.48         19.11         2.72 o                         
   8  13   8          0.35          0.61         1.90 o                         
   9  13   8          2.08          3.66         2.08 o                         
  10  13   8          5.46          4.57         2.08 o                         
  11  13   8         70.54         63.67         3.34 o                         
  12  13   8         26.07         24.74         2.54 o                         
  13  13   8          0.15          3.80         1.96 o                         
  14  13   8        366.91        372.89         7.08 o                         
  15  13   8         19.08         21.75         2.40 o                         
  16  13   8          1.84          1.27         1.90 o                         
  17  13   8         33.54         40.85         3.17 o                         
  18  13   8         14.44         21.37         3.75 o                         
   0  14   8         31.92         39.65         4.68 o                         
   1  14   8          1.23          4.64         2.35 o                         
   2  14   8          9.22         10.76         2.19 o                         
   3  14   8         26.95         23.07         2.45 o                         
   4  14   8        207.45        222.75         5.07 o                         
   5  14   8         11.03         12.68         2.17 o                         
   6  14   8          1.27          3.49         1.97 o                         
   7  14   8          3.42          5.28         1.82 o                         
   8  14   8        340.88        334.94         6.07 o                         
   9  14   8          2.51          6.70         2.07 o                         
  10  14   8          0.00          0.70         1.84 o                         
  11  14   8          2.34          5.02         1.98 o                         
  12  14   8        108.98        114.99         4.48 o                         
  13  14   8          9.87          9.44         2.30 o                         
  14  14   8          0.68         -0.34         2.55 o                         
  15  14   8          0.45          4.43         6.28 o                         
   1  15   8          0.49          3.55         2.15 o                         
   2  15   8        181.12        168.32         5.06 o                         
   3  15   8         66.50         72.50         3.43 o                         
   4  15   8         13.77         14.97         2.49 o                         
   5  15   8          0.03          0.73         1.85 o                         
   6  15   8          1.36          5.79         1.80 o                         
   7  15   8          1.20          1.57         1.79 o                         
   8  15   8         12.78         14.82         2.62 o                         
   9  15   8          9.38          8.22         2.84 o                         
  10  15   8        262.72        251.84        16.25 o                         
   1   1   9        140.81        141.78         8.86 o                         
   2   1   9         29.95         38.77         5.91 o                         
   3   1   9         93.13         97.84         8.12 o                         
   4   1   9         42.11         42.44         4.30 o                         
   5   1   9        120.09        116.29         5.87 o                         
   6   1   9         91.62         89.37         4.52 o                         
   7   1   9        244.21        239.74         6.37 o                         
   8   1   9         14.24         13.15         2.69 o                         
   9   1   9         63.09         64.20         4.10 o                         
  10   1   9         47.91         51.40         3.91 o                         
  11   1   9          3.69          2.36         2.41 o                         
  12   1   9         30.73         33.51         3.52 o                         
  13   1   9        222.52        205.28         6.72 o                         
  14   1   9         53.37         51.96         3.47 o                         
  15   1   9         53.04         51.48         3.44 o                         
  16   1   9         47.90         46.97         3.43 o                         
  17   1   9         15.09         14.07         2.68 o                         
  18   1   9         15.44         17.35         2.77 o                         
  19   1   9          0.88          4.98         2.18 o                         
  20   1   9          0.15          2.41         2.12 o                         
  21   1   9        154.86        156.83         4.26 o                         
  22   1   9          2.69          6.06         2.01 o                         
  23   1   9          0.09          2.99         1.95 o                         
  24   1   9        116.14        115.16         3.84 o                         
  25   1   9          1.07          2.34         1.95 o                         
  26   1   9         81.81         82.92         3.83 o                         
  27   1   9        107.10        111.70         3.67 o                         
  28   1   9         23.25         22.55         2.25 o                         
  29   1   9         16.46         13.32         4.56 o                         
   0   2   9       2037.25       2020.69        38.45 o                         
   1   2   9        873.62        852.30        15.15 o                         
   2   2   9        139.58        146.13         5.56 o                         
   3   2   9        176.40        183.78         5.64 o                         
   4   2   9         26.50         33.28         3.89 o                         
   5   2   9         23.55         25.76         4.06 o                         
   6   2   9         33.05         37.84         3.73 o                         
   7   2   9        756.69        744.64        11.41 o                         
   8   2   9        160.81        155.35         5.42 o                         
   9   2   9          1.36          2.58         2.34 o                         
  10   2   9          0.07          2.35         2.46 o                         
  11   2   9         28.74         28.08         3.33 o                         
  12   2   9        291.63        295.07         7.44 o                         
  13   2   9        305.76        317.68        11.12 o                         
  14   2   9         61.03         71.46         4.74 o                         
  15   2   9         57.97         69.78         4.65 o                         
  16   2   9        139.56        135.44         5.91 o                         
  17   2   9          7.00          7.40         2.51 o                         
  18   2   9         84.23         85.81         3.77 o                         
  19   2   9        644.44        646.04         9.39 o                         
  20   2   9       1028.20       1011.23        17.25 o                         
  21   2   9        539.95        540.68         7.88 o                         
  22   2   9        141.82        131.41         4.46 o                         
  23   2   9        178.47        166.94         4.30 o                         
  24   2   9         27.44         33.52         4.16 o                         
  25   2   9         13.14         16.74         2.23 o                         
  26   2   9          3.76          5.93         1.98 o                         
  27   2   9        215.39        212.38         6.00 o                         
  28   2   9         48.11         48.05         4.18 o                         
  29   2   9          8.89         12.18         9.23 o                         
   1   3   9       1113.29       1099.71        14.13 o                         
   2   3   9       1561.12       1547.77        25.50 o                         
   3   3   9          4.39          7.59         2.84 o                         
   4   3   9          5.07          5.54         4.06 o                         
   5   3   9          3.54         12.62         4.06 o                         
   6   3   9        435.90        448.08        10.78 o                         
   7   3   9        341.51        346.16        10.89 o                         
   8   3   9        173.67        180.56         7.15 o                         
   9   3   9        407.44        391.90         8.30 o                         
  10   3   9        162.87        163.20         5.72 o                         
  11   3   9        226.56        209.42         6.45 o                         
  12   3   9        335.20        323.12         7.88 o                         
  13   3   9       1976.17       1965.00        22.60 o                         
  14   3   9       2591.54       2586.09        36.13 o                         
  15   3   9        779.98        790.18        12.70 o                         
  16   3   9         96.93        104.30         4.92 o                         
  17   3   9         17.28         20.34         2.87 o                         
  18   3   9        949.24        954.71        12.30 o                         
  19   3   9        270.24        283.18         6.65 o                         
  20   3   9        124.67        132.97         5.11 o                         
  21   3   9         56.31         67.52         4.07 o                         
  22   3   9          0.97          4.82         2.53 o                         
  23   3   9         60.50         57.61         3.36 o                         
  24   3   9         60.23         65.14         3.25 o                         
  25   3   9          1.48          1.86         2.06 o                         
  26   3   9        197.61        203.32         4.72 o                         
  27   3   9        190.81        196.59         5.01 o                         
  28   3   9         72.89         82.93         4.36 o                         
   0   4   9        568.90        577.28        16.62 o                         
   1   4   9        370.93        390.34         9.40 o                         
   2   4   9         32.07         36.32         3.31 o                         
   3   4   9        182.27        194.20         5.87 o                         
   4   4   9         14.11         19.06         2.81 o                         
   5   4   9         13.92         20.34         2.97 o                         
   6   4   9         89.77         89.68         5.84 o                         
   7   4   9        500.38        486.51        24.38 o                         
   8   4   9         65.65         63.77         7.20 o                         
   9   4   9          3.79          4.86         3.19 o                         
  10   4   9         13.90         11.89         3.63 o                         
  11   4   9         63.77         65.76         5.04 o                         
  12   4   9         46.73         63.68         5.44 o                         
  13   4   9         99.88        112.19         5.36 o                         
  14   4   9         72.74         81.51         4.95 o                         
  15   4   9         10.31         12.81         2.71 o                         
  16   4   9          0.29          4.14         2.39 o                         
  17   4   9         16.44         19.30         2.88 o                         
  18   4   9        148.46        152.74         4.89 o                         
  19   4   9        433.82        429.10         7.24 o                         
  20   4   9        481.05        473.73         7.43 o                         
  21   4   9        334.20        329.36         7.12 o                         
  22   4   9         65.38         70.19         3.64 o                         
  23   4   9        143.17        146.38         4.47 o                         
  24   4   9         59.72         65.46         3.43 o                         
  25   4   9         34.56         37.32         2.94 o                         
  26   4   9          2.26          4.61         2.21 o                         
  27   4   9         76.38         78.93         4.00 o                         
  28   4   9          1.81          5.54         5.91 o                         
   1   5   9         58.99         62.59         6.83 o                         
   2   5   9        105.04        109.70         9.23 o                         
   3   5   9         85.54         84.97         4.45 o                         
   4   5   9          0.42         -0.64         2.16 o                         
   5   5   9          2.37          5.33         2.46 o                         
   6   5   9         17.78         21.20         5.17 o                         
   7   5   9          0.02          3.46         2.39 o                         
   8   5   9          0.01          4.03         2.44 o                         
   9   5   9         87.84         84.51         9.41 o                         
  10   5   9        106.93        112.17         5.17 o                         
  11   5   9          2.99          5.95         3.99 o                         
  12   5   9         49.82         50.77         4.22 o                         
  13   5   9         71.65         77.80         4.68 o                         
  14   5   9          0.34          0.20         2.03 o                         
  15   5   9          6.36          7.62         2.20 o                         
  16   5   9         66.37         64.19         3.42 o                         
  17   5   9         27.53         31.74         2.79 o                         
  18   5   9        133.82        137.31         4.46 o                         
  19   5   9         28.43         30.44         2.86 o                         
  20   5   9          0.03         -0.05         2.06 o                         
  21   5   9          1.24          4.35         2.18 o                         
  22   5   9         79.52         88.42         4.23 o                         
  23   5   9         26.52         28.68         2.73 o                         
  24   5   9        142.39        139.94         4.38 o
[truncated: 42,690 more chars]
