# Supplementary material for: Crystal structure and doping in synthetic enstatite: an analysis of Li/Fe3+-doped single-crystal samples
Source: Acta Crystallogr B Struct Sci Cryst Eng Mater. 2025 Jan 14;81(Pt 1):84–91. doi: 10.1107/S2052520624011624 (PMC11801706; doi:10.1107/S2052520624011624)
Supplement: Supplementary file 3 [file b-81-00084-OPX_2sup3.hkl]

data_OPX_2                                                                      
_shelx_title ' ENSTA1 in Pbca'                                                  
_shelx_refln_list_code          4                                               
_shelx_F_calc_maximum      305.82                                               
_exptl_crystal_F_000       869.70                                               
_reflns_d_resolution_high  0.4999                                               
                                                                                
loop_                                                                           
 _space_group_symop_operation_xyz                                               
 'x, y, z'                                                                      
 '-x+1/2, -y, z+1/2'                                                            
 '-x, y+1/2, -z+1/2'                                                            
 'x+1/2, -y+1/2, -z'                                                            
 '-x, -y, -z'                                                                   
 'x-1/2, y, -z-1/2'                                                             
 'x, -y-1/2, z-1/2'                                                             
 '-x-1/2, y-1/2, z'                                                             
                                                                                
_cell_length_a    18.1654                                                       
_cell_length_b     8.7730                                                       
_cell_length_c     5.1958                                                       
_cell_angle_alpha  90.000                                                       
_cell_angle_beta   90.000                                                       
_cell_angle_gamma  90.000                                                       
                                                                                
_shelx_F_squared_multiplier     1.000                                           
                                                                                
loop_                                                                           
 _refln_index_h                                                                 
 _refln_index_k                                                                 
 _refln_index_l                                                                 
 _refln_F_squared_calc                                                          
 _refln_F_squared_meas                                                          
 _refln_F_squared_sigma                                                         
 _refln_observed_status                                                         
   2   0   0          0.19          0.00         0.49 o                         
   4   0   0         12.53         13.54         2.54 o                         
   6   0   0        228.41        239.68         7.62 o                         
   8   0   0       3305.43       3342.04        53.63 o                         
  10   0   0         32.55         44.87         5.08 o                         
  12   0   0      28938.56      30477.88       459.03 o                         
  14   0   0        420.88        423.43        15.24 o                         
  16   0   0      11735.62      11202.24       174.47 o                         
  18   0   0         15.47         13.63         8.80 o                         
  20   0   0      18085.39      18452.56       143.97 o                         
  22   0   0         14.69         17.22         5.42 o                         
  24   0   0       2743.97       2751.47        29.99 o                         
  26   0   0        445.97        436.86        12.22 o                         
  28   0   0       5026.92       4965.90        49.12 o                         
  30   0   0        179.91        199.00        10.29 o                         
  32   0   0       3620.51       3498.65        58.17 o                         
  34   0   0        202.91        208.43        25.82 o                         
  36   0   0          1.05          5.59        11.93 o                         
   2   1   0       1653.68       1553.78        77.63 o                         
   4   1   0         83.92         80.82         4.28 o                         
   6   1   0      48326.52      49728.68       436.72 o                         
   8   1   0          0.91          3.62         1.94 o                         
  10   1   0       6717.43       6916.38        62.76 o                         
  12   1   0         10.54         15.79         4.06 o                         
  14   1   0      11533.58      11252.47       123.16 o                         
  16   1   0         31.39         38.03         5.29 o                         
  18   1   0       1701.71       1766.95        16.09 o                         
  20   1   0        389.83        400.39         6.61 o                         
  22   1   0        831.69        830.71         9.86 o                         
  24   1   0        308.18        327.39         6.97 o                         
  26   1   0        888.04        836.40        18.13 o                         
  28   1   0         16.67         21.06         4.49 o                         
  30   1   0        500.61        478.02        10.55 o                         
  32   1   0         72.54         72.07         6.95 o                         
  34   1   0       4800.63       4801.37        45.82 o                         
  36   1   0          8.95         23.22         8.45 o                         
   0   2   0       9117.34       8546.80        92.65 o                         
   2   2   0          0.23          0.36         2.71 o                         
   4   2   0      10820.70      10940.01        95.01 o                         
   6   2   0        185.95        184.30         5.99 o                         
   8   2   0        393.53        403.17         6.78 o                         
  10   2   0        266.53        266.88         6.02 o                         
  12   2   0        631.03        730.76        11.92 o                         
  14   2   0        201.47        194.77         8.47 o                         
  16   2   0       1880.63       1971.30        42.39 o                         
  18   2   0          1.69          5.47         2.80 o                         
  20   2   0         59.05         76.29         3.84 o                         
  22   2   0        124.35        129.67         4.88 o                         
  24   2   0        537.23        534.28         9.36 o                         
  26   2   0         21.05         27.02         5.13 o                         
  28   2   0        423.25        403.84         9.43 o                         
  30   2   0          9.28         19.90         5.51 o                         
  32   2   0         45.66         56.10         6.40 o                         
  34   2   0        108.95        104.27         8.82 o                         
  36   2   0        297.66        333.44        14.71 o                         
   2   3   0       3541.47       3325.84        30.83 o                         
   4   3   0        650.26        620.07         7.92 o                         
   6   3   0        857.40        894.80        14.68 o                         
   8   3   0          5.55          6.77         3.59 o                         
  10   3   0         70.39         72.68         5.99 o                         
  12   3   0        252.93        259.30        17.78 o                         
  14   3   0       2916.51       2862.06        40.21 o                         
  16   3   0         39.81         48.25        11.00 o                         
  18   3   0          4.95          4.09         2.99 o                         
  20   3   0         19.51         20.39         3.19 o                         
  22   3   0        120.84        129.13         5.06 o                         
  24   3   0          0.07         -0.26         3.51 o                         
  26   3   0        417.15        418.39         9.03 o                         
  28   3   0          2.26         -4.12         4.12 o                         
  30   3   0         98.80        114.11         7.30 o                         
  32   3   0          0.53          3.15         5.49 o                         
  34   3   0          4.98         10.41         6.87 o                         
   0   4   0       1294.85       1169.82        16.20 o                         
   2   4   0        209.76        215.47         5.74 o                         
   4   4   0       1192.33       1210.43        13.70 o                         
   6   4   0         70.74         71.02         3.25 o                         
   8   4   0      10400.56      10153.82       113.32 o                         
  10   4   0       1067.85       1084.31        23.73 o                         
  12   4   0        274.23        277.63        14.39 o                         
  14   4   0        112.20        116.05         9.74 o                         
  16   4   0       2389.34       2423.36        21.16 o                         
  18   4   0        168.28        179.53         5.55 o                         
  20   4   0       6093.45       6164.39        38.64 o                         
  22   4   0        207.11        197.77         5.97 o                         
  24   4   0        160.22        156.22         5.94 o                         
  26   4   0         45.63         45.02         4.65 o                         
  28   4   0        119.67        125.70         7.34 o                         
  30   4   0          4.59          6.51         5.32 o                         
  32   4   0        157.94        173.87         9.64 o                         
  34   4   0        297.19        266.06        15.34 o                         
   2   5   0      16039.42      16042.84       121.61 o                         
   4   5   0         45.61         50.13         3.12 o                         
   6   5   0      16113.10      15495.13       136.17 o                         
   8   5   0         90.43        108.02         7.93 o                         
  10   5   0       4907.12       4713.98        59.22 o                         
  12   5   0         85.97         80.07         7.71 o                         
  14   5   0      29049.31      29008.40       376.50 o                         
  16   5   0        194.81        199.52         5.34 o                         
  18   5   0       2166.94       2170.17        17.40 o                         
  20   5   0        482.05        472.57         8.54 o                         
  22   5   0        152.95        141.41         6.14 o                         
  24   5   0         30.96         36.35         5.16 o                         
  26   5   0       2524.10       2447.65        31.03 o                         
  28   5   0         13.33         13.49         6.42 o                         
  30   5   0         14.84          1.63         7.06 o                         
  32   5   0         12.15         10.57         7.27 o                         
  34   5   0       3671.86       3687.21        43.57 o                         
   0   6   0      93527.05      90783.90      2356.42 o                         
   2   6   0        307.27        297.94         6.41 o                         
   4   6   0          0.92          5.77         2.74 o                         
   6   6   0        248.32        253.84        12.02 o                         
   8   6   0       1672.12       1816.32        27.72 o                         
  10   6   0        463.92        484.71        14.22 o                         
  12   6   0       6739.84       6607.66        80.94 o                         
  14   6   0        249.36        249.45         6.43 o                         
  16   6   0       1782.54       1829.52        21.35 o                         
  18   6   0         38.10         37.50         4.23 o                         
  20   6   0      14459.41      14378.08       105.13 o                         
  22   6   0          1.40         -3.30         4.67 o                         
  24   6   0       2077.76       2050.43        24.44 o                         
  26   6   0         77.23         78.72         8.12 o                         
  28   6   0       1215.23       1197.91        21.26 o                         
  30   6   0         37.80         43.45         7.80 o                         
  32   6   0       2725.02       2662.29        35.07 o                         
  34   6   0        247.70        239.05        16.37 o                         
   2   7   0         36.19         29.15         3.63 o                         
   4   7   0       1770.65       1762.08        18.48 o                         
   6   7   0       2050.13       2060.67        20.72 o                         
   8   7   0        123.61        114.64        14.39 o                         
  10   7   0       6589.13       6516.19        80.01 o                         
  12   7   0        319.68        323.25         7.72 o                         
  14   7   0       3734.48       3865.00        33.56 o                         
  16   7   0        160.57        171.77         6.38 o                         
  18   7   0         18.41         44.99        10.83 o                         
  20   7   0          0.92         -3.83         4.19 o                         
  22   7   0        249.38        249.63         9.69 o                         
  24   7   0         42.06         40.87         8.15 o                         
  26   7   0        296.47        276.56        11.00 o                         
  28   7   0         37.46         36.46         7.96 o                         
  30   7   0        286.45        287.23        13.22 o                         
  32   7   0          9.05          8.74         7.81 o                         
   0   8   0       1060.71        943.60        17.94 o                         
   2   8   0        644.90        627.64        10.20 o                         
   4   8   0       3440.99       3328.46        30.84 o                         
   6   8   0          4.32          5.54         3.36 o                         
   8   8   0        254.25        223.85         7.51 o                         
  10   8   0        595.35        593.75         9.93 o                         
  12   8   0        449.04        416.43         9.04 o                         
  14   8   0         51.51         56.50         4.99 o                         
  16   8   0       2542.23       2516.17        25.91 o                         
  18   8   0         94.10         88.59         6.47 o                         
  20   8   0         87.93         96.74        10.94 o                         
  22   8   0         54.68         45.99         7.33 o                         
  24   8   0        219.09        227.67        11.29 o                         
  26   8   0        207.09        194.95        12.38 o                         
  28   8   0         99.13        116.32        10.81 o                         
  30   8   0         42.80         32.78         9.09 o                         
  32   8   0        254.11        264.28        15.14 o                         
   2   9   0        419.56        427.31        10.60 o                         
   4   9   0         41.06         39.58         4.43 o                         
   6   9   0        879.74        828.89        12.81 o                         
   8   9   0        245.42        249.76         7.87 o                         
  10   9   0         44.10         55.44         4.73 o                         
  12   9   0         28.10         32.41         4.04 o                         
  14   9   0       2379.25       2370.07        24.77 o                         
  16   9   0         19.69         20.07         5.01 o                         
  18   9   0          4.87          8.03         4.94 o                         
  20   9   0          0.63         -3.30         4.85 o                         
  22   9   0         14.10         14.56         6.70 o                         
  24   9   0        212.59        218.19        12.47 o                         
  26   9   0        684.14        708.71        19.85 o                         
  28   9   0          6.84         13.58         8.43 o                         
  30   9   0         40.28         41.36         9.44 o                         
   0  10   0       5324.09       5310.89        54.44 o                         
   2  10   0        154.62        164.88         6.14 o                         
   4  10   0        387.44        407.09        11.37 o                         
   6  10   0          3.62          8.99         4.01 o                         
   8  10   0       3409.23       3427.16        30.89 o                         
  10  10   0          0.37          1.12         3.34 o                         
  12  10   0        600.75        610.21        11.59 o                         
  14  10   0         24.71         27.04         4.96 o                         
  16  10   0        396.05        380.05        10.66 o                         
  18  10   0          4.22          5.02         5.11 o                         
  20  10   0       4619.29       4613.48        43.39 o                         
  22  10   0          5.36          2.62         6.99 o                         
  24  10   0        113.08        124.38        17.54 o                         
  26  10   0         35.32         28.49         8.62 o                         
  28  10   0        249.66        281.53        15.14 o                         
   2  11   0       2507.76       2516.41        24.15 o                         
   4  11   0        410.08        391.85        13.21 o                         
   6  11   0       4673.68       4691.09        44.98 o                         
   8  11   0          4.42          8.15         4.73 o                         
  10  11   0       2306.34       2340.22        28.16 o                         
  12  11   0        124.67        137.59         9.78 o                         
  14  11   0       9985.69      10022.72        84.05 o                         
  16  11   0          8.42         10.22         5.11 o                         
  18  11   0        787.62        760.55        15.00 o                         
  20  11   0        545.29        526.82        17.53 o                         
  22  11   0         21.84         24.92         7.97 o                         
  24  11   0        185.72        164.84        12.01 o                         
  26  11   0        997.56        994.22        23.44 o                         
  28  11   0          1.79          4.51         8.31 o                         
   0  12   0      10148.19       9814.59       163.55 o                         
   2  12   0         21.35         16.08         7.18 o                         
   4  12   0        584.58        576.35        14.59 o                         
   6  12   0         13.59          6.13         6.29 o                         
   8  12   0         78.52         71.25         8.06 o                         
  10  12   0          9.05          4.66         5.44 o                         
  12  12   0        366.84        359.20        12.27 o                         
  14  12   0         98.13        109.09         7.28 o                         
  16  12   0         24.49         21.05         5.78 o                         
  18  12   0        100.49        111.58         9.60 o                         
  20  12   0       3437.16       3321.68        44.34 o                         
  22  12   0          4.35          9.13         7.16 o                         
  24  12   0       1535.69       1531.06        28.66 o                         
  26  12   0         85.10         79.20        10.39 o                         
   2  13   0        359.93        353.49        21.17 o                         
   4  13   0        217.06        236.41        10.02 o                         
   6  13   0         87.76        116.36         7.96 o                         
   8  13   0          8.00          3.81         6.60 o                         
  10  13   0       2455.87       2495.83        36.31 o                         
  12  13   0          7.85         11.04         7.24 o                         
  14  13   0        292.87        278.84        16.39 o                         
  16  13   0          6.78         -4.23         7.78 o                         
  18  13   0        376.12        426.64        16.58 o                         
  20  13   0         16.69         20.28         7.30 o                         
  22  13   0        800.71        847.38        21.30 o                         
  24  13   0        136.69        142.92        11.74 o                         
   0  14   0       1712.55       1731.07        44.91 o                         
   2  14   0        111.32        126.19        17.35 o                         
   4  14   0        487.08        462.21        14.10 o                         
   6  14   0          3.57         -2.10         5.34 o                         
   8  14   0         57.74         54.92         6.85 o                         
  10  14   0         19.89         18.94         8.30 o                         
  12  14   0        618.02        620.37        21.70 o                         
  14  14   0          2.59         -1.47        14.81 o                         
  16  14   0       1131.28       1160.20        29.18 o                         
  18  14   0          0.64         -0.79         8.32 o                         
  20  14   0        100.72         97.09        16.93 o                         
   2  15   0         25.12         24.04         9.26 o                         
   4  15   0         13.96          7.41         7.17 o                         
   6  15   0        924.68        913.54        25.19 o                         
   8  15   0         57.85         66.71        10.36 o                         
  10  15   0         45.39         56.82        10.16 o                         
  12  15   0        115.13         98.46        11.93 o                         
  14  15   0        745.89        762.75        24.35 o                         
  16  15   0          1.35          2.06        13.12 o                         
  18  15   0         11.73          7.04         9.35 o                         
   2  16   0         16.59         28.78        16.08 o                         
   4  16   0        167.26        165.08        22.01 o                         
   6  16   0         15.92         23.70        15.24 o                         
   8  16   0        395.81        372.54        28.79 o                         
  10  16   0          2.23         -5.08        12.70 o                         
  12  16   0        309.95        220.13        24.55 o                         
  14  16   0          1.22         -6.77        13.54 o                         
   2  17   0        168.63        173.55        22.86 o                         
   4  17   0        242.77        191.33        24.55 o                         
   6  17   0        840.45        856.19        39.80 o                         
   8  17   0          3.93          9.31        14.39 o                         
   1   1   1       1268.50       1225.05        28.34 o                         
   2   1   1        173.19        184.86         3.85 o                         
   3   1   1        625.53        598.18         7.83 o                         
   4   1   1       3874.13       3819.27        30.10 o                         
   5   1   1       3070.48       3077.62        31.75 o                         
   6   1   1        141.04        155.30         4.03 o                         
   7   1   1       1210.72       1222.80        13.80 o                         
   8   1   1       1928.83       1935.36        20.21 o                         
   9   1   1       1105.66       1111.88        11.81 o                         
  10   1   1        158.41        158.64         5.56 o                         
  11   1   1       1410.93       1388.65        12.65 o                         
  12   1   1        507.00        478.03         7.17 o                         
  13   1   1         33.61         30.78         2.92 o                         
  14   1   1        370.68        350.37         6.38 o                         
  15   1   1        321.96        308.17         6.74 o                         
  16   1   1        678.47        632.41         9.48 o                         
  17   1   1         98.87         95.73         4.80 o                         
  18   1   1        103.22        110.93         3.55 o                         
  19   1   1        349.60        345.70         4.23 o                         
  20   1   1         10.81         15.01         2.05 o                         
  21   1   1         72.60         78.86         2.66 o                         
  22   1   1        320.51        319.71         4.99 o                         
  23   1   1         11.53         18.95         2.34 o                         
  24   1   1        185.87        183.68         4.17 o                         
  25   1   1         10.08         11.28         2.57 o                         
  26   1   1        206.01        214.08         5.10 o                         
  27   1   1          3.60          7.75         3.04 o                         
  28   1   1        452.17        457.30         7.41 o                         
  29   1   1        462.51        457.85         7.62 o                         
  30   1   1         34.60         30.38         4.72 o                         
  31   1   1        388.55        373.42         7.69 o                         
  32   1   1         98.81        102.22         5.59 o                         
  33   1   1        111.11        112.32         5.79 o                         
  34   1   1         32.68         26.66         4.78 o                         
  35   1   1         87.32         91.60         6.63 o                         
  36   1   1         37.11         42.33         6.33 o                         
   0   2   1        399.96        377.21         7.01 o                         
   1   2   1       3264.38       3217.59        25.68 o                         
   2   2   1      17940.60      18020.96       141.59 o                         
   3   2   1      11906.50      12064.58       105.94 o                         
   4   2   1       9838.09       9869.04        90.16 o                         
   5   2   1      10403.61      10549.05        93.13 o                         
   6   2   1        137.72        134.92         4.09 o                         
   7   2   1       4387.90       4404.21        41.29 o                         
   8   2   1       4380.04       4413.37        46.08 o                         
   9   2   1        286.85        294.01         4.28 o                         
  10   2   1        534.58        577.14        10.47 o                         
  11   2   1        620.49        582.39         6.86 o                         
  12   2   1       2033.79       1997.15        16.84 o                         
  13   2   1       1808.72       1677.09        16.19 o                         
  14   2   1        156.89        178.59         4.61 o                         
  15   2   1       1523.95       1545.13        16.99 o                         
  16   2   1       3599.04       3634.08        33.06 o                         
  17   2   1       2688.68       2849.75        28.56 o                         
  18   2   1       1781.77       1796.03        10.52 o                         
  19   2   1         67.94         81.15         2.74 o                         
  20   2   1          1.17          4.61         1.90 o                         
  21   2   1        738.32        756.79         6.55 o                         
  22   2   1       2709.11       2658.91        14.37 o                         
  23   2   1       3531.11       3484.58        18.41 o                         
  24   2   1       1902.40       1905.55        13.30 o                         
  25   2   1       1880.91       1870.56        13.41 o                         
  26   2   1        721.48        735.04         8.33 o                         
  27   2   1          4.79          9.69         3.17 o                         
  28   2   1        785.66        785.63         9.97 o                         
  29   2   1         22.78         33.36         3.94 o                         
  30   2   1        180.71        187.85         6.00 o                         
  31   2   1         11.24         12.36         3.90 o                         
  32   2   1          7.52          9.81         4.08 o                         
  33   2   1        304.50        309.38         8.14 o                         
  34   2   1        220.38        215.73         7.63 o                         
  35   2   1        272.19        289.03         8.48 o                         
   1   3   1      13805.64      13719.09        93.48 o                         
   2   3   1       2551.57       2638.99        19.49 o                         
   3   3   1       1346.90       1363.03        12.77 o                         
   4   3   1       2381.64       2369.37        25.51 o                         
   5   3   1      10172.75      10080.99        77.15 o                         
   6   3   1      13066.68      13120.09        99.82 o                         
   7   3   1         32.60         43.34         3.35 o                         
   8   3   1       6577.93       6616.83        64.32 o                         
   9   3   1      10619.17      10612.23        83.37 o                         
  10   3   1      22792.95      22942.22       174.26 o                         
  11   3   1      29905.68      30040.79       264.06 o                         
  12   3   1      16900.81      16962.95       151.73 o                         
  13   3   1       1272.88       1216.22        18.09 o                         
  14   3   1        109.22        114.04         4.84 o                         
  15   3   1        205.53        215.34        16.93 o                         
  16   3   1        628.97        585.80        13.03 o                         
  17   3   1       3492.12       3437.81        19.10 o                         
  18   3   1       1224.57       1191.91         7.98 o                         
  19   3   1        486.89        474.87         5.26 o                         
  20   3   1        710.36        717.97         6.52 o                         
  21   3   1       2706.11       2710.90        15.01 o                         
  22   3   1       4714.89       4653.31        22.86 o                         
  23   3   1        390.02        382.93         5.54 o                         
  24   3   1        510.03        508.54         8.27 o                         
  25   3   1         60.90         71.87         3.78 o                         
  26   3   1        257.61        255.79         5.84 o                         
  27   3   1        569.74        569.77         7.76 o                         
  28   3   1         51.62         46.79         4.16 o                         
  29   3   1        657.75        652.07         9.15 o                         
  30   3   1        874.99        866.62        10.57 o                         
  31   3   1        992.37       1010.78        11.49 o                         
  32   3   1       1067.40       1047.58        12.12 o                         
  33   3   1          9.50          3.84         4.74 o                         
  34   3   1         71.60         71.89         6.02 o                         
  35   3   1        455.83        450.07        10.44 o                         
   0   4   1        333.53        321.49         6.06 o                         
   1   4   1       3958.92       3859.31        25.69 o                         
   2   4   1       7525.25       7648.04        48.43 o                         
   3   4   1       1639.98       1647.61        13.59 o                         
   4   4   1       1923.77       1946.75        17.84 o                         
   5   4   1       5389.12       5522.92        44.17 o                         
   6   4   1        458.37        495.93         6.28 o                         
   7   4   1       1496.01       1488.94        13.20 o                         
   8   4   1          9.55         13.50         3.50 o                         
   9   4   1          9.07         14.22         3.91 o                         
  10   4   1        153.43        138.02         5.90 o                         
  11   4   1         85.01         85.25         8.31 o                         
  12   4   1        234.19        251.58         8.03 o                         
  13   4   1        174.49        183.13         8.77 o                         
  14   4   1        412.89        422.80        11.56 o                         
  15   4   1        123.17        108.11         7.30 o                         
  16   4   1       1853.93       1901.63        16.44 o                         
  17   4   1       1024.34       1044.84         8.07 o                         
  18   4   1       1093.63       1093.66         8.01 o                         
  19   4   1        343.48        346.91         4.75 o                         
  20   4   1        338.73        348.13         4.87 o                         
  21   4   1        671.07        695.53         6.78 o                         
  22   4   1       1693.38       1700.45        11.41 o                         
  23   4   1       1884.08       1887.95        12.40 o                         
  24   4   1        496.09        505.87         6.48 o                         
  25   4   1        781.90        782.92         8.28 o                         
  26   4   1        459.71        471.49         7.09 o                         
  27   4   1         17.74         19.10         3.83 o                         
  28   4   1        307.09        286.56         6.82 o                         
  29   4   1          0.11          5.51         3.86 o                         
  30   4   1         54.27         63.60         4.88 o                         
  31   4   1         31.85         32.08         4.43 o                         
  32   4   1         66.62         73.85         5.37 o                         
  33   4   1        145.10        127.68         7.14 o                         
  34   4   1        250.51        252.38         8.93 o                         
  35   4   1        132.03        130.04         7.38 o                         
   1   5   1        139.32        154.98         4.10 o                         
   2   5   1       1348.26       1300.81        10.91 o                         
   3   5   1        458.50        457.40         5.37 o                         
   4   5   1       1491.65       1446.57        11.87 o                         
   5   5   1       1710.51       1681.31        15.02 o                         
   6   5   1        305.18        275.01         5.92 o                         
   7   5   1       1527.53       1495.72        13.96 o                         
   8   5   1        658.05        637.98        15.34 o                         
   9   5   1        308.24        296.39        10.18 o                         
  10   5   1        129.63        131.76         6.22 o                         
  11   5   1        144.84        149.79         6.51 o                         
  12   5   1         35.01         40.48         4.88 o                         
  13   5   1         90.22         76.28         5.48 o                         
  14   5   1       2153.87       2180.65        24.68 o                         
  15   5   1        418.08        414.36         6.84 o                         
  16   5   1        234.89        233.04         4.40 o                         
  17   5   1          0.08          4.30         2.14 o                         
  18   5   1         11.11         11.46         2.29 o                         
  19   5   1         34.63         36.16         2.65 o                         
  20   5   1         24.01         22.40         2.68 o                         
  21   5   1        423.37        412.42         5.90 o                         
  22   5   1         62.44         73.57         3.69 o                         
  23   5   1         35.56         42.11         3.39 o                         
  24   5   1         63.90         65.59         4.22 o                         
  25   5   1        171.08        188.12         5.59 o                         
  26   5   1        727.17        728.53         9.39 o                         
  27   5   1         12.39          8.66         3.61 o                         
  28   5   1        296.33        286.97         7.60 o                         
  29   5   1        177.84        161.20         6.27 o                         
  30   5   1         56.79         59.92         5.31 o                         
  31   5   1          3.58          0.89         4.48 o                         
  32   5   1         32.68         36.64         5.43 o                         
  33   5   1         81.01         79.17         6.53 o                         
  34   5   1         16.31          3.96         5.94 o                         
   0   6   1        104.16        124.05         4.72 o                         
   1   6   1        218.87        203.83         3.87 o                         
   2   6   1         76.73         72.47         2.68 o                         
   3   6   1       2151.30       2032.49        13.94 o                         
   4   6   1        617.93        597.04         6.87 o                         
   5   6   1         26.96         18.25         2.47 o                         
   6   6   1        167.29        166.58         4.26 o                         
   7   6   1         15.30         14.71         2.37 o                         
   8   6   1        836.01        863.28         9.10 o                         
   9   6   1        445.28        422.46         7.11 o                         
  10   6   1         18.12         20.82         4.45 o                         
  11   6   1         28.74         28.00         4.73 o                         
  12   6   1         26.84         35.62         5.38 o                         
  13   6   1        340.77        354.98         5.68 o                         
  14   6   1        109.10        116.26         4.02 o                         
  15   6   1        413.51        406.40         6.28 o                         
  16   6   1         49.02         53.52         2.97 o                         
  17   6   1          0.53         -1.18         2.39 o                         
  18   6   1         66.18         71.23         3.44 o                         
  19   6   1          9.50         11.02         2.74 o                         
  20   6   1        463.99        454.46         6.77 o                         
  21   6   1         20.20         22.70         3.33 o                         
  22   6   1         34.45         37.61         3.61 o                         
  23   6   1         37.24         41.54         3.98 o                         
  24   6   1         75.53         85.19         4.73 o                         
  25   6   1        653.37        647.03         9.23 o                         
  26   6   1         10.85         11.18         3.85 o                         
  27   6   1          0.19         -1.26         4.08 o                         
  28   6   1         22.14         25.27         5.32 o                         
  29   6   1          0.78          7.14         4.85 o                         
  30   6   1          5.29          6.13         4.98 o                         
  31   6   1        113.98        121.04         7.07 o                         
  32   6   1         55.08         45.66         5.90 o                         
  33   6   1          4.86          0.52         5.77 o                         
   1   7   1        424.11        421.65        10.59 o                         
   2   7   1       1911.74       1850.39        13.54 o                         
   3   7   1       1901.81       1813.55        13.30 o                         
   4   7   1        705.25        666.99         8.60 o                         
   5   7   1       1076.88       1031.29         9.20 o                         
   6   7   1        283.32        274.39         4.78 o                         
   7   7   1        157.18        148.13         4.76 o                         
   8   7   1       1521.19       1456.45        14.59 o                         
   9   7   1       3850.20       3832.19        41.78 o                         
  10   7   1        817.24        833.05        11.94 o                         
  11   7   1       1039.88       1029.31        12.01 o                         
  12   7   1       1294.90       1269.77        11.41 o                         
  13   7   1         19.13         22.28         2.71 o                         
  14   7   1        354.32        355.50         5.35 o                         
  15   7   1         87.32        102.69         4.31 o                         
  16   7   1        557.41        566.11         9.26 o                         
  17   7   1         73.53         74.19         3.52 o                         
  18   7   1        152.32        159.37         4.71 o                         
  19   7   1       1270.06       1290.58        11.29 o                         
  20   7   1          0.29          1.25         2.90 o                         
  21   7   1         35.39         36.95         3.61 o                         
  22   7   1        172.53        175.31         5.69 o                         
  23   7   1         31.18         32.21         4.25 o                         
  24   7   1        239.37        234.01         8.72 o                         
  25   7   1         87.56         83.82         5.33 o                         
  26   7   1         24.59         28.07         4.46 o                         
  27   7   1         14.60         14.20         4.72 o                         
  28   7   1        289.70        266.64         8.70 o                         
  29   7   1        386.73        396.59        14.59 o                         
  30   7   1        335.72        325.65         9.87 o                         
  31   7   1       1049.23       1049.57        17.33 o                         
  32   7   1        122.10        117.77        11.55 o                         
  33   7   1        120.07        112.13         8.44 o                         
   0   8   1        417.95        383.98         8.08 o                         
   1   8   1        710.07        687.90        10.84 o                         
   2   8   1       4913.92       4857.87        29.82 o                         
   3   8   1       8260.86       8241.62        47.54 o                         
   4   8   1       5355.63       5316.77        32.38 o                         
   5   8   1       2596.82       2591.72        18.00 o                         
   6   8   1        338.80        355.74         5.70 o                         
   7   8   1        739.91        729.41         8.27 o                         
   8   8   1       5468.84       5395.00        33.44 o                         
   9   8   1        258.84        248.98         5.26 o                         
  10   8   1         85.80         79.87         3.45 o                         
  11   8   1         15.80         11.68         2.58 o                         
  12   8   1        347.51        360.09         6.38 o                         
  13   8   1       1614.85       1646.22        13.19 o                         
  14   8   1         55.54         56.22         3.51 o                         
  15   8   1       1839.58       1855.43        14.79 o                         
  16   8   1        927.75        893.30         9.87 o                         
  17   8   1        898.67        904.58        10.75 o                         
  18   8   1       1410.37       1392.26        14.60 o                         
  19   8   1          1.49          1.20         3.52 o                         
  20   8   1        280.61        277.06         7.38 o                         
  21   8   1        605.70        616.69        10.65 o                         
  22   8   1       1988.04       1984.59        18.26 o                         
  23   8   1       1600.32       1597.37        16.31 o                         
  24   8   1       1821.29       1793.29        18.67 o                         
  25   8   1       1934.72       1925.31        22.29 o                         
  26   8   1        378.65        346.53        10.79 o                         
  27   8   1          6.34         -2.53         5.26 o                         
  28   8   1        185.39        182.77         8.83 o                         
  29   8   1          8.97          2.36         5.55 o                         
  30   8   1        290.76        285.74        10.69 o                         
  31   8   1        116.92        110.51         8.85 o                         
  32   8   1          0.71         -4.85         6.47 o                         
   1   9   1       1128.68       1150.21         9.97 o                         
   2   9   1       1584.28       1547.16        12.10 o                         
   3   9   1         37.81         38.25         2.90 o                         
   4   9   1         80.50         96.28         3.94 o                         
   5   9   1        115.45        126.16         4.84 o                         
   6   9   1         34.03         48.07         4.14 o                         
   7   9   1         27.71         30.81         3.24 o                         
   8   9   1       2025.93       2028.23        24.60 o                         
   9   9   1       3888.75       3839.63        22.36 o                         
  10   9   1       3724.06       3773.92        22.30 o                         
  11   9   1       4846.56       4900.38        27.63 o                         
  12   9   1       5944.96       5904.88        32.36 o                         
  13   9   1        643.70        645.43         7.76 o                         
  14   9   1        174.25        170.37         6.38 o                         
  15   9   1        182.12        183.07         5.52 o                         
  16   9   1        515.08        504.62         8.63 o                         
  17   9   1        253.56        240.81         6.39 o                         
  18   9   1         77.15         86.25         4.94 o                         
  19   9   1        246.33        247.84         7.11 o                         
  20   9   1        495.04        511.00         9.38 o                         
  21   9   1        958.83        958.32        12.42 o                         
  22   9   1        597.14        576.58        10.15 o                         
  23   9   1          2.72          5.60         4.73 o                         
  24   9   1        402.43        414.41        10.82 o                         
  25   9   1         70.66         63.34         7.19 o                         
  26   9   1        158.48        138.58         8.09 o                         
  27   9   1        115.88        115.51         7.65 o                         
  28   9   1         17.71         14.13         5.77 o                         
  29   9   1         71.54         70.42         7.02 o                         
  30   9   1        530.42        498.69        14.00 o                         
  31   9   1        724.86        698.11        25.44 o                         
   0  10   1       1459.47       1417.11        18.53 o                         
   1  10   1       2076.51       2069.39        17.80 o                         
   2  10   1        718.24        719.34         9.57 o                         
   3  10   1        215.47        232.16         5.96 o                         
   4  10   1         46.03         53.24         3.72 o                         
   5  10   1         63.97         81.98         4.24 o                         
   6  10   1        426.23        414.26         6.70 o                         
   7  10   1          9.95         13.50         2.84 o                         
   8  10   1         64.39         64.87         3.73 o                         
   9  10   1          4.67          7.03         2.73 o                         
  10  10   1         37.41         44.38         3.22 o                         
  11  10   1        399.84        405.82         6.60 o                         
  12  10   1        587.50        567.14         7.69 o                         
  13  10   1          0.31          2.46         2.94 o                         
  14  10   1        277.34        295.56         9.64 o                         
  15  10   1          8.14          5.69         3.21 o                         
  16  10   1          8.10          6.17         3.32 o                         
  17  10   1         41.51         47.22         4.03 o                         
  18  10   1        601.41        592.71         9.29 o                         
  19  10   1        120.63        122.69         5.91 o                         
  20  10   1         84.86         88.41         6.50 o                         
  21  10   1        349.92        356.39         9.53 o                         
  22  10   1        550.61        558.03        12.01 o                         
  23  10   1         94.30         90.17         7.01 o                         
  24  10   1         11.36          8.88         5.25 o                         
  25  10   1        332.90        303.52        10.45 o                         
  26  10   1         39.52         40.49         6.25 o                         
  27  10   1        112.93        112.16         7.76 o                         
  28  10   1        125.51        139.25         9.07 o                         
  29  10   1         60.90         55.79         7.39 o                         
   1  11   1         68.45         67.76         4.20 o                         
   2  11   1        182.20        175.86         7.77 o                         
   3  11   1         34.30         28.84         4.61 o                         
   4  11   1          3.19          7.03         4.07 o                         
   5  11   1        945.12        958.58        14.30 o                         
   6  11   1       1284.14       1300.18        13.49 o                         
   7  11   1        456.16        433.58         7.99 o                         
   8  11   1          9.70         14.39         3.43 o                         
   9  11   1        236.95        244.66         8.16 o                         
  10  11   1        307.85        305.83         7.36 o                         
  11  11   1        375.76        393.06        10.12 o                         
  12  11   1         37.07         34.78         3.76 o                         
  13  11   1          2.64          3.90         3.12 o                         
  14  11   1        242.25        240.05         6.97 o                         
  15  11   1         25.37         32.40         4.15 o                         
  16  11   1        114.58        102.95         5.46 o                         
  17  11   1        230.03        239.80         7.34 o                         
  18  11   1        157.59        164.22         6.62 o                         
  19  11   1         26.55         41.29         5.81 o                         
  20  11   1          0.01          4.48         5.87 o                         
  21  11   1        366.24        376.85        10.61 o                         
  22  11   1        238.71        255.16         9.76 o                         
  23  11   1        222.50        244.91         9.62 o                         
  24  11   1         98.13         91.55         7.07 o                         
  25  11   1         26.89         26.52         6.58 o                         
  26  11   1        216.28        211.28        10.29 o                         
  27  11   1         69.96         88.23         8.14 o                         
  28  11   1         79.25         75.16         7.82 o                         
   0  12   1        352.55        350.41        12.03 o                         
   1  12   1         67.61         71.35         5.36 o                         
   2  12   1        466.06        484.53        12.78 o                         
   3  12   1        564.18        567.92        10.75 o                         
   4  12   1        192.34        196.18         8.16 o                         
   5  12   1        328.42        328.82         8.16 o                         
   6  12   1         35.63         33.97         4.99 o                         
   7  12   1          2.95          5.18         4.38 o                         
   8  12   1          2.13          4.23         4.52 o                         
   9  12   1         25.72         23.20         4.92 o                         
  10  12   1         82.65         89.04         5.69 o                         
  11  12   1         47.47         44.58         5.00 o                         
  12  12   1         74.57         73.77         5.62 o                         
  13  12   1        149.67        142.49         6.88 o                         
  14  12   1         99.42         97.09         5.75 o                         
  15  12   1        239.36        241.22         7.88 o                         
  16  12   1        402.11        404.65        10.25 o                         
  17  12   1         99.58        100.74         7.23 o                         
  18  12   1          1.64         -5.48         5.48 o                         
  19  12   1         33.76         39.21         6.26 o                         
  20  12   1         37.14         36.92         6.28 o                         
  21  12   1         57.13         53.43         6.77 o                         
  22  12   1          8.29          4.04         5.65 o                         
  23  12   1        204.17        213.84        11.97 o                         
  24  12   1         31.40         32.34         6.49 o                         
  25  12   1        447.35        448.05        13.22 o                         
  26  12   1        145.21        135.78         9.06 o                         
   1  13   1        184.33        151.27        11.37 o                         
   2  13   1        203.54        214.50        11.69 o                         
   3  13   1        248.43        275.31        10.66 o                         
   4  13   1        651.87        639.87        11.15 o                         
   5  13   1         61.55         65.45         5.36 o                         
   6  13   1         71.77         74.15         6.24 o                         
   7  13   1         15.98         20.78         5.10 o                         
   8  13   1        885.62        884.94        14.62 o                         
   9  13   1       1302.03       1295.38        17.79 o                         
  10  13   1        674.36        666.05        13.04 o                         
  11  13   1        739.76        732.70        13.91 o                         
  12  13   1        290.29        282.47        10.32 o                         
  13  13   1        100.72         90.10         8.03 o                         
  14  13   1          1.07         -4.77         8.85 o                         
  15  13   1        118.07        118.39        10.39 o                         
  16  13   1         17.27         16.09         6.42 o                         
  17  13   1        145.37        149.63         8.30 o                         
  18  13   1         91.95         97.76         7.25 o                         
  19  13   1        509.06        510.12        13.06 o                         
  20  13   1          9.00         13.65         5.92 o                         
  21  13   1        110.67        107.19        11.38 o                         
  22  13   1        418.99        421.55        13.30 o                         
  23  13   1          1.17         -5.12         5.79 o                         
  24  13   1          1.38         -4.87         5.78 o                         
   0  14   1         87.87        107.51        16.08 o                         
   1  14   1         88.54         74.44         9.86 o                         
   2  14   1       2237.98       2137.50        49.58 o                         
   3  14   1       1438.01       1346.54        21.77 o                         
   4  14   1        778.69        755.66        16.02 o                         
   5  14   1        368.17        357.97        15.77 o                         
   6  14   1          2.62         -4.77         4.77 o                         
   7  14   1          7.17          0.26         4.91 o                         
   8  14   1        658.27        661.88        19.56 o                         
   9  14   1          9.71          8.75         6.59 o                         
  10  14   1        346.02        339.76        14.68 o                         
  11  14   1          5.02          7.65        10.78 o                         
  12  14   1        113.13        108.78        10.04 o                         
  13  14   1        528.95        526.18        16.76 o                         
  14  14   1          1.42          6.35         9.28 o                         
  15  14   1        573.95        589.87        17.89 o                         
  16  14   1        229.68        210.78        13.01 o                         
  17  14   1        334.30        317.01        16.25 o                         
  18  14   1         93.37        112.20        10.87 o                         
  19  14   1         50.88         68.05        16.24 o                         
  20  14   1          2.11         10.62         7.97 o                         
  21  14   1        507.61        509.12        16.01 o                         
   1  15   1          0.15         -3.39         7.18 o                         
   2  15   1          5.99          2.00         5.65 o                         
   3  15   1        101.75        104.48         8.17 o                         
   4  15   1         73.96         73.00         7.51 o                         
   5  15   1         14.19         14.76         6.17 o                         
   6  15   1         21.48         21.63         6.47 o                         
   7  15   1          2.11         -3.17         5.48 o                         
   8  15   1        656.75        681.34        16.17 o                         
   9  15   1        561.20        533.21        14.87 o                         
  10  15   1        346.39        329.90        12.97 o                         
  11  15   1        658.57        661.25        17.60 o                         
  12  15   1        713.32        693.18        19.47 o                         
  13  15   1        638.40        625.06        34.16 o                         
  14  15   1        100.71         92.19        10.54 o                         
  15  15   1        291.36        292.56        17.45 o                         
  16  15   1         15.50         17.21         7.82 o                         
  17  15   1          1.25          7.96         7.79 o                         
  18  15   1          3.93          8.09         9.87 o                         
   0  16   1        293.35        290.28        16.87 o                         
   1  16   1        338.02        352.75        13.60 o                         
   2  16   1        281.39        285.20        12.11 o                         
   3  16   1          1.90         -0.49         5.81 o                         
   4  16   1         39.55         43.84         7.10 o                         
   5  16   1         85.85         78.67         8.26 o                         
   6  16   1         19.91         20.10         8.43 o                         
   7  16   1         58.15         67.39         9.19 o                         
   8  16   1        389.39        436.58        17.84 o                         
   9  16   1         38.55         33.29         6.90 o                         
  10  16   1         46.29         44.95         7.24 o                         
  11  16   1        189.11        189.65        12.09 o                         
  12  16   1        289.59        295.39        12.51 o                         
  13  16   1          0.86          1.12         7.21 o                         
  14  16   1         85.36         72.33         8.26 o                         
   1  17   1        130.64        130.40         7.83 o                         
   2  17   1        133.90        138.75         8.98 o                         
   3  17   1         16.14         18.57         6.60 o                         
   4  17   1         71.47         75.84         7.95 o                         
   5  17   1        116.80        105.28         8.55 o                         
   6  17   1        206.94        210.77        17.83 o                         
   7  17   1         14.38          5.94         6.39 o                         
   8  17   1          7.27         11.41         6.51 o                         
   0   0   2        305.23        320.21         8.89 o                         
   1   0   2        317.92        304.68         5.48 o                         
   2   0   2      37351.52      37654.05       410.86 o                         
   3   0   2       6122.34       6286.89        69.27 o                         
   4   0   2         65.72         70.74         3.86 o                         
   5   0   2      28610.41      28960.14       335.99 o                         
   6   0   2        116.74        105.61         6.77 o                         
   7   0   2       7928.05       8018.21        88.34 o                         
   8   0   2          9.87         19.12         3.86 o                         
   9   0   2      13948.18      14173.62       153.06 o                         
  10   0   2        704.39        721.61        13.78 o                         
  11   0   2      25757.51      25735.60       277.53 o                         
  12   0   2        288.27        277.92        19.05 o                         
  13   0   2         43.82         48.42         9.31 o                         
  14   0   2         16.82         18.95         4.05 o                         
  15   0   2        969.13        997.15        14.96 o                         
  16   0   2         33.34         40.96         5.66 o                         
  17   0   2       5549.80       5498.59        42.68 o                         
  18   0   2       2429.64       2414.21        20.16 o                         
  19   0   2         16.46         14.08         2.86 o                         
  20   0   2         73.42         81.45         4.34 o                         
  21   0   2        608.13        599.48         8.81 o                         
  22   0   2       8938.00       8943.10        61.92 o                         
  23   0   2       8971.17       8797.39        61.51 o                         
  24   0   2         32.44         43.26         4.70 o                         
  25   0   2       1253.05       1227.17        15.60 o                         
  26   0   2       1414.13       1438.81        17.39 o                         
  27   0   2        279.45        271.27         8.81 o                         
  28   0   2        100.57        106.36         8.83 o                         
  29   0   2        819.04        832.62        15.40 o                         
  30   0   2        541.40        545.57        13.19 o                         
  31   0   2        561.66        546.00        12.30 o                         
  32   0   2        207.71        217.03        10.98 o                         
  33   0   2         38.11         42.40         7.30 o                         
  34   0   2        407.18        403.07        13.07 o                         
  35   0   2        139.52        146.06         9.70 o                         
   1   1   2        496.62        504.29         6.11 o                         
   2   1   2        140.72        139.15         3.22 o                         
   3   1   2        921.57        916.62         8.47 o                         
   4   1   2       1484.43       1524.50        14.17 o                         
   5   1   2       8278.00       8502.91        70.02 o                         
   6   1   2        170.48        174.70         4.24 o                         
   7   1   2        393.34        408.02         6.43 o                         
   8   1   2       5875.86       5726.10        46.15 o                         
   9   1   2       3857.27       3787.65        32.19 o                         
  10   1   2          3.70          9.35         2.80 o                         
  11   1   2      10041.59      10037.55        78.80 o                         
  12   1   2      15224.28      15430.46       137.24 o                         
  13   1   2        385.92        354.40         9.02 o                         
  14   1   2         11.46         10.02         2.83 o                         
  15   1   2         32.99         40.22         3.43 o                         
  16   1   2       2430.04       2365.26        20.92 o                         
  17   1   2       4862.94       4815.56        28.49 o                         
  18   1   2         51.86         57.03         2.77 o                         
  19   1   2         17.93         24.39         2.23 o                         
  20   1   2        361.60        369.58         4.76 o                         
  21   1   2          8.25         11.63         2.39 o                         
  22   1   2        171.90        169.67         4.23 o                         
  23   1   2       2403.41       2380.45        15.17 o                         
  24   1   2        635.32        612.12         7.27 o                         
  25   1   2        303.35        319.91         6.25 o                         
  26   1   2        124.79        132.16         4.75 o                         
  27   1   2        104.96        108.85         4.62 o                         
  28   1   2        336.76        327.28         7.21 o                         
  29   1   2        923.01        873.63        10.63 o                         
  30   1   2          0.39         -3.69         3.69 o                         
  31   1   2         29.67         33.70         4.46 o                         
  32   1   2        587.25        575.95         9.66 o                         
  33   1   2         23.83         22.22         4.59 o                         
  34   1   2         12.78         15.79         5.38 o                         
  35   1   2         39.07         40.02         5.09 o                         
   0   2   2         69.76         77.64         6.77 o                         
   1   2   2        126.11        139.92         4.55 o                         
   2   2   2         12.74         23.60         2.85 o                         
   3   2   2        642.63        688.29        14.73 o                         
   4   2   2        213.29        197.96         5.48 o                         
   5   2   2        111.33        125.12         4.04 o                         
   6   2   2       3700.71       3712.55        36.66 o                         
   7   2   2       2439.49       2378.94        29.13 o                         
   8   2   2        200.32        176.92        14.98 o                         
   9   2   2       1768.26       1787.34        20.82 o                         
  10   2   2       1413.67       1460.61        18.48 o                         
  11   2   2        546.92        568.46        10.59 o                         
  12   2   2        185.23        183.30         7.09 o                         
  13   2   2        575.14        544.46         9.54 o                         
  14   2   2        731.22        710.55         9.04 o                         
  15   2   2        238.39        237.06         6.82 o                         
  16   2   2         24.57         25.58         3.67 o                         
  17   2   2       1334.23       1354.10         9.74 o                         
  18   2   2       2481.13       2515.16        13.56 o                         
  19   2   2        798.97        807.99         6.79 o                         
  20   2   2        100.65        105.81         3.24 o                         
  21   2   2        204.00        201.63         4.36 o                         
  22   2   2        552.74        551.01         6.67 o                         
  23   2   2        288.07        288.85         5.55 o                         
  24   2   2          8.80         10.21         3.02 o                         
  25   2   2        341.08        338.36         6.27 o                         
  26   2   2          2.50          3.76         3.33 o                         
  27   2   2         87.22        101.86         4.96 o                         
  28   2   2         22.30         24.01         3.98 o                         
  29   2   2        118.08        117.03         5.43 o                         
  30   2   2         12.17          8.91         4.08 o                         
  31   2   2         19.07         21.44         4.36 o                         
  32   2   2         44.45         37.20         4.80 o                         
  33   2   2         90.21         81.85         5.74 o                         
  34   2   2          1.24          2.01         4.64 o                         
  35   2   2         17.65         17.13         4.94 o                         
   1   3   2          0.89          2.54         2.41 o                         
   2   3   2          2.11          6.12         2.30 o                         
   3   3   2       2059.64       2056.79        26.67 o                         
   4   3   2        865.15        944.55        12.58 o                         
   5   3   2        189.89        217.14         5.93 o                         
   6   3   2         29.18         26.63         3.14 o                         
   7   3   2          5.55         11.43         4.68 o                         
   8   3   2        293.99        346.94        11.33 o                         
   9   3   2        755.90        791.53        16.40 o                         
  10   3   2         14.24         17.96         5.29 o                         
  11   3   2         27.35         29.13         9.31 o                         
  12   3   2          1.39          2.59         3.47 o                         
  13   3   2         64.26         66.26         4.55 o                         
  14   3   2          0.91          0.72         3.13 o                         
  15   3   2        253.29        249.28         7.56 o                         
  16   3   2          4.73          8.34         2.46 o                         
  17   3   2          3.38          3.43         2.16 o                         
  18   3   2          1.77          3.56         1.95 o                         
  19   3   2        213.52        218.82         5.15 o                         
  20   3   2         21.78         26.98         2.52 o                         
  21   3   2          9.25         14.47         2.57 o                         
  22   3   2         14.70         14.33         3.18 o                         
  23   3   2         13.66         12.29         2.79 o                         
  24   3   2         17.74         17.66         3.15 o                         
  25   3   2        160.06        156.91         4.96 o                         
  26   3   2          6.14          1.92         3.11 o                         
  27   3   2          0.13         -1.53         3.40 o                         
  28   3   2          5.94          6.00         3.68 o                         
  29   3   2          1.98          0.85         3.89 o                         
  30   3   2          4.36         -0.15         4.14 o                         
  31   3   2        186.79        207.75         7.14 o                         
  32   3   2         60.64         63.11         5.41 o                         
  33   3   2         21.44         22.42         4.83 o                         
  34   3   2         12.29         13.41         5.61 o                         
  35   3   2          1.71          1.94         4.87 o                         
   0   4   2        149.63        115.99         8.47 o                         
   1   4   2        167.70        193.22         5.48 o                         
   2   4   2       3979.09       4013.71        34.97 o                         
   3   4   2       4904.96       4931.37        41.16 o                         
   4   4   2         21.82         20.24         3.44 o                         
   5   4   2         33.89         37.00         3.66 o                         
   6   4   2       1621.73       1618.57        38.70 o                         
   7   4   2        224.85        243.89         7.39 o                         
   8   4   2         20.92         17.78         5.90 o                         
   9   4   2        990.13       1042.06        20.61 o                         
  10   4   2          0.00         -3.72         5.63 o                         
  11   4   2        191.28        194.97         8.63 o                         
  12   4   2         75.30         85.95        12.88 o                         
  13   4   2          0.90          4.73         4.45 o                         
  14   4   2        777.95        753.80        15.11 o                         
  15   4   2        152.01        171.54         7.22 o                         
  16   4   2         65.83         64.27         3.26 o                         
  17   4   2        698.17        688.27         6.78 o                         
  18   4   2       1283.99       1284.74         9.27 o                         
  19   4   2          5.73         12.34         2.36 o                         
  20   4   2         45.12         51.52         3.30 o                         
  21   4   2          0.57          0.77         2.42 o                         
  22   4   2        765.59        762.55         7.85 o                         
  23   4   2        549.56        541.36         7.12 o                         
  24   4   2          2.91          3.27         3.25 o                         
  25   4   2        179.87        190.96         6.26 o                         
  26   4   2        339.40        350.05         7.11 o                         
  27   4   2        117.44        121.63         5.14 o                         
  28   4   2          3.48          5.51         3.82 o                         
  29   4   2         55.94         66.53         5.15 o                         
  30   4   2         34.05         30.21         4.61 o                         
  31   4   2        327.51        327.06         8.43 o                         
  32   4   2         77.13         71.58         5.56 o                         
  33   4   2         28.88         33.69         5.29 o                         
  34   4   2         25.47         24.45         5.20 o                         
   1   5   2        412.15        352.11         4.92 o                         
   2   5   2        175.07        176.99         4.67 o                         
   3   5   2      12071.92      12083.88        84.02 o                         
   4   5   2        327.54        295.66         5.83 o                         
   5   5   2       1723.14       1779.33        16.96 o                         
   6   5   2         40.59         52.56         6.99 o                         
   7   5   2        512.46        524.68        10.68 o                         
   8   5   2       7951.60       7745.82        72.51 o                         
   9   5   2      10329.31      10489.74       120.84 o                         
  10   5   2         22.75         23.49         5.76 o                         
  11   5   2       4644.13       4770.21        50.69 o                         
  12   5   2       8905.47       9119.28        88.28 o                         
  13   5   2        309.12        313.54         7.17 o                         
  14   5   2         85.63         95.29         4.25 o                         
  15   5   2        827.92        817.24         8.35 o                         
  16   5   2        854.28        845.47         7.43 o                         
  17   5   2       2975.17       2972.42        16.37 o                         
  18   5   2        159.65        173.74         4.13 o                         
  19   5   2        332.28        337.75         5.29 o                         
  20   5   2        170.16        175.79         4.45 o                         
  21   5   2         16.95         19.17         2.84 o                         
  22   5   2        361.36        369.14         6.04 o                         
  23   5   2       1357.25       1350.77        11.06 o                         
  24   5   2         46.81         43.99         3.61 o                         
  25   5   2       1736.06       1707.13        13.40 o                         
  26   5   2        115.23        119.50         4.90 o                         
  27   5   2        128.84        131.00         5.71 o                         
  28   5   2        295.46        309.91         7.87 o                         
  29   5   2       1312.46       1294.77        14.71 o                         
  30   5   2         22.60         23.05         4.79 o                         
  31   5   2        518.14        519.79        10.19 o                         
  32   5   2       1372.34       1346.61        15.69 o                         
  33   5   2        132.39        127.73         7.15 o                         
  34   5   2         25.99         25.63         5.64 o                         
   0   6   2          6.97          8.47         3.79 o                         
   1   6   2        214.47        209.45         4.27 o                         
   2   6   2      19036.96      18519.84       115.03 o                         
   3   6   2       7885.20       7838.69        53.97 o                         
   4   6   2         32.51         37.01         2.45 o                         
   5   6   2       5490.44       5465.84        43.50 o                         
   6   6   2          0.40          9.14         2.48 o                         
   7   6   2       2402.53       2439.23        65.34 o                         
   8   6   2         71.93         82.74         4.13 o                         
   9   6   2       9631.76       9864.24        94.27 o                         
  10   6   2       1207.06       1203.16        19.84 o                         
  11   6   2       6155.27       6229.28        70.84 o                         
  12   6   2         68.34         71.88         3.92 o                         
  13   6   2          0.83          3.34         3.04 o                         
  14   6   2          2.54          3.56         2.68 o                         
  15   6   2        294.46        301.77         6.12 o                         
  16   6   2        134.67        145.07         4.66 o                         
  17   6   2       1074.05       1064.60         8.97 o                         
  18   6   2        671.31        656.30         7.28 o                         
  19   6   2        140.49        144.37         4.39 o                         
  20   6   2        143.03        148.42         4.65 o                         
  21   6   2        413.94        410.75         6.51 o                         
  22   6   2       5087.93       5130.76        27.90 o                         
  23   6   2       4270.08       4240.93        24.36 o                         
  24   6   2         38.18         35.96         3.63 o                         
  25   6   2       1351.29       1354.14        12.45 o                         
  26   6   2       1575.34       1578.02        13.89 o                         
  27   6   2          2.46          7.63         4.15 o                         
  28   6   2        154.22        154.96         6.54 o                         
  29   6   2        162.20        162.00         7.04 o                         
  30   6   2        194.49        189.89         7.18 o                         
  31   6   2        585.68        585.92        11.45 o                         
  32   6   2        149.85        155.20         8.33 o                         
  33   6   2          7.36         15.40         6.30 o                         
   1   7   2         99.48        116.10        15.44 o                         
   2   7   2         59.03         51.88         4.68 o                         
   3   7   2        405.84        440.27         7.61 o                         
   4   7   2        285.97        252.98         6.26 o                         
   5   7   2          5.42         12.71         2.82 o                         
   6   7   2         16.20         22.83         4.47 o                         
   7   7   2        882.21        862.26        12.38 o                         
   8   7   2       2665.99       2618.31        24.28 o                         
   9   7   2        208.63        228.69         8.01 o                         
  10   7   2          2.25         -1.52         3.85 o                         
  11   7   2        610.06        621.02         8.42 o                         
  12   7   2       3642.79       3714.47        25.83 o                         
  13   7   2        528.11        534.14         8.03 o                         
  14   7   2         12.22         11.44         2.70 o                         
  15   7   2         18.98         24.95         2.86 o                         
  16   7   2        590.55        591.21         7.48 o                         
  17   7   2        412.85        419.79         6.65 o                         
  18   7   2          6.19          7.62         2.98 o                         
  19   7   2        168.66        166.72         5.22 o                         
  20   7   2         58.82         58.73         4.10 o                         
  21   7   2        232.76        216.79         6.42 o                         
  22   7   2        174.79        187.61         6.31 o                         
  23   7   2        135.92        131.23         5.35 o                         
  24   7   2        181.76        181.41         6.03 o                         
  25   7   2         72.70         66.67         4.95 o                         
  26   7   2        186.16        162.70         7.33 o                         
  27   7   2          0.30         -2.99         5.21 o                         
  28   7   2        162.82        144.12        11.11 o                         
  29   7   2        116.72        109.35         7.69 o                         
  30   7   2          0.10         -4.43         5.56 o                         
  31   7   2         26.88         27.90         6.46 o                         
  32   7   2        425.39        437.07        12.92 o                         
   0   8   2          0.66         -3.13         4.05 o                         
   1   8   2        798.24        757.38        11.11 o                         
   2   8   2         18.54         16.69         3.36 o                         
   3   8   2        546.31        496.16         8.47 o                         
   4   8   2         55.66         59.28         3.68 o                         
   5   8   2        363.55        349.50         6.02 o                         
   6   8   2        407.77        389.19         6.93 o                         
   7   8   2        797.55        767.88         9.13 o                         
   8   8   2          8.58         10.07         2.86 o                         
   9   8   2        480.78        454.56         6.92 o                         
  10   8   2         98.30        105.03         4.62 o                         
  11   8   2        233.41        232.03         6.86 o                         
  12   8   2          2.96          9.79         3.07 o                         
  13   8   2        884.66        887.50        10.76 o                         
  14   8   2        204.45        203.85         7.81 o                         
  15   8   2        663.46        650.04         8.79 o                         
  16   8   2         61.30         65.08         3.97 o                         
  17   8   2          0.94          3.83         3.07 o                         
  18   8   2        409.69        393.45         8.37 o                         
  19   8   2        236.34        257.41         6.66 o                         
  20   8   2          5.70         11.28         3.62 o                         
  21   8   2         97.61        106.40         5.18 o                         
  22   8   2         22.28         22.05         4.03 o                         
  23   8   2         13.10         10.35         4.21 o                         
  24   8   2         12.50         11.04         5.43 o                         
  25   8   2        424.00        430.70        15.33 o                         
  26   8   2          1.30          3.59         5.71 o                         
  27   8   2        359.75        376.85        15.15 o                         
  28   8   2          0.10          0.17         5.66 o                         
  29   8   2         25.59         33.19         6.77 o                         
  30   8   2          0.43         10.05         7.01 o                         
  31   8   2         61.18         64.84         7.85 o                         
   1   9   2          1.14          1.11         3.03 o                         
   2   9   2        133.96        132.80         5.01 o                         
   3   9   2        569.18        541.65         8.41 o                         
   4   9   2        153.13        153.85         5.25 o                         
   5   9   2        278.18        280.01         6.47 o                         
   6   9   2         37.72         42.87         3.59 o                         
   7   9   2        103.87        105.51         4.93 o                         
   8   9   2        320.96        323.47         6.62 o                         
   9   9   2        895.70        891.40        10.63 o                         
  10   9   2        103.34        118.98         5.87 o                         
  11   9   2        256.15        259.85         6.28 o                         
  12   9   2        341.65        351.83         7.84 o                         
  13   9   2        104.01        101.60         5.32 o                         
  14   9   2        212.69        211.35         7.41 o                         
  15   9   2         36.62         39.90         4.73 o                         
  16   9   2        133.91        129.18         5.89 o                         
  17   9   2        179.62        193.01         6.22 o                         
  18   9   2          0.24         -2.48         4.72 o                         
  19   9   2        321.90        317.90         8.37 o                         
  20   9   2          2.18          0.85         4.29 o                         
  21   9   2        252.83        257.50         8.40 o                         
  22   9   2          3.09         -4.23         4.65 o                         
  23   9   2        120.64        111.58         7.65 o                         
  24   9   2         28.07         33.75         6.32 o                         
  25   9   2         93.48         97.49         7.67 o                         
  26   9   2          0.72          0.18         5.74 o                         
  27   9   2          1.09         -5.62         6.40 o                         
  28   9   2         23.94         18.74         6.50 o                         
  29   9   2          1.55          0.61         6.10 o                         
  30   9   2          0.76         10.83         6.54 o                         
   0  10   2         29.97         31.06         4.88 o                         
   1  10   2         47.13         52.95         4.19 o                         
   2  10   2       2093.66       2065.64        18.37 o                         
   3  10   2       2492.50       2458.95        22.70 o                         
   4  10   2          0.57          4.35         3.61 o                         
   5  10   2        130.34        135.64         6.30 o                         
   6  10   2        741.57        758.25        10.90 o                         
   7  10   2        218.24        213.04         6.83 o                         
   8  10   2        158.52        150.16         6.02 o                         
   9  10   2        478.09        473.46         9.93 o                         
  10  10   2          5.63          9.33         3.74 o                         
  11  10   2        671.39        663.42        10.08 o                         
  12  10   2        123.29        126.52         5.75 o                         
  13  10   2        108.07        112.59         5.67 o                         
  14  10   2        338.49        353.45         8.23 o                         
  15  10   2        577.43        571.07        10.12 o                         
  16  10   2          3.19          5.84         4.21 o                         
  17  10   2        654.81        677.57        11.31 o                         
  18  10   2        887.25        908.08        12.97 o                         
  19  10   2          3.57          1.56         4.29 o                         
  20  10   2         96.38         93.46         6.72 o                         
  21  10   2         13.12         26.27         5.79 o                         
  22  10   2        730.04        753.51        14.86 o                         
  23  10   2        433.91        449.01        12.35 o                         
  24  10   2          0.52          4.53         7.50 o                         
  25  10   2        292.93        278.94        11.04 o                         
  26  10   2        197.86        191.46         9.61 o                         
  27  10   2         11.47          8.91         6.19 o                         
  28  10   2          5.32          1.18         6.18 o                         
  29  10   2        162.33        157.49         9.34 o                         
   1  11   2         30.17         37.91         4.22 o                         
   2  11   2         20.21         25.00         4.53 o                         
   3  11   2       3331.34       3359.51        32.08 o                         
   4  11   2        160.84        168.66         6.96 o                         
   5  11   2        500.24        490.82         9.40 o                         
   6  11   2          8.49          6.22         3.84 o                         
   7  11   2        317.94        320.46         8.40 o                         
   8  11   2       2849.05       2878.20        25.04 o                         
   9  11   2       4107.88       4138.77        32.63 o                         
  10  11   2         12.55         22.50         4.43 o                         
  11  11   2        987.99        983.22        14.23 o                         
  12  11   2       3510.96       3519.77        27.42 o                         
  13  11   2          3.29          3.84         4.03 o                         
  14  11   2          3.15          7.24         3.94 o                         
  15  11   2         54.51         65.06         5.27 o                         
  16  11   2        276.38        256.63         8.18 o                         
  17  11   2        726.31        715.77        11.78 o                         
  18  11   2        153.76        161.34         8.67 o                         
  19  11   2        243.10        245.99        12.14 o                         
  20  11   2        137.82        126.15        10.02 o                         
  21  11   2         49.99         54.19         7.36 o                         
  22  11   2         87.06         86.10         8.76 o                         
  23  11   2        698.93        706.50        17.13 o                         
  24  11   2          4.50          8.54         6.67 o                         
  25  11   2        880.63        839.11        18.80 o                         
  26  11   2          9.22         -4.22         7.58 o                         
  27  11   2          2.85          5.42         6.80 o                         
   0  12   2         22.90         24.98         6.63 o                         
   1  12   2        198.13        197.54         8.13 o                         
   2  12   2       4213.02       4162.49        34.76 o                         
   3  12   2       1301.65       1328.08        16.75 o                         
   4  12   2          3.31          1.76         4.53 o                         
   5  12   2         80.84         81.92         5.55 o                         
   6  12   2          8.27          7.53         4.13 o                         
   7  12   2          0.33          0.65         4.04 o                         
   8  12   2          0.09          2.31         4.02 o                         
   9  12   2       1238.73       1205.67        15.43 o                         
  10  12   2        388.69        383.35         9.50 o                         
  11  12   2        534.74        542.98        10.90 o                         
  12  12   2         70.14         66.17         5.74 o                         
  13  12   2          7.20          9.59         4.41 o                         
  14  12   2          0.45         -1.75         4.33 o                         
  15  12   2         15.52          5.56         5.55 o                         
  16  12   2         41.47         38.54         6.75 o                         
  17  12   2         23.47         20.34        11.49 o                         
  18  12   2        129.02        119.20        10.22 o                         
  19  12   2         13.03         27.53         6.66 o                         
  20  12   2          5.36          1.50         6.08 o                         
  21  12   2          0.09          3.30         5.93 o                         
  22  12   2       1662.22       1630.26        26.34 o                         
  23  12   2        631.40        635.87        27.52 o                         
  24  12   2          8.04         20.64         7.36 o                         
  25  12   2        414.86        382.78        20.41 o                         
   1  13   2        605.17        592.77        14.06 o                         
   2  13   2        117.19        114.89         7.21 o                         
   3  13   2          5.42          5.04         4.31 o                         
   4  13   2        122.15        130.40         6.02 o                         
   5  13   2         91.10         96.85         5.59 o                         
   6  13   2        114.96        111.78         6.23 o                         
   7  13   2        405.02        412.24        12.64 o                         
   8  13   2        445.01        430.79        10.16 o                         
   9  13   2          3.84          5.08         5.68 o                         
  10  13   2          0.11         -4.90         4.90 o                         
  11  13   2         61.54         72.64         7.07 o                         
  12  13   2        504.31        499.35        16.12 o                         
  13  13   2        679.07        667.79        17.92 o                         
  14  13   2          9.72          8.35         7.30 o                         
  15  13   2         45.31         67.97         9.06 o                         
  16  13   2         75.88         90.21         9.90 o                         
  17  13   2         43.20         36.45         8.57 o                         
  18  13   2         21.97         26.66         6.83 o                         
  19  13   2        112.83        131.08         9.52 o                         
  20  13   2         11.87         -4.09         6.19 o                         
  21  13   2         91.35        116.85         9.50 o                         
  22  13   2          5.28          2.59         6.51 o                         
  23  13   2         19.23         32.36         7.72 o                         
   0  14   2         68.72         68.85        17.78 o                         
   1  14   2        154.10        155.95        11.13 o                         
   2  14   2         10.04         12.47         5.86 o                         
   3  14   2        179.37        173.86         8.53 o                         
   4  14   2         28.93         32.62         5.66 o                         
   5  14   2        479.38        497.05        11.37 o                         
   6  14   2         17.77         10.60         5.54 o                         
   7  14   2        376.81        358.18        12.79 o                         
   8  14   2          2.13          5.36         6.84 o                         
   9  14   2        178.46        183.47        11.56 o                         
  10  14   2          4.91          1.38        17.03 o                         
  11  14   2        297.04        304.93        14.65 o                         
  12  14   2          4.35          6.49         6.84 o                         
  13  14   2        167.80        173.39        20.52 o                         
  14  14   2         33.99         33.11         9.00 o                         
  15  14   2        119.45        142.32        14.39 o                         
  16  14   2          1.30          0.77         9.16 o                         
  17  14   2        159.60        153.58        11.67 o                         
  18  14   2         22.18         18.03         8.12 o                         
  19  14   2         83.57        105.81        14.97 o                         
  20  14   2          2.86          0.76         7.58 o                         
   1  15   2         33.92         22.16         7.45 o                         
   2  15   2         39.31         41.42         7.80 o                         
   3  15   2         80.99         72.97         7.82 o                         
   4  15   2         17.89         28.20         6.62 o                         
   5  15   2        216.29        219.34        13.32 o                         
   6  15   2          7.62         14.82         6.02 o                         
   7  15   2          4.39          5.00         5.79 o                         
   8  15   2        148.30        132.30         9.27 o                         
   9  15   2        188.18        192.83        10.68 o                         
  10  15   2         68.49         61.55         7.82 o                         
  11  15   2        385.46        347.00        15.47 o                         
  12  15   2        358.82        326.62        15.29 o                         
  13  15   2         82.46         84.59         9.88 o                         
  14  15   2         78.90         65.77         9.60 o                         
  15  15   2          9.16          1.73         7.48 o                         
  16  15   2        177.86        157.26        11.71 o                         
  17  15   2        306.58        316.00        15.47 o                         
   0  16   2         24.36         26.68        10.27 o                         
   1  16   2         19.30         25.06         5.94 o                         
   2  16   2        560.65        587.94        22.61 o                         
   3  16   2        378.67        368.92        23.59 o                         
   4  16   2          0.85         -1.06         7.09 o                         
   5  16   2        140.87        134.54         9.65 o                         
   6  16   2        205.67        200.97        10.94 o                         
   7  16   2         55.39         61.58        10.75 o                         
   8  16   2         54.14         59.28         9.41 o                         
   9  16   2         79.15         72.16         8.07 o                         
  10  16   2         15.45         25.33         6.97 o                         
  11  16   2        473.81        465.56        15.03 o                         
  12  16   2         34.34         20.15         7.06 o                         
  13  16   2          2.94          1.18         6.53 o                         
   1  17   2         99.08        101.02         7.30 o                         
   2  17   2         11.51         11.28         5.45 o                         
   3  17   2        343.33        320.66        11.73 o                         
   4  17   2          0.34          5.88         5.79 o                         
   5  17   2         83.19         74.22         8.09 o                         
   1   1   3         25.90         31.07         2.43 o                         
   2   1   3        685.03        706.83         8.78 o                         
   3   1   3       1511.49       1494.16        13.58 o                         
   4   1   3          0.42          1.94         2.27 o                         
   5   1   3          4.10          3.55         2.24 o                         
   6   1   3       4432.61       4456.11        37.38 o                         
   7   1   3       1782.16       1802.76        18.05 o                         
   8   1   3         55.19         54.73         3.69 o                         
   9   1   3        141.88        133.66         5.33 o                         
  10   1   3        907.92        922.45        12.11 o                         
  11   1   3         10.75         10.95         3.46 o                         
  12   1   3         32.49         34.88         3.84 o                         
  13   1   3        394.06        397.77         8.29 o                         
  14   1   3        673.72        633.38        12.36 o                         
  15   1   3        218.11        228.20         6.28 o                         
  16   1   3         28.36         26.93         3.36 o                         
  17   1   3        561.19        574.31         5.96 o                         
  18   1   3         83.38         87.29         3.06 o                         
  19   1   3         70.31         77.43         2.84 o                         
  20   1   3         67.64         71.22         3.32 o                         
  21   1   3        215.14        223.73         4.85 o                         
  22   1   3         85.11         96.11         3.80 o                         
  23   1   3          9.01          9.17         2.98 o                         
  24   1   3         73.68         73.81         3.97 o                         
  25   1   3         51.63         49.92         3.75 o                         
  26   1   3        305.30        309.89         6.63 o                         
  27   1   3        168.17        166.72         5.42 o                         
  28   1   3         11.43         10.82         3.64 o                         
  29   1   3         21.32         19.17         4.05 o                         
  30   1   3        287.70        283.26         8.46 o                         
  31   1   3         58.05         59.62         5.09 o                         
  32   1   3         45.68         43.67         4.95 o                         
  33   1   3        247.67        232.96         7.54 o                         
  34   1   3        369.27        358.08         8.87 o                         
   0   2   3      39036.13      39086.10       345.64 o                         
   1   2   3       9705.20       9750.83        80.07 o                         
   2   2   3         16.25         16.08         2.20 o                         
   3   2   3         17.55         17.62         2.07 o                         
   4   2   3        356.80        403.83         6.26 o                         
   5   2   3       1401.07       1340.29        16.56 o                         
   6   2   3        269.94        265.01         5.65 o                         
   7   2   3       4235.72       4243.80        36.13 o                         
   8   2   3       1157.63       1166.40        13.36 o                         
   9   2   3        457.47        445.03         8.19 o                         
  10   2   3        490.19        487.46        15.49 o                         
  11   2   3         94.80        102.60         6.44 o                         
  12   2   3       3362.85       3320.96        36.06 o                         
  13   2   3       4349.28       4370.55        45.58 o                         
  14   2   3         51.36         54.33         4.51 o                         
  15   2   3       2323.35       2309.80        18.70 o                         
  16   2   3        126.72        135.06         3.83 o                         
  17   2   3        195.04        216.07         4.47 o                         
  18   2   3        161.71        172.52         3.79 o                         
  19   2   3       2130.44       2139.19        12.52 o                         
  20   2   3       5420.26       5405.32        25.50 o                         
  21   2   3        530.37        520.43         6.09 o                         
  22   2   3        132.36        144.32         4.38 o                         
  23   2   3        241.25        246.63         5.69 o                         
  24   2   3        701.42        710.18         8.81 o                         
  25   2   3         29.08         29.20         3.74 o                         
  26   2   3         22.17         25.90         3.79 o                         
  27   2   3       1068.31       1048.21        11.81 o                         
  28   2   3        964.16        961.17        11.63 o                         
  29   2   3         29.97         29.62         4.46 o                         
  30   2   3         14.25         16.63         4.35 o                         
  31   2   3          1.24          1.02         4.21 o                         
  32   2   3        566.59        566.80         9.86 o                         
  33   2   3        572.75        567.30        12.47 o                         
  34   2   3        121.63        115.45         6.31 o                         
   1   3   3      23583.72      23180.03       178.27 o                         
   2   3   3       6531.17       6594.15        53.93 o                         
   3   3   3         91.58         82.31         4.37 o                         
   4   3   3        647.34        649.26        11.47 o                         
   5   3   3       2183.08       2101.76        24.27 o                         
   6   3   3      11535.71      11176.29       101.68 o                         
   7   3   3       2644.10       2597.65        36.30 o                         
   8   3   3         21.87         22.75         6.77 o                         
   9   3   3        276.84        233.17        10.36 o                         
  10   3   3       3623.79       3578.75        48.03 o                         
  11   3   3        234.50        243.67        10.97 o                         
  12   3   3        766.61        771.50        41.93 o                         
  13   3   3       7339.20       7398.68        74.02 o                         
  14   3   3      14009.46      14114.48       112.62 o                         
  15   3   3       2543.48       2561.98        18.80 o                         
  16   3   3        504.72        510.63         6.60 o                         
  17   3   3        576.25        595.35         7.04 o                         
  18   3   3       1882.60       1869.86        12.19 o                         
  19   3   3       2812.72       2771.97        16.30 o                         
  20   3   3         59.37         61.12         3.23 o                         
  21   3   3       3275.65       3245.98        18.86 o                         
  22   3   3        168.20        181.21         6.89 o                         
  23   3   3        185.30        205.45         5.57 o                         
  24   3   3         10.33         13.57         3.70 o                         
  25   3   3         24.84         30.50         4.46 o                         
  26   3   3        630.65        615.73         9.05 o                         
  27   3   3        349.80        360.51         7.87 o                         
  28   3   3          8.67         13.48         4.09 o                         
  29   3   3         59.55         58.43         5.33 o                         
  30   3   3         12.54          9.14         4.27 o                         
  31   3   3        274.04        264.38         8.16 o                         
  32   3   3          0.52          0.56         4.30 o                         
  33   3   3       2388.81       2374.66        20.15 o                         
  34   3   3       3250.67       3236.97        24.65 o                         
   0   4   3      19210.83      18880.06       204.80 o                         
   1   4   3       3536.90       3461.69        33.36 o                         
   2   4   3         48.64         48.52         5.13 o                         
   3   4   3       1038.32        967.38        12.87 o                         
   4   4   3       1580.79       1519.34        17.10 o                         
   5   4   3        611.46        590.89        19.09 o                         
   6   4   3         77.36         75.33         5.20 o                         
   7   4   3       1019.24       1000.67        15.44 o                         
   8   4   3         12.04         21.90         6.71 o                         
   9   4   3       1307.41       1234.89        23.35 o                         
  10   4   3        456.50        442.32        13.73 o                         
  11   4   3        151.32        156.38        10.12 o                         
  12   4   3       1431.48       1398.27        21.19 o                         
  13   4   3       1484.52       1480.28        17.01 o                         
  14   4   3        102.69        113.97         4.61 o                         
  15   4   3        774.50        786.18         8.77 o                         
  16   4   3          3.09          3.23         2.52 o                         
  17   4   3         18.26         22.55         2.63 o                         
  18   4   3        113.91        126.94         3.97 o                         
  19   4   3        310.11        315.20         5.64 o                         
  20   4   3       1856.43       1831.29        13.38 o                         
  21   4   3        121.09        120.72         4.33 o                         
  22   4   3        178.94        181.91         5.01 o                         
  23   4   3        479.84        487.10         6.96 o                         
  24   4   3        870.27        865.37        10.75 o                         
  25   4   3          0.27          4.13         3.27 o                         
  26   4   3          0.66          3.72         3.64 o                         
  27   4   3        668.34        670.46         9.81 o                         
  28   4   3        586.81        576.69         9.83 o                         
  29   4   3          3.81          0.63         4.00 o                         
  30   4   3          0.75          2.42         4.15 o                         
  31   4   3         23.08         22.59         4.67 o                         
  32   4   3        199.17        189.75         8.54 o                         
  33   4   3        277.34        260.84         8.36 o                         
   1   5   3        320.56        300.11         9.15 o                         
   2   5   3       2487.73       2363.05        24.03 o                         
   3   5   3       2672.29       2586.53        25.82 o                         
   4   5   3        269.88        277.90         7.90 o                         
   5   5   3         46.51         59.79         4.63 o                         
   6   5   3       1060.00       1002.18        15.58 o                         
   7   5   3        309.06        319.54         8.87 o                         
   8   5   3         31.77         30.04         6.50 o                         
   9   5   3        385.65        349.59        22.02 o                         
  10   5   3        793.12        733.70        18.26 o                         
  11   5   3         14.61          9.30         3.99 o                         
  12   5   3         42.76         36.16         4.80 o                         
  13   5   3        110.82        117.89         4.93 o                         
  14   5   3        265.22        257.67         5.53 o                         
  15   5   3       1040.43       1041.04         9.81 o                         
  16   5   3         63.05         71.30         3.48 o                         
  17   5   3        455.67        459.02         7.02 o                         
  18   5   3        250.65        256.22         5.34 o                         
  19   5   3         31.26         36.37         3.20 o                         
  20   5   3          4.64          2.00         2.76 o                         
  21   5   3         14.67         18.10         3.17 o                         
  22   5   3         13.26         13.00         3.16 o                         
  23   5   3         17.85         13.50         3.39 o                         
  24   5   3          0.04         -2.33         3.28 o                         
  25   5   3        241.15        246.18         8.45 o                         
  26   5   3          1.17          2.54         3.61 o                         
  27   5   3          6.62         -0.90         3.99 o                         
  28   5   3          7.36         14.15         4.49 o                         
  29   5   3         85.85         87.71         5.75 o                         
  30   5   3        456.36        456.54         9.75 o                         
  31   5   3        225.05        210.38         7.67 o                         
  32   5   3          1.11          0.04         4.64 o                         
  33   5   3         58.47         62.98         6.10 o                         
   0   6   3        340.80        343.10        11.93 o                         
   1   6   3         12.50         19.75         4.20 o                         
   2   6   3        606.19        595.30        10.74 o                         
   3   6   3          5.81         -0.05         3.56 o                         
   4   6   3         20.15         16.16         5.25 o                         
   5   6   3         49.78         51.29         6.74 o                         
   6   6   3         36.64         45.86         4.44 o                         
   7   6   3        424.03        413.96        10.27 o                         
   8   6   3        948.92        931.52        19.44 o                         
   9   6   3        295.09        302.40        10.15 o                         
  10   6   3        207.96        226.71         8.13 o                         
  11   6   3         24.64         24.26         3.90 o                         
  12   6   3         54.66         57.33         3.82 o                         
  13   6   3         73.96         78.76         4.17 o                         
  14   6   3          0.65          1.07         2.45 o                         
  15   6   3         54.98         61.04         3.56 o                         
  16   6   3          2.70          4.98         2.79 o                         
  17   6   3         70.30         67.65         3.88 o                         
  18   6   3         77.96         84.81         4.26 o                         
  19   6   3        187.42        191.91         5.51 o                         
  20   6   3        713.63        715.52         8.83 o                         
  21   6   3        224.53        227.94         6.05 o                         
  22   6   3          2.01          2.67         3.23 o                         
  23   6   3         39.51         46.39         4.15 o                         
  24   6   3          0.95         -1.87         3.42 o                         
  25   6   3        100.63        107.55         5.39 o                         
  26   6   3         84.96         91.15         5.79 o                         
  27   6   3         31.23         36.49         5.02 o                         
  28   6   3         28.99         29.47         4.99 o                         
  29   6   3          2.25          9.84         5.92 o                         
  30   6   3         56.05         54.15         5.66 o                         
  31   6   3         44.57         42.90         5.58 o                         
  32   6   3         90.27         83.63         6.46 o                         
   1   7   3        902.93        900.95        20.19 o                         
   2   7   3         95.17        109.75         6.91 o                         
   3   7   3         23.51         31.22         3.94 o                         
   4   7   3        410.70        424.34         8.53 o                         
   5   7   3         23.92         30.64         3.92 o                         
   6   7   3       2582.82       2610.97        24.33 o                         
   7   7   3       1054.25       1047.96        22.25 o                         
   8   7   3        250.77        243.90         8.71 o                         
   9   7   3          1.45          5.17         3.38 o                         
  10   7   3        689.29        703.06         9.67 o                         
  11   7   3         54.04         59.79         4.00 o                         
  12   7   3          6.48          8.90         3.04 o                         
  13   7   3       1730.65       1734.29        15.47 o                         
  14   7   3       2950.03       2942.85        22.39 o                         
  15   7   3        134.17        134.31         5.16 o                         
  16   7   3         11.13         13.36         3.20 o                         
  17   7   3        370.99        384.20         7.06 o                         
  18   7   3          9.94          9.04         3.40 o                         
  19   7   3        329.07        338.90         7.04 o                         
  20   7   3        170.10        173.50         6.63 o                         
  21   7   3        320.61        326.47         7.56 o                         
  22   7   3         40.04         42.44         4.25 o                         
  23   7   3         28.94         24.82         5.58 o                         
  24   7   3        269.95        258.56         7.27 o                         
  25   7   3         35.64         36.30         4.80 o                         
  26   7   3        838.22        835.24        12.92 o                         
  27   7   3        301.10        326.03        10.49 o                         
  28   7   3          6.07          3.77         4.46 o                         
  29   7   3          0.48          0.50         4.50 o                         
  30   7   3         78.07         81.68         6.78 o                         
  31   7   3         13.00          4.42         6.39 o                         
   0   8   3      12689.57      12749.17       145.89 o                         
   1   8   3       2471.13       2473.90        25.12 o                         
   2   8   3        128.52        129.77         5.94 o                         
   3   8   3        338.14        338.75         8.21 o                         
   4   8   3        124.62        136.70         5.43 o                         
   5   8   3        395.04        407.66         7.79 o                         
   6   8   3         67.56         67.02         4.89 o                         
   7   8   3       4000.25       4011.35        27.41 o                         
   8   8   3       1855.22       1863.99        14.91 o                         
   9   8   3          8.77         15.31         2.85 o                         
  10   8   3          5.32          4.39         2.90 o                         
  11   8   3        534.20        539.43         8.11 o                         
  12   8   3       1046.94       1031.97        11.11 o                         
  13   8   3       2557.52       2547.88        20.60 o                         
  14   8   3          3.95          6.21         4.72 o                         
  15   8   3       1257.16       1258.85        13.57 o                         
  16   8   3          8.12         10.25         3.79 o                         
  17   8   3          2.72         -1.18         3.66 o                         
  18   8   3          1.65          4.76         3.62 o                         
  19   8   3       3029.28       3053.23        23.50 o                         
  20   8   3       5098.34       5094.26        36.36 o                         
  21   8   3        617.68        591.62        10.50 o                         
  22   8   3          3.54          7.24         4.21 o                         
  23   8   3        140.13        144.44         8.05 o                         
  24   8   3        431.80        437.34        15.70 o                         
  25   8   3         89.12         90.73         8.45 o                         
  26   8   3         91.43         87.72         7.39 o                         
  27   8   3        309.34        312.80        12.56 o                         
  28   8   3        281.74        269.30        12.42 o                         
  29   8   3          5.66          6.24         6.94 o                         
  30   8   3        117.83        113.91         9.64 o                         
   1   9   3       5306.51       5433.34        37.16 o                         
   2   9   3       1113.06       1124.22        13.33 o                         
   3   9   3         55.13         54.23         4.75 o                         
   4   9   3          0.00          3.33         3.09 o                         
   5   9   3         20.91         24.52         4.34 o                         
   6   9   3       1675.89       1642.75        17.57 o                         
   7   9   3        226.87        240.63         6.42 o                         
   8   9   3         12.69         13.55         3.41 o                         
   9   9   3        196.54        210.75         6.30 o                         
  10   9   3       2499.93       2533.92        20.77 o                         
  11   9   3         77.81         78.19         4.82 o                         
  12   9   3         50.29         54.71         4.48 o                         
  13   9   3       3424.76       3431.14        26.45 o                         
  14   9   3       5603.40       5615.69        38.48 o                         
  15   9   3       1262.40       1306.41        14.78 o                         
  16   9   3         21.30         16.46         4.28 o                         
  17   9   3          0.07         -1.70         4.14 o                         
  18   9   3        335.17        355.69         9.37 o                         
  19   9   3       1107.36       1116.35        15.39 o                         
  20   9   3         46.70         42.58         6.78 o                         
  21   9   3        540.23        505.26        19.07 o                         
  22   9   3         42.82         32.33         8.80 o                         
  23   9   3        627.42        617.86        16.62 o                         
  24   9   3         48.92         51.66         7.48 o                         
  25   9   3          0.94         11.41         9.65 o                         
  26   9   3        273.38        292.71        14.97 o                         
  27   9   3        142.15        132.69        11.43 o                         
  28   9   3         14.54         18.00         7.09 o                         
  29   9   3         25.89         20.30         7.33 o                         
   0  10   3       1230.66       1275.23        18.60 o                         
   1  10   3         24.67         29.35         3.76 o                         
   2  10   3         31.57         35.16         4.07 o                         
   3  10   3        578.67        558.10         9.24 o                         
   4  10   3       1151.20       1154.16        13.66 o                         
   5  10   3          4.29          3.74         3.56 o                         
   6  10   3         25.48         25.80         4.09 o                         
   7  10   3        203.62        206.94         7.72 o                         
   8  10   3         28.76         37.47         4.28 o                         
   9  10   3        196.74        210.52         6.64 o                         
  10  10   3          1.18          4.10         3.60 o                         
  11  10   3        740.64        734.69        10.77 o                         
  12  10   3          3.53          7.74         3.79 o                         
  13  10   3         15.35         17.07         4.12 o                         
  14  10   3         67.29         56.95         4.91 o                         
  15  10   3          2.83          5.03         4.08 o                         
  16  10   3        269.16        287.73         8.41 o                         
  17  10   3        308.36        330.05         9.09 o                         
  18  10   3         26.81         25.61         4.80 o                         
  19  10   3         55.70         56.22         6.81 o                         
  20  10   3        271.47        273.02        11.75 o                         
  21  10   3         49.48         47.31         7.24 o                         
  22  10   3         25.07         28.87         6.58 o                         
  23  10   3        522.09        527.09        17.72 o                         
  24  10   3        590.58        605.31        21.27 o                         
  25  10   3          9.14         21.69         6.94 o                         
  26  10   3         15.44          8.15         6.79 o                         
  27  10   3          4.50          9.69         6.71 o                         
   1  11   3        113.59        117.81         6.89 o                         
   2  11   3        810.53        798.36        11.82 o                         
   3  11   3        211.94        214.64        10.09 o                         
   4  11   3          2.08          8.86         3.91 o                         
   5  11   3        588.32        570.79        10.21 o                         
   6  11   3         16.42         12.69         4.14 o                         
   7  11   3        150.92        147.09         7.20 o                         
   8  11   3         14.44         13.75         4.14 o                         
   9  11   3         93.73         97.11         5.86 o                         
  10  11   3        249.95        270.02         8.55 o                         
  11  11   3        135.26        150.86         7.05 o                         
  12  11   3         35.22         33.22         4.66 o                         
  13  11   3         15.43         11.96         4.29 o                         
  14  11   3        426.10        440.38         9.54 o                         
  15  11   3        155.46        170.30         7.15 o                         
  16  11   3          7.17          2.91         4.94 o                         
  17  11   3        422.56        415.54        12.65 o                         
  18  11   3        252.82        279.74        17.47 o                         
  19  11   3         55.83         54.75         7.28 o                         
  20  11   3          6.20          1.19         5.88 o                         
  21  11   3        121.48        134.29        14.42 o                         
  22  11   3         40.99         47.23         7.38 o                         
  23  11   3        117.65        133.49        10.51 o                         
  24  11   3         13.33          9.92         6.79 o                         
  25  11   3         11.20          4.74         6.49 o                         
  26  11   3         36.67         49.86         7.82 o                         
   0  12   3        815.78        787.50        18.74 o                         
   1  12   3        593.41        606.73        12.91 o                         
   2  12   3        204.35        210.41        10.22 o                         
   3  12   3        136.00        140.47         6.50 o                         
   4  12   3          3.88          1.41         4.08 o                         
   5  12   3         89.44         87.12         5.72 o                         
   6  12   3          0.76         -2.54         3.89 o                         
   7  12   3         37.19         53.32         5.16 o                         
   8  12   3        403.28        384.03        11.48 o                         
   9  12   3         23.07         20.90         4.86 o                         
  10  12   3         22.81         24.57         4.76 o                         
  11  12   3        124.70        130.01         7.43 o                         
  12  12   3        145.34        153.22         7.44 o                         
  13  12   3        189.41        200.12        10.41 o                         
  14  12   3          3.76          7.33         6.19 o                         
  15  12   3        192.70        182.21         9.74 o                         
  16  12   3          2.60         -0.14         5.65 o                         
  17  12   3         27.35         16.74         6.29 o                         
  18  12   3          4.15          4.57         5.88 o                         
  19  12   3          1.49         -5.43         9.06 o                         
  20  12   3        543.87        569.01        18.33 o                         
  21  12   3         44.83         41.51         7.38 o                         
  22  12   3         32.69         30.20         7.12 o                         
  23  12   3         39.52         33.55         7.29 o                         
  24  12   3         11.87          4.54         6.79 o                         
   1  13   3        329.49        334.39        10.87 o                         
   2  13   3         57.19         63.03         6.02 o                         
   3  13   3        204.87        215.85         7.88 o                         
   4  13   3        123.91        138.83         6.61 o                         
   5  13   3        255.60        237.27         7.84 o                         
   6  13   3        983.17        972.07        14.16 o                         
   7  13   3        882.99        857.77        16.39 o                         
   8  13   3         76.67         85.52         6.65 o                         
   9  13   3          2.93          0.75         6.32 o                         
  10  13   3        325.27        293.92        15.20 o                         
  11  13   3          9.77          6.24         6.81 o                         
  12  13   3          0.02         -5.84         6.01 o                         
  13  13   3        231.78        239.49        13.18 o                         
  14  13   3       1400.18       1386.82        30.94 o                         
  15  13   3          0.47         -1.26         6.75 o                         
  16  13   3          0.33          3.74         7.30 o                         
  17  13   3          9.23         19.66         7.24 o                         
  18  13   3          0.45         -0.02         6.33 o                         
  19  13   3        171.02        158.71        10.12 o                         
  20  13   3         87.68         88.68         9.96 o                         
  21  13   3        640.52        613.82        16.17 o                         
  22  13   3         25.52         24.09         7.70 o                         
   0  14   3       2531.69       2580.82        50.86 o                         
   1  14   3       1219.12       1256.31        26.18 o                         
   2  14   3         20.85         28.74         6.55 o                         
   3  14   3         10.07          5.74         5.70 o                         
   4  14   3        102.09         87.90         7.94 o                         
   5  14   3         24.91         16.04         6.13 o                         
   6  14   3         27.91         28.35         6.51 o                         
   7  14   3        388.44        379.34        13.10 o                         
   8  14   3        359.14        367.72        13.50 o                         
   9  14   3        219.58        219.26        12.54 o                         
  10  14   3          2.42          6.22         6.63 o                         
  11  14   3         98.49        117.42        10.24 o                         
  12  14   3         98.84         95.82         9.41 o                         
  13  14   3       1006.18        962.80        22.15 o                         
  14  14   3          0.33          4.27         7.30 o                         
  15  14   3        529.74        522.56        17.21 o                         
  16  14   3          5.18          0.90         7.03 o                         
  17  14   3         71.46         59.52         9.20 o                         
  18  14   3          1.08         -2.95         7.16 o                         
  19  14   3        554.94        571.49        17.89 o                         
   1  15   3        436.52        405.36        11.87 o                         
   2  15   3        105.09         79.89         7.26 o                         
   3  15   3        113.04        113.32         8.76 o                         
   4  15   3          0.43         -6.60         6.60 o                         
   5  15   3          7.57         13.52         6.15 o                         
   6  15   3          6.90         10.82         6.08 o                         
   7  15   3         56.24         44.66         7.28 o                         
   8  15   3          6.78         14.61         6.55 o                         
   9  15   3        184.33        160.38        10.11 o                         
  10  15   3       1149.87       1171.83        21.26 o                         
  11  15   3         45.15         56.66         7.70 o                         
  12  15   3          1.17         -6.95         6.99 o                         
  13  15   3        191.40        178.04        12.20 o                         
  14  15   3       1178.02       1083.71        23.67 o                         
  15  15   3          5.54          4.08         7.62 o                         
   0  16   3          5.69         11.74         7.30 o                         
   1  16   3          2.05          9.43         5.16 o                         
   2  16   3         34.76         31.69         6.17 o                         
   3  16   3        435.26        461.25        12.71 o                         
   4  16   3        356.37        381.13        14.04 o                         
   5  16   3          3.44          5.51         6.28 o                         
   6  16   3         58.46         54.89         7.49 o                         
   7  16   3         68.68         66.47         8.01 o                         
   8  16   3         40.17         57.88         9.90 o                         
   9  16   3        383.92        399.91        13.81 o                         
  10  16   3         50.86         39.50         7.49 o                         
   0   0   4       3194.06       3012.97        53.50 o                         
   1   0   4      13868.05      13907.39       150.79 o                         
   2   0   4          8.69         21.73         3.44 o                         
   3   0   4       4933.90       4929.87        59.19 o                         
   4   0   4      14470.21      14832.56       162.30 o                         
   5   0   4        976.17        941.41        17.25 o                         
   6   0   4        167.31        169.59        11.43 o                         
   7   0   4       2693.30       2584.04        72.55 o                         
   8   0   4       7138.30       7173.07       115.85 o                         
   9   0   4       1407.81       1353.19        22.68 o                         
  10   0   4          0.22         14.98        13.12 o                         
  11   0   4       9263.20       9227.28       116.83 o                         
  12   0   4       6599.94       6771.19       156.83 o                         
  13   0   4       1665.63       1722.78        20.19 o                         
  14   0   4         31.54         57.92        14.03 o                         
  15   0   4         33.57         40.24         5.80 o                         
  16   0   4       5249.70       5225.91        38.53 o                         
  17   0   4         12.27         11.49         3.30 o                         
  18   0   4        322.53        322.87         8.58 o                         
  19   0   4          0.56         -0.90         3.66 o                         
  20   0   4        163.67        173.11         6.53 o                         
  21   0   4       2853.35       2829.82        25.69 o                         
  22   0   4          6.87          6.27         4.71 o                         
  23   0   4        806.68        826.42        14.12 o                         
  24   0   4       4370.87       4403.83        40.04 o                         
  25   0   4       1781.59       1769.50        22.01 o                         
  26   0   4          7.13          7.71         5.24 o                         
  27   0   4        990.05        930.28        17.95 o                         
  28   0   4       1584.74       1548.75        23.56 o                         
  29   0   4        436.82        463.98        14.28 o                         
  30   0   4         72.20         78.35         8.42 o                         
  31   0   4        588.91        592.81        15.61 o                         
  32   0   4        132.95        137.57         9.93 o                         
  33   0   4        315.31        315.23        15.29 o                         
   1   1   4       6047.61       6005.37        43.91 o                         
   2   1   4       1020.84       1033.83        10.16 o                         
   3   1   4       1077.52       1065.00        14.53 o                         
   4   1   4         23.91         30.72         3.36 o                         
   5   1   4       3082.56       3112.10        28.62 o                         
   6   1   4       2727.26       2743.49        25.96 o                         
   7   1   4       2630.74       2531.73        24.59 o                         
   8   1   4         37.92         39.58         6.17 o                         
   9   1   4        769.83        741.05        11.01 o                         
  10   1   4       6787.96       6920.44        57.73 o                         
  11   1   4       4400.12       4329.63        34.90 o                         
  12   1   4         95.57        103.53         4.29 o                         
  13   1   4        221.91        228.24         5.50 o                         
  14   1   4         43.70         48.24         3.45 o                         
  15   1   4        923.57        901.55         9.99 o                         
  16   1   4         32.23         39.33         4.31 o                         
  17   1   4         19.13         22.70         2.78 o                         
  18   1   4       1018.15       1005.71         9.39 o                         
  19   1   4        419.43        413.55         6.31 o                         
  20   1   4          4.37          1.13         3.05 o                         
  21   1   4        196.54        200.16         6.02 o                         
  22   1   4       1708.51       1669.11        14.10 o                         
  23   1   4        977.47        985.58        11.39 o                         
  24   1   4        120.35        124.32         5.53 o                         
  25   1   4        256.02        263.25         7.28 o                         
  26   1   4         84.80         80.97         5.25 o                         
  27   1   4         98.96         99.47         5.60 o                         
  28   1   4         30.58         35.41         4.67 o                         
  29   1   4        208.52        225.61         8.00 o                         
  30   1   4        446.24        447.39        10.53 o                         
  31   1   4        950.62        926.15        14.60 o                         
  32   1   4          0.97          6.50         5.28 o                         
  33   1   4        173.59        159.12        10.66 o                         
   0   2   4         17.93         17.03         3.25 o                         
   1   2   4       1360.38       1309.97        11.73 o                         
   2   2   4         37.20         36.02         2.66 o                         
   3   2   4          2.83          7.74         4.41 o                         
   4   2   4         30.76         28.97         3.39 o                         
   5   2   4       3355.29       3225.11        33.40 o                         
   6   2   4          3.18          3.85         2.74 o                         
   7   2   4        741.55        729.30        11.40 o                         
   8   2   4       1258.58       1245.96        14.73 o                         
   9   2   4        151.62        150.89         5.43 o                         
  10   2   4          0.01         -1.14         3.34 o                         
  11   2   4         21.52         31.39         8.73 o                         
  12   2   4          2.87          0.94         3.25 o                         
  13   2   4          9.32          3.90         4.64 o                         
  14   2   4         36.31         36.65         3.67 o                         
  15   2   4        281.04        272.47         6.71 o                         
  16   2   4        141.34        160.30         4.51 o                         
  17   2   4         25.91         25.63         2.94 o                         
  18   2   4          0.35          0.82         2.51 o                         
  19   2   4        139.08        141.61         4.60 o                         
  20   2   4        650.10        651.81         8.11 o                         
  21   2   4         32.01         33.38         3.74 o                         
  22   2   4         26.22         34.07         3.97 o                         
  23   2   4         67.69         75.16         4.76 o                         
  24   2   4          1.74         -0.09         3.81 o                         
  25   2   4        279.66        287.49        11.03 o                         
  26   2   4          2.27         -3.16         4.90 o                         
  27   2   4         16.88         24.40         5.08 o                         
  28   2   4         41.17         48.94         5.71 o                         
  29   2   4        295.56        299.87         9.71 o                         
  30   2   4          0.11          0.96         5.02 o                         
  31   2   4          0.15          3.47         5.29 o                         
  32   2   4         11.42         13.18         5.69 o                         
  33   2   4         98.63         98.15         8.71 o                         
   1   3   4        131.07        118.96         4.07 o                         
   2   3   4        430.22        418.80         7.01 o                         
   3   3   4         99.74        102.73         5.60 o                         
   4   3   4          1.07          0.76         3.44 o                         
   5   3   4        107.74         92.32        12.78 o                         
   6   3   4         19.22         19.22         5.90 o                         
   7   3   4        271.48        252.31        11.06 o                         
   8   3   4          0.64          2.07         5.29 o                         
   9   3   4        268.95        297.20        11.97 o                         
  10   3   4        112.15        128.25         6.73 o                         
  11   3   4        118.67        132.39         8.04 o                         
  12   3   4          0.95         -3.27         3.80 o                         
  13   3   4        280.72        286.95         6.98 o                         
  14   3   4        250.20        261.63         6.04 o                         
  15   3   4        413.91        428.48         6.82 o                         
  16   3   4          0.01         -2.28         2.63 o                         
  17   3   4          3.97          4.04         2.93 o                         
  18   3   4         27.72         32.76         3.43 o                         
  19   3   4         45.76         46.02         3.99 o                         
  20   3   4          1.07         -0.16         3.17 o                         
  21   3   4        132.99        137.02         5.16 o                         
  22   3   4          0.26          0.82         3.63 o                         
  23   3   4         57.08         63.53         4.62 o                         
  24   3   4          0.01         -1.51         3.87 o                         
  25   3   4         35.74         36.82         5.04 o                         
  26   3   4         88.66         83.12         6.14 o                         
  27   3   4         20.70         16.00         5.13 o                         
  28   3   4          0.02         -3.73         4.79 o                         
  29   3   4          7.84          9.91         5.17 o                         
  30   3   4         76.20         75.13         6.64 o                         
  31   3   4          1.80         -1.75         5.29 o                         
  32   3   4          0.41          5.80         5.44 o                         
   0   4   4        137.22        167.66        21.16 o                         
   1   4   4        171.86        197.38         6.98 o                         
   2   4   4         28.63         31.93         5.66 o                         
   3   4   4         59.28         67.11         5.62 o                         
   4   4   4       1251.18       1292.01        16.50 o                         
   5   4   4       2461.37       2443.26        25.31 o                         
   6   4   4          7.53         10.21         5.00 o                         
   7   4   4         40.91         48.98        12.70 o                         
   8   4   4        283.88        288.51         9.38 o                         
   9   4   4       1946.40       1966.05        23.63 o                         
  10   4   4          1.28          1.62         4.15 o                         
  11   4   4          1.21          5.37         3.67 o                         
  12   4   4         56.75         58.94         4.35 o                         
  13   4   4        401.98        401.55         7.48 o                         
  14   4   4         44.36         42.97         3.44 o                         
  15   4   4       1513.04       1517.57        13.88 o                         
  16   4   4        460.56        478.27         7.91 o                         
  17   4   4        374.15        368.79         7.01 o                         
  18   4   4          4.44          3.33         3.25 o                         
  19   4   4       1171.37       1167.14        12.36 o                         
  20   4   4         12.28         16.99         3.75 o                         
  21   4   4       1006.65        986.28        11.77 o                         
  22   4   4          8.98          5.09         3.78 o                         
  23   4   4         33.74         45.02         4.92 o                         
  24   4   4        429.30        434.37         8.68 o                         
  25   4   4        476.46        480.62         9.58 o                         
  26   4   4          1.18         14.84         4.77 o                         
  27   4   4        274.62        270.42        10.04 o                         
  28   4   4         26.61         31.95         5.55 o                         
  29   4   4         42.90         43.88         5.97 o                         
  30   4   4          0.96          0.10         5.10 o                         
  31   4   4          5.56         -4.10         5.39 o                         
  32   4   4         75.85         81.52         6.87 o                         
   1   5   4       2686.41       2692.99        27.45 o                         
   2   5   4       4202.13       4205.04        38.84 o                         
   3   5   4       2198.64       2180.43        28.03 o                         
   4   5   4          4.17         11.27         3.80 o                         
   5   5   4        894.54        885.37        13.58 o                         
   6   5   4       1677.82       1716.36        18.19 o                         
   7   5   4        970.80        968.09        11.90 o                         
   8   5   4         18.45         18.34         4.06 o                         
   9   5   4        876.24        888.04        12.59 o                         
  10   5   4       7753.54       7748.16        59.44 o                         
  11   5   4       4000.04       4085.47        35.42 o                         
  12   5   4        163.59        177.17         7.52 o                         
  13   5   4       1997.05       2024.13        16.65 o                         
  14   5   4        624.90        638.37         8.85 o                         
  15   5   4       2070.01       2050.38        17.18 o                         
  16   5   4         13.70         11.45         3.31 o                         
  17   5   4          0.14          0.30         3.12 o                         
  18   5   4       1345.23       1335.38        13.31 o                         
  19   5   4        719.32        713.25         9.88 o                         
  20   5   4          6.14          7.07         3.64 o                         
  21   5   4        960.04        973.76        11.82 o                         
  22   5   4       1329.78       1352.20        17.74 o                         
  23   5   4        518.59        520.85         9.34 o                         
  24   5   4        164.53        160.51         6.82 o                         
  25   5   4        734.91        733.23        13.39 o                         
  26   5   4        615.07        632.72        12.89 o                         
  27   5   4          2.53         10.22         5.39 o                         
  28   5   4          5.72          2.92         5.38 o                         
  29   5   4          1.82         -3.19         5.47 o                         
  30   5   4       1089.91       1093.33        17.27 o                         
  31   5   4        814.84        818.37        15.18 o                         
   0   6   4        100.32        106.91        10.32 o                         
   1   6   4       3691.11       3736.56        29.14 o                         
   2   6   4          1.09         17.79         7.19 o                         
   3   6   4       1856.34       1864.72        17.54 o                         
   4   6   4       6645.51       6622.29        46.79 o                         
   5   6   4        597.43        594.88         9.25 o                         
   6   6   4        126.46        143.76         5.13 o                         
   7   6   4        345.95        345.56         6.94 o                         
   8   6   4       4207.77       4217.71        33.06 o                         
   9   6   4       2331.74       2330.49        27.80 o                         
  10   6   4         13.00         12.35         3.61 o                         
  11   6   4       3609.02       3685.94        29.96 o                         
  12   6   4       1881.54       1894.04        18.93 o                         
  13   6   4       1918.78       1932.14        19.45 o                         
  14   6   4         34.65         53.51         5.17 o                         
  15   6   4        297.79        315.00         6.76 o                         
  16   6   4       1738.07       1715.96        15.26 o                         
  17   6   4        130.55        133.44         5.85 o                         
  18   6   4        279.13        289.97         7.97 o                         
  19   6   4        154.68        164.36         6.08 o                         
  20   6   4        165.45        168.10         6.19 o                         
  21   6   4       3191.22       3223.25        24.53 o                         
  22   6   4         11.00         16.19         4.21 o                         
  23   6   4        410.59        421.25         8.98 o                         
  24   6   4       2697.36       2682.35        25.46 o                         
  25   6   4       1078.03       1053.61        16.22 o                         
  26   6   4          0.03         -0.59         5.07 o                         
  27   6   4        179.19        185.09         8.77 o                         
  28   6   4        476.25        477.19        12.08 o                         
  29   6   4         40.71         57.82         6.74 o                         
  30   6   4         59.65         48.01         6.50 o                         
  31   6   4        525.39        545.74        13.20 o                         
   1   7   4       1145.34       1162.89        12.41 o                         
   2   7   4          1.05          4.80         3.31 o                         
   3   7   4       1060.64       1085.04        12.96 o                         
   4   7   4          0.15         10.42         3.08 o                         
   5   7   4        281.37        285.75         7.14 o                         
   6   7   4         25.23         19.12         3.31 o                         
   7   7   4         42.24         48.47         3.89 o                         
   8   7   4         17.36         16.99         4.30 o                         
   9   7   4        618.33        620.94         9.55 o                         
  10   7   4        659.31        682.65        10.07 o                         
  11   7   4       2345.80       2356.67        20.78 o                         
  12   7   4         74.04         80.95         5.41 o                         
  13   7   4        317.07        312.33         8.01 o                         
  14   7   4        326.08        341.15         8.40 o                         
  15   7   4       1381.75       1370.69        15.62 o                         
  16   7   4         83.34         80.88         5.43 o                         
  17   7   4          1.52         -2.64         3.86 o                         
  18   7   4          8.37          7.63         3.92 o                         
  19   7   4        144.15        141.74         6.25 o                         
  20   7   4         14.57         12.69         4.32 o                         
  21   7   4        410.73        437.38         9.58 o                         
  22   7   4        105.06        106.30         7.06 o                         
  23   7   4         54.38         63.44         6.62 o                         
  24   7   4         96.98        100.87         7.59 o                         
  25   7   4        248.68        260.80        10.74 o                         
  26   7   4          7.53          8.46         5.73 o                         
  27   7   4         29.05         32.21         6.38 o                         
  28   7   4         36.13         31.50         6.56 o                         
  29   7   4         51.78         48.43         7.12 o                         
  30   7   4         62.23         66.36         7.37 o                         
   0   8   4        568.01        547.64        11.35 o                         
   1   8   4          4.42         10.82         2.95 o                         
   2   8   4          0.71         -2.60         3.05 o                         
   3   8   4        228.81        234.69         6.32 o                         
   4   8   4        566.76        571.01         8.19 o                         
   5   8   4        782.98        804.09        10.56 o                         
   6   8   4         17.00         20.19         4.35 o                         
   7   8   4         33.81         47.46         4.14 o                         
   8   8   4       1283.19       1253.74        19.29 o                         
   9   8   4        334.14        323.80         7.68 o                         
  10   8   4         35.09         33.33         4.16 o                         
  11   8   4         98.44        104.28         5.20 o                         
  12   8   4        384.61        398.65        11.40 o                         
  13   8   4          2.09          2.15         3.86 o                         
  14   8   4         10.02          5.90         3.90 o                         
  15   8   4        107.77        109.06         5.69 o                         
  16   8   4         88.54        101.32         6.07 o                         
  17   8   4        113.51        124.07         6.47 o                         
  18   8   4         27.75         24.41         5.62 o                         
  19   8   4        193.98        191.50         7.79 o                         
  20   8   4        647.24        653.49        12.55 o                         
  21   8   4          9.65         22.80         6.48 o                         
  22   8   4         36.83         39.29         6.84 o                         
  23   8   4          2.57          5.50         5.97 o                         
  24   8   4        161.99        181.20        10.16 o                         
  25   8   4          0.23         -3.65         5.23 o                         
  26   8   4          2.24          3.90         5.61 o                         
  27   8   4        175.99        178.98        10.38 o                         
  28   8   4         50.02         50.69         8.24 o                         
  29   8   4         11.44         20.46         9.06 o                         
   1   9   4          0.10          4.73         3.31 o                         
   2   9   4        489.50        489.14         8.15 o                         
   3   9   4         13.80         12.65         3.71 o                         
   4   9   4         85.79         92.02         5.46 o                         
   5   9   4        153.19        147.47         8.64 o                         
   6   9   4         46.63         53.83         4.52 o                         
   7   9   4          8.04         14.66         3.83 o                         
   8   9   4         17.04         24.07         4.20 o                         
   9   9   4        662.82        662.07        10.00 o                         
  10   9   4        481.21        486.90         8.88 o                         
  11   9   4        146.71        150.99         6.16 o                         
  12   9   4         49.71         49.97         4.65 o                         
  13   9   4         57.81         60.77         4.90 o                         
  14   9   4        217.93        221.01         9.04 o                         
  15   9   4        301.79        302.68         8.33 o                         
  16   9   4         20.54         25.75         4.63 o                         
  17   9   4         12.66          6.76         5.60 o                         
  18   9   4        152.93        158.84         7.97 o                         
  19   9   4        133.68        125.00        13.20 o                         
  20   9   4          1.21          8.97         6.66 o                         
  21   9   4         38.08         42.82        10.09 o                         
  22   9   4         96.85         98.97        14.15 o                         
  23   9   4          2.93          6.87         7.68 o                         
  24   9   4         17.70         17.84         8.13 o                         
  25   9   4          0.23          1.03         8.03 o                         
  26   9   4        178.16        187.03        13.14 o                         
  27   9   4          2.16        -13.23        13.23 o                         
   0  10   4          7.46         14.62         5.05 o                         
   1  10   4        552.27        570.68        10.78 o                         
   2  10   4         93.00        102.83         7.92 o                         
   3  10   4        370.57        366.58         7.76 o                         
   4  10   4       1237.67       1247.28        14.63 o                         
   5  10   4        724.65        726.83        11.23 o                         
   6  10   4          0.88          2.54         3.92 o                         
   7  10   4          5.87          7.75         4.08 o                         
   8  10   4        499.80        509.22         9.87 o                         
   9  10   4        655.73        660.60        11.33 o                         
  10  10   4         80.78         79.26         5.72 o                         
  11  10   4        236.58        236.97         8.13 o                         
  12  10   4        148.73        162.69         7.26 o                         
  13  10   4        301.60        302.62         9.85 o                         
  14  10   4         17.24         15.75         5.16 o                         
  15  10   4        802.98        820.96        13.56 o                         
  16  10   4        503.20        527.07        14.72 o                         
  17  10   4         60.66         50.48         8.22 o                         
  18  10   4         10.83         11.94         8.60 o                         
  19  10   4        394.83        386.78        15.25 o                         
  20  10   4         92.47         93.14        13.56 o                         
  21  10   4        681.61        659.53        22.91 o                         
  22  10   4          3.26         -2.54         7.58 o                         
  23  10   4          7.20          3.53         7.84 o                         
  24  10   4        513.47        480.58        21.70 o                         
  25  10   4        573.67        554.39        18.59 o                         
  26  10   4         28.97         24.90        11.49 o                         
   1  11   4        954.34        936.28        12.06 o                         
   2  11   4       1367.53       1368.06        13.87 o                         
   3  11   4        407.21        409.22         8.64 o                         
   4  11   4         62.31         74.87         5.70 o                         
   5  11   4        675.69        679.38        11.38 o                         
   6  11   4        255.73        246.60         8.91 o                         
   7  11   4        598.14        610.14        12.26 o                         
   8  11   4         35.56         39.11         5.49 o                         
   9  11   4        435.86        428.26        10.85 o                         
  10  11   4       2661.90       2635.73        27.14 o                         
  11  11   4        973.61        997.77        15.09 o                         
  12  11   4         18.69         26.86         4.93 o                         
  13  11   4        780.60        786.56        22.68 o                         
  14  11   4        307.57        311.83        13.67 o                         
  15  11   4        474.58        484.17        15.74 o                         
  16  11   4          8.66         15.81         7.42 o                         
  17  11   4         29.93         33.10         7.70 o                         
  18  11   4        389.92        400.29        15.53 o                         
  19  11   4        538.06        538.16        17.76 o                         
  20  11   4          0.00         -9.16         9.16 o                         
  21  11   4        521.75        527.30        30.91 o                         
  22  11   4        429.54        408.61        22.47 o                         
  23  11   4        672.97        657.82        47.07 o                         
  24  11   4         21.24         29.75         8.69 o                         
   0  12   4        386.46        403.03        12.37 o                         
   1  12   4       1029.12       1026.70        15.25 o                         
   2  12   4         36.67         36.11         5.19 o                         
   3  12   4        814.09        825.92        13.89 o                         
   4  12   4        741.44        731.84        12.16 o                         
   5  12   4         43.37         55.10         5.80 o                         
   6  12   4         14.16         15.39         5.13 o                         
   7  12   4        125.49        132.66         6.79 o                         
   8  12   4        644.30        656.03        13.72 o                         
   9  12   4        364.54        376.12        14.90 o                         
  10  12   4          7.15         -0.39         7.71 o                         
  11  12   4       1376.13       1396.36        36.00 o                         
  12  12   4         32.39         17.38         9.31 o                         
  13  12   4        950.35        921.47        34.72 o                         
  14  12   4         26.46         21.61         8.92 o                         
  15  12   4        190.90        214.00        12.69 o                         
  16  12   4         53.31         53.16         8.57 o                         
  17  12   4          3.77          0.05         7.09 o                         
  18  12   4         23.20         11.43         7.45 o                         
  19  12   4          8.62         15.40         7.79 o                         
  20  12   4          3.58         -3.54         7.45 o                         
  21  12   4       1310.82       1347.86        26.83 o                         
  22  12   4          0.32         -0.95        10.75 o                         
   1  13   4         37.54         47.06         5.82 o                         
   2  13   4        161.85        181.99        12.22 o                         
   3  13   4        151.42        147.36         9.75 o                         
   4  13   4         27.44         21.39         7.42 o                         
   5  13   4         36.15         32.49         8.30 o                         
   6  13   4        550.75        588.74        19.02 o                         
   7  13   4         60.49         55.96         8.23 o                         
   8  13   4         24.00         24.39         8.06 o                         
   9  13   4        347.06        321.82        17.93 o                         
  10  13   4         20.50         27.06         9.15 o                         
  11  13   4        279.84        269.24        16.45 o                         
  12  13   4          0.37         -0.85         8.89 o                         
  13  13   4         45.98         26.28        14.39 o                         
  14  13   4        279.21        289.15        17.33 o                         
  15  13   4        447.29        434.83        19.73 o                         
  16  13   4          8.04          8.63         8.92 o                         
  17  13   4         60.98         63.63        12.70 o                         
  18  13   4        165.52        206.73        28.30 o                         
  19  13   4         76.37         82.10         9.95 o                         
  20  13   4          0.65          0.00        11.85 o                         
   0  14   4        436.69        456.42        15.34 o                         
   1  14   4        109.85        112.99         7.38 o                         
   2  14   4          4.07          3.83         5.33 o                         
   3  14   4         59.64         78.55         7.79 o                         
   4  14   4        353.76        350.03        14.95 o                         
   5  14   4          6.10          5.01         6.81 o                         
   6  14   4          1.10         12.46         7.30 o                         
   7  14   4          8.40         13.60         7.24 o                         
   8  14   4        396.39        417.45        15.59 o                         
   9  14   4         65.69         76.98         9.44 o                         
  10  14   4          0.20         -7.46         7.46 o                         
  11  14   4         20.22         17.80         9.26 o                         
  12  14   4        410.91        436.04        19.40 o                         
  13  14   4          4.24         12.83         9.26 o                         
  14  14   4          1.11          8.75         8.92 o                         
  15  14   4         50.08         46.45        11.06 o                         
  16  14   4        213.38        256.60        47.83 o                         
   1  15   4         33.08         36.66         5.66 o                         
   2  15   4        113.47        119.58         7.95 o                         
   3  15   4          2.08          5.12         6.15 o                         
   4  15   4         27.72         25.34         6.75 o                         
   5  15   4        113.34        108.61         8.67 o                         
   6  15   4        115.22        106.55        10.56 o                         
   7  15   4         10.25          9.28        10.58 o                         
   8  15   4          3.27         -3.67        13.04 o                         
   9  15   4        220.26        224.87        15.09 o                         
  10  15   4        326.79        299.82        14.65 o                         
  11  15   4        242.68        240.99        24.41 o                         
  12  15   4         15.92         24.27         9.91 o                         
   0  16   4          7.81          8.63         8.92 o                         
   1  16   4        317.49        342.70        13.87 o                         
   2  16   4         36.91         29.16         6.32 o                         
   3  16   4        126.54        112.31        10.13 o                         
   4  16   4        348.19        312.32        12.82 o                         
   5  16   4        246.58        231.40        11.59 o                         
   1   1   5         30.91         33.31         3.02 o                         
   2   1   5         86.66         91.35         5.75 o                         
   3   1   5        664.33        654.29         8.59 o                         
   4   1   5        364.92        381.35         6.40 o                         
   5   1   5        527.36        533.72         7.91 o                         
   6   1   5        596.75        588.63        11.61 o                         
   7   1   5        283.87        294.97         6.58 o                         
   8   1   5        701.28        713.13         9.54 o                         
   9   1   5         12.25         24.49         4.93 o                         
  10   1   5        183.45        200.01         6.19 o                         
  11   1   5         26.32         23.63         3.62 o                         
  12   1   5        614.43        620.24         9.27 o                         
  13   1   5         89.08         97.96         5.86 o                         
  14   1   5         76.68         81.33         4.94 o                         
  15   1   5        541.41        558.02         9.53 o                         
  16   1   5        107.88        112.17         6.05 o                         
  17   1   5        727.69        701.93        19.06 o                         
  18   1   5        122.97        124.91         6.27 o                         
  19   1   5        128.24        129.22         6.74 o                         
  20   1   5         79.08         75.04         5.90 o                         
  21   1   5         75.17         79.71         5.34 o                         
  22   1   5         43.91         48.02         4.97 o                         
  23   1   5        150.06        153.70         8.33 o                         
  24   1   5          2.15          5.66         4.73 o                         
  25   1   5         72.78         84.51         6.50 o                         
  26   1   5          4.61          4.34         4.94 o                         
  27   1   5          1.83          3.10         5.02 o                         
  28   1   5        102.30        103.87         7.30 o                         
  29   1   5         14.88         15.03         5.70 o                         
  30   1   5        228.41        217.85        10.19 o                         
  31   1   5          1.19          9.31         6.25 o                         
   0   2   5         25.36         31.18         5.90 o                         
   1   2   5        294.17        310.82         7.64 o                         
   2   2   5       2872.30       2927.55        24.00 o                         
   3   2   5        625.87        595.17         8.44 o                         
   4   2   5       4356.61       4351.11        31.04 o                         
   5   2   5        532.91        523.51         9.58 o                         
   6   2   5        468.08        456.63         9.33 o                         
   7   2   5         23.03         32.58         5.29 o                         
   8   2   5        868.99        901.38        12.55 o                         
   9   2   5       3891.74       3938.87        31.06 o                         
  10   2   5         41.23         66.59         6.31 o                         
  11   2   5       4925.91       4936.10        37.67 o                         
  12   2   5       1172.96       1183.82        14.33 o                         
  13   2   5        967.46        973.69        13.83 o                         
  14   2   5         67.75         68.13         5.35 o                         
  15   2   5         63.76         66.39         4.75 o                         
  16   2   5       1205.54       1199.97        14.45 o                         
  17   2   5        717.76        711.90        11.09 o                         
  18   2   5        727.95        720.01        11.07 o                         
  19   2   5         16.79         14.78         4.28 o                         
  20   2   5         14.06         13.41         3.85 o                         
  21   2   5       1034.46       1064.03        12.02 o                         
  22   2   5       1650.65       1659.26        16.49 o                         
  23   2   5       1094.01       1083.73        13.27 o                         
  24   2   5       1793.62       1766.20        18.82 o                         
  25   2   5          4.87          2.57         4.39 o                         
  26   2   5        241.74        256.50         9.44 o                         
  27   2   5         12.81         18.20         5.51 o                         
  28   2   5        113.44         99.84         7.18 o                         
  29   2   5        228.84        237.54        11.42 o                         
  30   2   5          0.24          7.05         5.63 o                         
  31   2   5        462.05        471.65        12.21 o                         
   1   3   5        707.42        710.56         9.53 o                         
   2   3   5       1798.26       1800.07        15.97 o                         
   3   3   5       6748.91       6765.61        47.70 o                         
   4   3   5        113.73        116.53         6.23 o                         
   5   3   5       1308.80       1314.47        14.45 o                         
   6   3   5       2572.38       2604.62        22.90 o                         
   7   3   5        485.00        477.28         9.71 o                         
   8   3   5       2080.80       2085.21        19.88 o                         
   9   3   5       1465.52       1458.61        15.71 o                         
  10   3   5       9890.10      10035.34        68.48 o                         
  11   3   5        329.33        340.91         7.20 o                         
  12   3   5       4820.55       4860.52        34.44 o                         
  13   3   5        487.91        494.96         8.53 o                         
  14   3   5         13.31         11.00         3.69 o                         
  15   3   5        728.42        707.97        10.74 o                         
  16   3   5       1278.02       1275.99        14.49 o                         
  17   3   5       1716.48       1733.85        17.73 o                         
  18   3   5       1254.03       1260.23        14.89 o                         
  19   3   5        129.06        138.30         5.62 o                         
  20   3   5        247.64        261.61         7.15 o                         
  21   3   5        879.21        889.02        13.56 o                         
  22   3   5       1405.20       1409.66        15.36 o                         
  23   3   5       2709.06       2716.49        23.22 o                         
  24   3   5         41.23         41.37         5.06 o                         
  25   3   5       1237.35       1225.74        17.74 o                         
  26   3   5        684.84        685.88        14.64 o                         
  27   3   5         58.63         68.92         6.37 o                         
  28   3   5         66.19         72.21         6.76 o                         
  29   3   5        976.75        946.34        15.69 o                         
  30   3   5        565.87        570.64        12.90 o                         
  31   3   5         92.55         90.53         7.40 o                         
   0   4   5        385.66        371.39         9.52 o                         
   1   4   5         10.55         18.36         3.41 o                         
   2   4   5       1653.38       1676.45        20.62 o                         
   3   4   5        190.01        192.95         6.81 o                         
   4   4   5       1106.34       1135.72        14.33 o                         
   5   4   5         83.94        101.73         4.95 o                         
   6   4   5        304.91        308.62         7.70 o                         
   7   4   5         75.47         76.73         5.05 o                         
   8   4   5         45.06         46.62         3.89 o                         
   9   4   5       1760.93       1749.85        16.25 o                         
  10   4   5         26.84         34.29         3.80 o                         
  11   4   5       2162.70       2216.68        19.39 o                         
  12   4   5        186.45        207.97         7.88 o                         
  13   4   5       1226.79       1250.39        15.05 o                         
  14   4   5          8.68         12.72         3.83 o                         
  15   4   5        369.40        377.49         8.26 o                         
  16   4   5        252.63        254.35         8.37 o                         
  17   4   5        432.99        427.11        18.06 o                         
  18   4   5        630.40        647.57        11.39 o                         
  19   4   5          9.86          9.81         3.79 o                         
  20   4   5        143.32        163.32         6.46 o                         
  21   4   5        574.53        581.76         9.91 o                         
  22   4   5       1134.39       1139.02        13.82 o                         
  23   4   5        781.59        779.00        11.72 o                         
  24   4   5        689.09        674.39        12.76 o                         
  25   4   5        136.40        138.54         7.55 o                         
  26   4   5        171.09        180.07         8.39 o                         
  27   4   5        157.60        177.77         8.58 o                         
  28   4   5          9.92         -0.42         5.18 o                         
  29   4   5         82.04         89.56         7.27 o                         
  30   4   5         25.44         13.74         6.66 o                         
   1   5   5          0.88          1.24         2.72 o                         
   2   5   5        154.76        151.48         4.75 o                         
   3   5   5          3.48          1.39         2.71 o                         
   4   5   5         22.01         26.00         3.16 o                         
   5   5   5          8.29         17.08         2.90 o                         
   6   5   5        697.27        691.79         9.08 o                         
   7   5   5       1018.25       1036.32        12.06 o                         
   8   5   5         88.16         93.98         5.23 o                         
   9   5   5        525.20        538.30         9.11 o                         
  10   5   5        114.46         99.67         5.26 o                         
  11   5   5          0.35          1.37         4.00 o                         
  12   5   5        255.82        255.25         7.67 o                         
  13   5   5         85.67         94.17         5.75 o                         
  14   5   5        246.18        264.97         8.41 o                         
  15   5   5        216.60        221.57         7.93 o                         
  16   5   5         64.96         71.76         6.88 o                         
  17   5   5        261.59        260.85         8.87 o                         
  18   5   5         12.82         21.20         4.11 o                         
  19   5   5        466.57        493.58         9.45 o                         
  20   5   5         23.80         25.98         4.46 o                         
  21   5   5        306.44        317.02         8.12 o                         
  22   5   5        154.92        183.73         7.25 o                         
  23   5   5          0.29         -0.37         4.75 o                         
  24   5   5         40.17         46.33         5.83 o                         
  25   5   5          1.65         -4.95         4.95 o                         
  26   5   5        108.50        133.31         7.76 o                         
  27   5   5          0.24          7.76         5.26 o                         
  28   5   5         42.41         47.51         6.45 o                         
  29   5   5          8.57          8.85         5.54 o                         
  30   5   5          4.80          2.27         5.72 o                         
   0   6   5        108.56        123.27         6.01 o                         
   1   6   5        371.84        367.98         6.65 o                         
   2   6   5        581.43        581.09         7.86 o                         
   3   6   5        504.64        510.00         7.89 o                         
   4   6   5        316.61        332.68         7.23 o                         
   5   6   5         57.88         76.41         4.46 o                         
   6   6   5          0.34          2.26         3.03 o                         
   7   6   5         94.14        103.72         7.88 o                         
   8   6   5        115.02        116.78         6.13 o                         
   9   6   5         58.76         61.38         5.30 o                         
  10   6   5        150.74        155.46         6.97 o                         
  11   6   5         82.85         79.89         5.75 o                         
  12   6   5          8.92         14.38         6.82 o                         
  13   6   5        200.35        198.78         9.43 o                         
  14   6   5          0.03          2.22         4.93 o                         
  15   6   5        201.61        215.13        10.66 o                         
  16   6   5         39.52         38.44         4.63 o                         
  17   6   5         90.03        106.46         5.64 o                         
  18   6   5         12.84         16.18         4.15 o                         
  19   6   5         15.69         20.82         4.39 o                         
  20   6   5         23.23         28.32         4.60 o                         
  21   6   5          2.22         -0.38         4.71 o                         
  22   6   5         24.93         15.63         5.46 o                         
  23   6   5          4.09          4.12         5.85 o                         
  24   6   5        177.29        181.24         9.27 o                         
  25   6   5         32.89         36.56         6.59 o                         
  26   6   5        156.09        157.88         9.16 o                         
  27   6   5         40.66         43.47         6.81 o                         
  28   6   5          5.16         10.42         6.29 o                         
  29   6   5         91.08         96.01         8.17 o                         
   1   7   5        353.66        352.43         7.14 o                         
   2   7   5        653.95        667.29         9.53 o                         
   3   7   5       1171.95       1178.78        12.50 o                         
   4   7   5        940.14        940.64        11.96 o                         
   5   7   5        925.41        914.80        11.82 o                         
   6   7   5        236.22        247.75         7.74 o                         
   7   7   5         53.19         51.39         4.98 o                         
   8   7   5       1132.55       1117.51        14.90 o                         
   9   7   5        315.91        321.54         9.02 o                         
  10   7   5        797.58        799.30        12.75 o                         
  11   7   5          7.30         18.03         5.14 o                         
  12   7   5        275.03        276.32         9.59 o                         
  13   7   5        128.55        120.68         7.02 o                         
  14   7   5         17.79         15.01         4.96 o                         
  15   7   5        260.60        280.10        12.40 o                         
  16   7   5         26.90         33.06         5.67 o                         
  17   7   5        555.55        570.78        10.99 o                         
  18   7   5        355.40        344.83        10.55 o                         
  19   7   5          6.12          7.59         4.97 o                         
  20   7   5        130.27        132.15         8.86 o                         
  21   7   5         14.87         15.64         5.38 o                         
  22   7   5          7.94         14.34         5.75 o                         
  23   7   5        425.91        423.46        12.03 o                         
  24   7   5         65.61         70.71        10.71 o                         
  25   7   5        175.43        190.28        10.39 o                         
  26   7   5         47.94         40.12         6.73 o                         
  27   7   5         38.59         34.43         6.75 o                         
  28   7   5        136.22        134.83         8.87 o                         
   0   8   5         68.93         84.95         9.90 o                         
   1   8   5        499.15        510.61         9.00 o                         
   2   8   5       2618.06       2614.01        22.55 o                         
   3   8   5        493.38        490.07         8.58 o                         
   4   8   5       3062.06       3044.89        35.00 o                         
   5   8   5         77.63         83.99         5.82 o                         
   6   8   5        136.98        139.96         6.84 o                         
   7   8   5        295.52        310.31         8.94 o                         
   8   8   5       1020.24       1032.87        14.76 o                         
   9   8   5       2065.58       2072.83        21.97 o                         
  10   8   5         36.72         41.37         5.44 o                         
  11   8   5       3439.76       3452.47        31.33 o                         
  12   8   5        701.99        710.03        15.46 o                         
  13   8   5        228.73        244.13         8.39 o                         
  14   8   5         68.62         69.37         5.23 o                         
  15   8   5         44.78         54.74         5.14 o                         
  16   8   5        716.26        730.64        11.68 o                         
  17   8   5        316.14        299.77         9.40 o                         
  18   8   5        118.72        124.78        10.29 o                         
  19   8   5         28.83         25.92         8.19 o                         
  20   8   5         11.27         26.23         6.36 o                         
  21   8   5        389.91        398.05        13.32 o                         
  22   8   5        894.94        891.71        18.20 o                         
  23   8   5        367.72        331.29        12.78 o                         
  24   8   5       1552.02       1543.96        24.63 o                         
  25   8   5         36.70         52.30         7.87 o                         
  26   8   5        344.25        366.26        16.84 o                         
  27   8   5         63.72         56.79         7.96 o                         
   1   9   5       1299.37       1324.16        14.08 o                         
   2   9   5        384.81        371.99         8.95 o                         
   3   9   5       2006.01       2026.15        21.45 o                         
   4   9   5         49.88         58.61         5.40 o                         
   5   9   5        572.26        562.75        12.43 o                         
   6   9   5        197.35        207.31         7.92 o                         
   7   9   5        338.01        334.27         9.57 o                         
   8   9   5       1204.37       1205.18        16.29 o                         
   9   9   5        729.56        734.70        13.02 o                         
  10   9   5       2677.72       2743.06        29.65 o                         
  11   9   5          0.78          3.61         4.55 o                         
  12   9   5       1378.72       1392.72        16.03 o                         
  13   9   5          1.16          4.03         4.10 o                         
  14   9   5         13.74         20.90         4.45 o                         
  15   9   5         31.15         35.16         6.02 o                         
  16   9   5        146.88        148.11        12.71 o                         
  17   9   5        400.68        400.38        12.43 o                         
  18   9   5        203.15        177.13        10.51 o                         
  19   9   5         18.80         28.60         6.59 o                         
  20   9   5         54.61         54.88         7.50 o                         
  21   9   5        218.58        241.21        11.42 o                         
  22   9   5        247.67        270.45        12.28 o                         
  23   9   5       1395.95       1322.10        32.16 o                         
  24   9   5         25.35         20.39         7.01 o                         
  25   9   5        458.03        442.23        14.42 o                         
   0  10   5       1080.86       1079.89        21.57 o                         
   1  10   5         17.95         28.57         4.43 o                         
   2  10   5       1072.97       1091.21        16.78 o                         
   3  10   5         21.29         22.26         4.52 o                         
   4  10   5          6.56         12.33         4.37 o                         
   5  10   5        195.68        211.73         8.28 o                         
   6  10   5          0.11         -2.83         4.39 o                         
   7  10   5        590.33        600.05        12.22 o                         
   8  10   5          0.16          5.01         4.43 o                         
   9  10   5         52.75         55.06         5.52 o                         
  10  10   5        193.88        206.11        10.24 o                         
  11  10   5        303.59        303.84         9.17 o                         
  12  10   5        109.00        117.16         7.73 o                         
  13  10   5        290.47        314.38        19.55 o                         
  14  10   5          2.89          6.81         5.50 o                         
  15  10   5        110.40        112.16         8.21 o                         
  16  10   5         88.90         82.75         7.95 o                         
  17  10   5         93.52         93.39         8.25 o                         
  18  10   5          1.78         -5.83         5.83 o                         
  19  10   5         49.38         40.37        10.04 o                         
  20  10   5         68.01         76.94         9.65 o                         
  21  10   5          0.23          6.21         7.92 o                         
  22  10   5        195.07        193.40        15.08 o                         
  23  10   5         66.67         52.85         9.55 o                         
  24  10   5         67.65         74.49        10.97 o                         
   1  11   5        122.17        132.62         6.73 o                         
   2  11   5         75.82         89.17         6.04 o                         
   3  11   5        157.43        170.19         6.71 o                         
   4  11   5        232.62        233.25         7.68 o                         
   5  11   5          1.70          7.66         3.90 o                         
   6  11   5        677.26        681.55        15.61 o                         
   7  11   5        189.79        217.00        11.62 o                         
   8  11   5         27.56         36.33        10.16 o                         
   9  11   5        248.60        290.34        13.28 o                         
  10  11   5        440.09        468.63        18.44 o                         
  11  11   5         18.27         24.98         6.84 o                         
  12  11   5         86.66         92.62         9.47 o                         
  13  11   5        288.29        317.47        14.05 o                         
  14  11   5          4.10          8.04         6.88 o                         
  15  11   5         24.84         25.17         7.68 o                         
  16  11   5         62.53         64.79         9.05 o                         
  17  11   5          9.22          5.01         7.03 o                         
  18  11   5        133.58        141.33        11.08 o                         
  19  11   5        218.91        205.10        12.96 o                         
  20  11   5         63.80         74.71         9.75 o                         
  21  11   5         47.58         60.70         9.70 o                         
  22  11   5        405.67        430.70        30.48 o                         
   0  12   5          1.02          6.57         7.64 o                         
   1  12   5         50.39         56.34         6.68 o                         
   2  12   5        149.81        162.66        11.15 o                         
   3  12   5        471.39        460.46        24.31 o                         
   4  12   5        275.21        248.32        17.10 o                         
   5  12   5          9.72         16.58         7.16 o                         
   6  12   5         48.53         42.92         8.46 o                         
   7  12   5          0.51         -5.35         7.03 o                         
   8  12   5          3.62          5.85         6.59 o                         
   9  12   5        255.02        272.35        16.50 o                         
  10  12   5          9.41         20.13         8.32 o                         
  11  12   5         26.13         24.38        10.16 o                         
  12  12   5         91.41         77.75        10.97 o                         
  13  12   5         29.56         28.73         9.15 o                         
  14  12   5          0.02         -2.74         8.89 o                         
  15  12   5         33.47         34.59         7.97 o                         
  16  12   5        172.34        178.76        12.07 o                         
  17  12   5         51.34         39.89         8.28 o                         
  18  12   5        101.58        117.84        10.73 o                         
  19  12   5        145.31        137.10        11.48 o                         
   1  13   5        145.06        177.65        20.32 o                         
   2  13   5        178.84        193.36        30.05 o                         
   3  13   5        889.94        907.77        26.64 o                         
   4  13   5         63.11         57.39        10.72 o                         
   5  13   5        120.98        125.07        13.13 o                         
   6  13   5          4.00         -5.25         6.71 o                         
   7  13   5          4.64          7.93         6.11 o                         
   8  13   5        327.63        351.81        13.08 o                         
   9  13   5        213.51        233.61        22.36 o                         
  10  13   5        664.75        662.06        27.58 o                         
  11  13   5          4.72          9.25         7.60 o                         
  12  13   5        401.31        402.97        15.80 o                         
  13  13   5          0.97         -2.73         7.93 o                         
  14  13   5         14.91         23.01         9.35 o                         
  15  13   5        232.78        256.92        16.63 o                         
  16  13   5        181.38        170.97        23.70 o                         
  17  13   5        160.61        172.64        21.16 o                         
   0  14   5          1.13         -8.46        11.85 o                         
   1  14   5          7.50          5.22         9.26 o                         
   2  14   5        401.84        444.97        36.41 o                         
   3  14   5        138.63        134.56        34.71 o                         
   4  14   5        629.82        670.76        23.95 o                         
   5  14   5          2.62          3.99        10.58 o                         
   6  14   5        114.74        126.68        11.22 o                         
   7  14   5         88.06        102.97         9.95 o                         
   8  14   5         59.97         74.58         9.47 o                         
   9  14   5       1023.75       1005.18        22.84 o                         
  10  14   5         38.43         49.76        17.60 o                         
  11  14   5        810.85        788.04        25.26 o                         
  12  14   5        329.87        320.65        25.89 o                         
  13  14   5        199.88        206.55        15.05 o                         
   1  15   5        638.26        667.59        25.40 o                         
   2  15   5         32.48         28.78        11.37 o                         
   3  15   5        613.63        558.92        22.75 o                         
   4  15   5         45.80         43.56        11.06 o                         
   5  15   5          0.91         11.95         9.86 o                         
   6  15   5         45.64         37.17        30.05 o                         
   7  15   5          5.22          4.69         7.65 o                         
   0   0   6          4.47         22.86        10.16 o                         
   1   0   6      10947.75      11227.79        91.69 o                         
   2   0   6         77.08         89.51        10.44 o                         
   3   0   6          8.50         24.37         5.62 o                         
   4   0   6        515.93        497.97        10.72 o                         
   5   0   6       1305.04       1283.48        17.62 o                         
   6   0   6        186.57        192.48         8.00 o                         
   7   0   6       4873.39       4746.42        45.27 o                         
   8   0   6          8.45          7.71         6.01 o                         
   9   0   6        416.93        446.43        16.41 o                         
  10   0   6        407.17        414.83        14.13 o                         
  11   0   6         84.13         73.60         9.37 o                         
  12   0   6         35.47         44.98         7.53 o                         
  13   0   6       5185.22       5087.65        58.01 o                         
  14   0   6          8.80         23.26         7.20 o                         
  15   0   6       3296.96       3241.15        42.25 o                         
  16   0   6        301.83        310.91        13.68 o                         
  17   0   6        718.33        682.61        17.90 o                         
  18   0   6        527.27        553.27        16.86 o                         
  19   0   6       4002.14       4023.93        50.42 o                         
  20   0   6          3.15          7.26         6.95 o                         
  21   0   6       1235.31       1255.45        32.04 o                         
  22   0   6        835.25        897.48        27.24 o                         
  23   0   6        462.37        474.65        21.85 o                         
  24   0   6         67.46         69.73        12.70 o                         
  25   0   6         24.92         26.15        16.93 o                         
  26   0   6          8.85         -4.44         9.86 o                         
  27   0   6       1484.53       1471.48        36.21 o                         
  28   0   6         11.48         21.77        10.72 o                         
  29   0   6         97.52        105.82        13.98 o                         
   1   1   6       5088.02       5174.48        35.25 o                         
   2   1   6         10.94         21.81         4.14 o                         
   3   1   6        195.16        202.06         6.54 o                         
   4   1   6        286.92        298.10         5.87 o                         
   5   1   6        142.48        147.79         6.87 o                         
   6   1   6         44.59         44.99         3.79 o                         
   7   1   6       1825.55       1802.75        17.08 o                         
   8   1   6         26.23         14.92         4.08 o                         
   9   1   6        451.44        469.87        10.78 o                         
  10   1   6        142.87        142.37         7.40 o                         
  11   1   6         23.01         38.66         5.80 o                         
  12   1   6       1066.60       1046.40        16.32 o                         
  13   1   6       4053.02       4035.41        37.94 o                         
  14   1   6         84.82         94.46         8.73 o                         
  15   1   6        714.84        729.16        12.88 o                         
  16   1   6        647.54        645.43        12.54 o                         
  17   1   6         25.07         26.81         5.34 o                         
  18   1   6         33.64         35.40         5.43 o                         
  19   1   6        946.21        936.48        16.64 o                         
  20   1   6         52.11         55.13         7.01 o                         
  21   1   6       1072.41       1058.51        18.22 o                         
  22   1   6          0.04         -0.80         6.72 o                         
  23   1   6        108.31        112.07         9.65 o                         
  24   1   6        330.16        304.46        13.40 o                         
  25   1   6         19.35         11.64         7.12 o                         
  26   1   6          2.89          9.50         7.58 o                         
  27   1   6        452.19        463.93        26.89 o                         
  28   1   6         40.52         38.27         8.11 o                         
  29   1   6          7.68          2.22         7.51 o                         
   0   2   6        141.75        145.56         6.90 o                         
   1   2   6         15.11         15.14         2.91 o                         
   2   2   6        207.71        220.82         5.50 o                         
   3   2   6        936.61        948.21        10.04 o                         
   4   2   6          8.93          6.84         2.93 o                         
   5   2   6         20.19         21.81         3.39 o                         
   6   2   6        408.53        396.31         8.05 o                         
   7   2   6        749.22        746.48        10.69 o                         
   8   2   6         94.32         93.85         6.13 o                         
   9   2   6         24.00         20.76         4.11 o                         
  10   2   6        524.57        515.23        10.28 o                         
  11   2   6        368.67        346.58         9.04 o                         
  12   2   6          7.62         11.79         4.63 o                         
  13   2   6         38.10         42.91         6.02 o                         
  14   2   6         28.53         26.47         6.12 o                         
  15   2   6         36.94         34.12         5.79 o                         
  16   2   6          0.90          2.01         5.32 o                         
  17   2   6        483.45        486.79        12.36 o                         
  18   2   6        647.96        627.32        13.96 o                         
  19   2   6         86.66         93.13        10.33 o                         
  20   2   6        110.99        122.87         9.47 o                         
  21   2   6        121.00        129.24         8.40 o                         
  22   2   6         53.32         63.91         9.29 o                         
  23   2   6        183.61        200.21        12.34 o                         
  24   2   6          0.00          8.75         6.89 o                         
  25   2   6         48.55         33.82         7.65 o                         
  26   2   6         47.24         49.79        10.09 o                         
  27   2   6         48.17         42.48         9.81 o                         
  28   2   6          0.02         -6.82         8.14 o                         
  29   2   6         58.58         62.03        12.31 o                         
   1   3   6         24.04         26.50         3.55 o                         
   2   3   6          0.04          2.90         3.43 o                         
   3   3   6          8.75          8.74         3.61 o                         
   4   3   6        425.76        440.06         7.37 o                         
   5   3   6         26.01         27.46         4.06 o                         
   6   3   6         35.48         38.88         4.44 o                         
   7   3   6        170.14        170.68         6.32 o                         
   8   3   6         89.55         91.41         5.19 o                         
   9   3   6          9.28         12.14         4.06 o                         
  10   3   6          0.01          4.06         3.94 o                         
  11   3   6          0.89          4.19         4.28 o                         
  12   3   6        115.44        115.87         6.66 o                         
  13   3   6        100.43        101.47         6.21 o                         
  14   3   6          0.08         -1.89         4.48 o                         
  15   3   6         20.66         25.57         5.19 o                         
  16   3   6         94.76         98.07         6.80 o                         
  17   3   6          0.91          5.13         5.58 o                         
  18   3   6          1.40          5.13         5.56 o                         
  19   3   6         40.38         41.76         7.73 o                         
  20   3   6         44.33         52.48         6.75 o                         
  21   3   6         36.96         36.97        11.24 o                         
  22   3   6         15.10         15.92         7.87 o                         
  23   3   6          7.83         11.05         8.60 o                         
  24   3   6        103.47         93.38        10.87 o                         
  25   3   6          5.63          7.43         8.41 o                         
  26   3   6          0.70          3.42         8.19 o                         
  27   3   6         15.71         -3.63         8.57 o                         
  28   3   6          0.48         -5.52         8.68 o                         
  29   3   6          2.03          3.03         8.89 o                         
   0   4   6        467.16        444.83        11.62 o                         
   1   4   6        572.33        571.71         8.93 o                         
   2   4   6        363.08        339.94         7.44 o                         
   3   4   6        422.59        438.75         8.72 o                         
   4   4   6          5.66          9.27         3.45 o                         
   5   4   6        112.73        125.99         5.86 o                         
   6   4   6         41.02         47.95         4.72 o                         
   7   4   6       1646.70       1611.64        16.72 o                         
   8   4   6          6.22          4.61         4.17 o                         
   9   4   6          3.89          2.42         4.07 o                         
  10   4   6         79.72         87.51         5.53 o                         
  11   4   6        127.28        132.77         6.26 o                         
  12   4   6         37.94         39.86         4.89 o                         
  13   4   6        686.93        688.48        13.13 o                         
  14   4   6         51.74         65.19         6.06 o                         
  15   4   6        116.06        113.32         6.96 o                         
  16   4   6         15.49         16.24         5.22 o                         
  17   4   6        221.69        232.96         9.49 o                         
  18   4   6          0.08          5.42         5.65 o                         
  19   4   6        503.57        518.86        12.74 o                         
  20   4   6         36.51         46.52         8.31 o                         
  21   4   6        391.03        393.21        16.49 o                         
  22   4   6          0.18          5.61         8.13 o                         
  23   4   6        197.02        228.96        14.35 o                         
  24   4   6         20.25         15.99         8.62 o                         
  25   4   6        138.57        137.73        12.16 o                         
  26   4   6        118.68        129.97        14.46 o                         
  27   4   6        422.28        416.41        20.32 o                         
  28   4   6         42.28         29.30        12.69 o                         
   1   5   6       5626.88       5580.37        32.63 o                         
   2   5   6        256.95        273.01         6.10 o                         
   3   5   6         83.16         81.90         4.55 o                         
   4   5   6        185.69        191.13         8.62 o                         
   5   5   6        733.15        727.19        10.39 o                         
   6   5   6        179.80        192.27         6.68 o                         
   7   5   6       2505.21       2475.41        20.47 o                         
   8   5   6        424.77        427.12         8.37 o                         
   9   5   6        193.43        210.81         7.18 o                         
  10   5   6         97.08        103.68         5.79 o                         
  11   5   6          1.38          6.08         4.18 o                         
  12   5   6        112.87        117.60         6.34 o                         
  13   5   6       3837.59       3899.09        31.42 o                         
  14   5   6          9.46         22.17         4.67 o                         
  15   5   6       1045.27       1054.73        15.21 o                         
  16   5   6         18.69         29.12         5.17 o                         
  17   5   6          9.45         17.50         5.03 o                         
  18   5   6         98.28        100.20         6.93 o                         
  19   5   6       1305.86       1295.34        20.79 o                         
  20   5   6          0.32         -5.18         6.26 o                         
  21   5   6       2032.19       2024.78        38.70 o                         
  22   5   6         30.58         56.78        12.95 o                         
  23   5   6         45.15         36.32         7.37 o                         
  24   5   6         27.59         21.69         7.37 o                         
  25   5   6          4.68          3.62         6.63 o                         
  26   5   6          0.35         -6.54         6.54 o                         
  27   5   6        474.34        501.68        15.87 o                         
   0   6   6        107.60        103.91         6.46 o                         
   1   6   6       6398.50       6382.03        36.87 o                         
   2   6   6        682.62        657.90         8.59 o                         
   3   6   6         20.34         26.73         3.86 o                         
   4   6   6        353.76        350.93         6.96 o                         
   5   6   6        526.23        540.59         9.89 o                         
   6   6   6          0.85          2.88         3.81 o                         
   7   6   6       2161.35       2154.56        20.50 o                         
   8   6   6         39.83         47.25         4.95 o                         
   9   6   6        619.53        631.33        11.88 o                         
  10   6   6         38.95         46.02         5.18 o                         
  11   6   6        126.99        131.60        10.47 o                         
  12   6   6          0.98          2.07         4.71 o                         
  13   6   6       3146.73       3124.10        29.74 o                         
  14   6   6          5.02          6.46         5.70 o                         
  15   6   6       2130.04       2139.24        23.75 o                         
  16   6   6         54.74         54.97         7.26 o                         
  17   6   6        424.63        420.31        12.23 o                         
  18   6   6          0.37         -1.72         7.39 o                         
  19   6   6       2166.41       2182.28        29.50 o                         
  20   6   6         20.52         23.48         7.00 o                         
  21   6   6        588.08        589.56        24.20 o                         
  22   6   6        254.32        268.77        12.25 o                         
  23   6   6        532.81        534.23        21.75 o                         
  24   6   6         83.85         88.75         9.05 o                         
  25   6   6         45.46         42.83         7.92 o                         
  26   6   6        100.37        105.51         9.45 o                         
   1   7   6        983.36        955.58        10.56 o                         
   2   7   6         13.48         18.12         3.61 o                         
   3   7   6        478.32        482.84         8.29 o                         
   4   7   6         42.17         49.68         4.25 o                         
   5   7   6         70.87         65.52         4.85 o                         
   6   7   6        209.10        202.21         7.98 o                         
   7   7   6        354.88        361.77        10.67 o                         
   8   7   6         63.58         57.44         6.04 o                         
   9   7   6        548.47        552.43        14.20 o                         
  10   7   6         21.85         28.74         6.50 o                         
  11   7   6        152.16        153.78         7.67 o                         
  12   7   6         87.02        102.00         7.95 o                         
  13   7   6       1073.54       1079.38        16.94 o                         
  14   7   6          0.25         -4.70         4.70 o                         
  15   7   6         11.55         21.47         7.73 o                         
  16   7   6         42.66         37.97         8.05 o                         
  17   7   6        176.25        165.17        11.80 o                         
  18   7   6          3.07          6.13         7.33 o                         
  19   7   6        214.88        186.67        12.45 o                         
  20   7   6          5.58         -1.24        15.26 o                         
  21   7   6        139.34        140.17        11.93 o                         
  22   7   6         60.16         61.63         9.99 o                         
  23   7   6        136.50        156.12        12.33 o                         
  24   7   6         20.22         16.32         8.59 o                         
  25   7   6        128.84        133.41        12.14 o                         
   0   8   6        251.05        276.53        16.74 o                         
   1   8   6        356.35        360.26         9.36 o                         
   2   8   6         13.03         15.90         3.83 o                         
   3   8   6        693.39        725.53        10.90 o                         
   4   8   6          0.04         -3.72         4.11 o                         
   5   8   6          9.29         17.28         4.47 o                         
   6   8   6         36.68         40.55         4.95 o                         
   7   8   6         17.25         20.63         4.99 o                         
   8   8   6         30.43         33.03         5.24 o                         
   9   8   6        160.03        165.05         7.84 o                         
  10   8   6         25.17         35.07         5.61 o                         
  11   8   6        282.95        293.62        10.02 o                         
  12   8   6         61.80         68.78         6.44 o                         
  13   8   6         79.38         74.47         8.13 o                         
  14   8   6          3.34          8.00         7.17 o                         
  15   8   6        225.32        234.78        13.25 o                         
  16   8   6         50.57         46.93         8.55 o                         
  17   8   6        351.16        345.89        15.16 o                         
  18   8   6         55.08         45.92         9.09 o                         
  19   8   6         49.48         54.98         9.51 o                         
  20   8   6          8.97          6.84         8.13 o                         
  21   8   6         11.62         11.12         8.34 o                         
  22   8   6          0.02         -6.31         7.80 o                         
  23   8   6         87.31         81.19        10.66 o                         
  24   8   6          0.54         -6.08         7.53 o                         
   1   9   6        126.79        126.05         6.28 o                         
   2   9   6        103.08        111.80         6.16 o                         
   3   9   6         70.64         78.43         5.73 o                         
   4   9   6        112.80        118.87         6.24 o                         
   5   9   6         22.28         12.57         4.43 o                         
   6   9   6         23.12         23.17         4.55 o                         
   7   9   6        479.33        500.54        10.63 o                         
   8   9   6         41.80         58.45         6.50 o                         
   9   9   6         25.59         35.81         5.69 o                         
  10   9   6         23.86         33.04         7.80 o                         
  11   9   6         22.73         26.57         7.80 o                         
  12   9   6          0.04         20.14         7.47 o                         
  13   9   6        607.55        614.56        17.97 o                         
  14   9   6        219.40        247.68        13.90 o                         
  15   9   6        154.25        154.35        11.77 o                         
  16   9   6          0.05          6.57         7.45 o                         
  17   9   6         14.28         18.30        11.30 o                         
  18   9   6          0.13         -7.42         7.42 o                         
  19   9   6        179.27        196.51        13.37 o                         
  20   9   6         12.52          9.93         8.39 o                         
  21   9   6         92.06         94.95        13.74 o                         
  22   9   6         21.10         20.26        11.16 o                         
  23   9   6          5.84         -2.15         7.93 o                         
   0  10   6          0.07          7.63         7.09 o                         
   1  10   6        640.69        632.67        12.95 o                         
   2  10   6        203.22        214.19        10.79 o                         
   3  10   6         45.75         59.08         6.37 o                         
   4  10   6          7.01         10.45         5.22 o                         
   5  10   6         49.79         58.24         6.50 o                         
   6  10   6         29.28         31.47         7.43 o                         
   7  10   6       1291.03       1262.44        24.57 o                         
   8  10   6        141.50        152.64         9.45 o                         
   9  10   6         38.86         32.80         7.36 o                         
  10  10   6         18.27         19.23         7.79 o                         
  11  10   6         93.28         92.15        10.35 o                         
  12  10   6         18.12         10.80         7.70 o                         
  13  10   6        783.48        793.46        20.32 o                         
  14  10   6         38.06         31.39        13.15 o                         
  15  10   6        224.37        229.15        13.74 o                         
  16  10   6         45.26         43.86        11.13 o                         
  17  10   6        119.99        107.25        11.51 o                         
  18  10   6          5.59         -2.72         7.92 o                         
  19  10   6        734.23        760.57        20.71 o                         
  20  10   6        146.54        158.27        11.91 o                         
  21  10   6        385.64        369.46        20.85 o                         
   1  11   6       2339.20       2321.13        29.97 o                         
   2  11   6         42.28         42.12         7.29 o                         
   3  11   6         32.59         37.15         7.06 o                         
   4  11   6         91.27         96.68         8.65 o                         
   5  11   6        253.86        238.26        11.11 o                         
   6  11   6          1.57         -5.72         6.17 o                         
   7  11   6        849.92        849.79        18.07 o                         
   8  11   6        241.91        227.73        12.97 o                         
   9  11   6        114.99        138.62        11.22 o                         
  10  11   6         70.59         76.19         9.20 o                         
  11  11   6         16.05         18.43         7.08 o                         
  12  11   6         50.15         51.43         9.11 o                         
  13  11   6       1550.07       1600.18        28.66 o                         
  14  11   6         30.78         22.38         8.28 o                         
  15  11   6        591.17        574.93        20.55 o                         
  16  11   6          0.46          6.46         8.80 o                         
  17  11   6          1.38          1.69        17.78 o                         
  18  11   6        143.41        146.89        14.82 o                         
  19  11   6        758.21        765.54        38.11 o                         
   0  12   6          1.59         -9.73         9.73 o                         
   1  12   6       1330.68       1280.11        21.81 o                         
   2  12   6        330.93        309.64        14.96 o                         
   3  12   6         59.88         69.20         8.03 o                         
   4  12   6         43.17         56.43         7.69 o                         
   5  12   6         14.44         -2.30         6.23 o                         
   6  12   6          1.09         -6.00         6.00 o                         
   7  12   6        233.08        241.55        11.52 o                         
   8  12   6         18.49         12.30         6.94 o                         
   9  12   6        483.96        522.41        17.54 o                         
  10  12   6         86.53        107.63        13.17 o                         
  11  12   6        287.18        318.18        18.53 o                         
  12  12   6         18.83         39.86        10.72 o                         
  13  12   6        768.32        750.30        37.26 o                         
  14  12   6          3.30          6.72        10.12 o                         
  15  12   6        625.05        602.06        37.26 o                         
  16  12   6         52.23         47.80        11.33 o                         
   1  13   6         14.69         22.13         7.97 o                         
   2  13   6         26.72         26.19         8.14 o                         
   3  13   6        198.86        249.13        29.68 o                         
   4  13   6        108.46        104.36        10.39 o                         
   5  13   6        396.83        419.84        21.93 o                         
   6  13   6          0.14         -2.18         7.62 o                         
   7  13   6          0.09          2.34         7.97 o                         
   8  13   6         31.35         22.49         8.41 o                         
   9  13   6        240.76        254.95        16.93 o                         
  10  13   6         10.88         16.88         8.46 o                         
  11  13   6        275.48        302.43        14.95 o                         
  12  13   6          1.58          9.02         8.11 o                         
   0  14   6          0.09         -7.62        13.54 o                         
   1  14   6        452.30        465.81        20.95 o                         
   2  14   6          6.05          0.00         9.58 o                         
   3  14   6        132.23        150.61        21.59 o                         
   4  14   6          1.94         -5.87        11.43 o                         
   5  14   6         45.48         55.79        15.66 o                         
   6  14   6          4.00         -6.54         9.86 o                         
   1   1   7        380.42        367.51         8.38 o                         
   2   1   7         54.18         58.83         4.89 o                         
   3   1   7         26.50         36.40         5.02 o                         
   4   1   7        519.77        515.27        11.23 o                         
   5   1   7        543.94        547.59        10.79 o                         
   6   1   7         14.72          5.67         4.64 o                         
   7   1   7         32.12         42.71         5.22 o                         
   8   1   7        374.01        360.20         9.60 o                         
   9   1   7        170.53        166.24         6.89 o                         
  10   1   7        258.67        248.46         8.88 o                         
  11   1   7        155.90        147.69         7.48 o                         
  12   1   7         24.84         29.11         5.68 o                         
  13   1   7         13.64         16.32         6.11 o                         
  14   1   7          9.91          0.33         5.42 o                         
  15   1   7        306.00        293.18        13.44 o                         
  16   1   7         30.40         28.83         6.72 o                         
  17   1   7         21.43         31.64         6.67 o                         
  18   1   7         49.21         43.15         8.21 o                         
  19   1   7        146.15        159.27        10.49 o                         
  20   1   7         61.12         56.44         8.78 o                         
  21   1   7          4.83         -0.28         7.16 o                         
  22   1   7          0.64          2.53         7.40 o                         
  23   1   7        118.08        124.70        10.76 o                         
  24   1   7          1.68          5.71         7.47 o                         
  25   1   7         59.09         55.18         8.78 o                         
  26   1   7         70.73         70.17         9.19 o                         
   0   2   7        121.72        126.70        11.31 o                         
   1   2   7       2029.03       2008.09        19.16 o                         
   2   2   7       2134.58       2159.01        19.43 o                         
   3   2   7         15.90         17.60         4.46 o                         
   4   2   7        854.12        857.77        12.20 o                         
   5   2   7        104.87        100.94         5.78 o                         
   6   2   7         18.19         23.49         4.36 o                         
   7   2   7          8.24         17.12         4.63 o                         
   8   2   7        220.80        234.10         7.91 o                         
   9   2   7       2205.09       2220.25        38.23 o                         
  10   2   7        166.43        178.11         8.14 o                         
  11   2   7       2313.03       2316.82        24.64 o                         
  12   2   7        583.92        586.43        19.82 o                         
  13   2   7         41.64         42.96         5.80 o                         
  14   2   7          1.78         -2.58         7.64 o                         
  15   2   7         10.53         19.54         6.24 o                         
  16   2   7        336.00        356.56        12.80 o                         
  17   2   7         25.53         34.40         7.83 o                         
  18   2   7         70.37         64.05         8.50 o                         
  19   2   7        375.73        360.99        21.14 o                         
  20   2   7         14.77          6.28        11.12 o                         
  21   2   7       1176.46       1112.25        46.70 o                         
  22   2   7        635.20        633.84        17.72 o                         
  23   2   7         39.32         50.01         8.67 o                         
  24   2   7        496.88        488.80        22.05 o                         
  25   2   7         83.14         86.07         9.69 o                         
  26   2   7        323.31        294.59        25.33 o                         
   1   3   7        515.61        522.64        10.42 o                         
   2   3   7        445.36        440.14         9.33 o                         
   3   3   7       3135.10       3110.56        24.48 o                         
   4   3   7          0.95          0.91         3.75 o                         
   5   3   7       2246.42       2268.26        20.16 o                         
   6   3   7        636.65        644.60        10.36 o                         
   7   3   7       2161.88       2148.23        19.72 o                         
   8   3   7       1265.98       1261.79        15.58 o                         
   9   3   7        303.37        306.44         9.56 o                         
  10   3   7       1318.12       1346.67        17.85 o                         
  11   3   7        313.65        316.05        10.10 o                         
  12   3   7       2236.99       2203.68        24.16 o                         
  13   3   7       1544.58       1540.49        19.77 o                         
  14   3   7         16.09         28.68         9.07 o                         
  15   3   7       1334.98       1301.07        18.54 o                         
  16   3   7         24.33         18.75         8.56 o                         
  17   3   7        388.49        394.44        14.97 o                         
  18   3   7        581.55        567.98        16.54 o                         
  19   3   7          0.48         -6.54         6.54 o                         
  20   3   7        217.84        196.88        15.38 o                         
  21   3   7         33.62         36.33         8.26 o                         
  22   3   7        266.83        276.95        13.42 o                         
  23   3   7       1289.40       1263.27        27.81 o                         
  24   3   7         15.82          9.34         9.18 o                         
  25   3   7       1349.91       1348.58        40.73 o                         
  26   3   7        207.30        210.89        14.79 o                         
   0   4   7          2.29          4.93         5.96 o                         
   1   4   7       1045.78       1054.61        13.83 o                         
   2   4   7       1720.21       1737.66        17.09 o                         
   3   4   7          2.19          6.08         4.02 o                         
   4   4   7        239.81        253.93         7.65 o                         
   5   4   7        412.99        396.89         8.56 o                         
   6   4   7          4.22          7.48         4.10 o                         
   7   4   7        140.45        146.68         6.35 o                         
   8   4   7         98.56        111.11         5.96 o                         
   9   4   7        817.76        790.74        13.37 o                         
  10   4   7        272.51        287.31        16.72 o                         
  11   4   7        972.68        985.48        14.33 o                         
  12   4   7        230.97        239.54         9.27 o                         
  13   4   7         66.50         81.39         6.86 o                         
  14   4   7         14.17         21.41         5.63 o                         
  15   4   7         48.83         44.04         6.75 o                         
  16   4   7         32.45         35.00         7.82 o                         
  17   4   7          4.14          5.03         7.01 o                         
  18   4   7          0.80          8.59         7.08 o                         
  19   4   7         78.61         66.42        10.20 o                         
  20   4   7          7.20         13.91         8.59 o                         
  21   4   7        459.63        450.65        24.30 o                         
  22   4   7        266.62        271.21        15.53 o                         
  23   4   7          1.32         -1.11         8.64 o                         
  24   4   7        275.53        270.72        15.77 o                         
  25   4   7        144.41        143.27        12.57 o                         
   1   5   7        594.94        603.65        14.43 o                         
   2   5   7         31.88         30.18         4.46 o                         
   3   5   7         26.30         42.56         5.04 o                         
   4   5   7        801.85        822.64        11.78 o                         
   5   5   7        104.46        107.34         5.85 o                         
   6   5   7         30.28         37.54         4.80 o                         
   7   5   7          1.91          7.60         4.35 o                         
   8   5   7        247.48        250.79        13.04 o                         
   9   5   7        127.17        146.48         7.14 o                         
  10   5   7          0.74          5.26         4.72 o                         
  11   5   7        189.88        209.31         8.87 o                         
  12   5   7        106.56        116.73         7.33 o                         
  13   5   7        301.56        320.13        13.37 o                         
  14   5   7         18.11         11.21         8.23 o                         
  15   5   7          2.77        -10.46        10.46 o                         
  16   5   7         34.67         47.26        19.47 o                         
  17   5   7          6.56          1.65         8.28 o                         
  18   5   7          8.24         15.90         9.33 o                         
  19   5   7         97.72        110.98        11.44 o                         
  20   5   7        106.28        100.64        11.21 o                         
  21   5   7          3.16         -3.81         8.28 o                         
  22   5   7         54.86         57.78        10.20 o                         
  23   5   7         12.77         17.90         8.92 o                         
  24   5   7         85.82         70.57        10.80 o                         
   0   6   7          0.83          4.43         5.66 o                         
   1   6   7         42.89         50.17         4.86 o                         
   2   6   7         14.87         19.25         4.39 o                         
   3   6   7          2.08          2.04         4.06 o                         
   4   6   7        165.38        175.68         7.12 o                         
   5   6   7          5.18         18.50         4.33 o                         
   6   6   7        109.70        117.68         6.40 o                         
   7   6   7         82.60         78.35         5.98 o                         
   8   6   7        147.92        153.52         7.17 o                         
   9   6   7        103.48        103.95         7.08 o                         
  10   6   7        167.71        177.36         8.49 o                         
  11   6   7         40.46         51.14         7.06 o                         
  12   6   7         83.42         83.92        10.17 o                         
  13   6   7         10.45          0.46         9.09 o                         
  14   6   7          7.64          3.59        26.66 o                         
  15   6   7         38.03         34.02        12.40 o                         
  16   6   7         36.64         50.89        12.78 o                         
  17   6   7         19.20         43.70        20.74 o                         
  18   6   7        194.23        198.49        17.84 o                         
  19   6   7         97.23         93.51        14.66 o                         
  20   6   7         17.24         11.11        11.93 o                         
  21   6   7        160.91        136.78        24.97 o                         
  22   6   7         79.32         98.36        23.70 o                         
  23   6   7         24.82         14.56        11.79 o                         
   1   7   7         33.66         48.09         4.17 o                         
   2   7   7        184.02        194.23         5.80 o                         
   3   7   7        167.07        180.72         6.32 o                         
   4   7   7          7.24         15.09         4.17 o                         
   5   7   7        634.46        630.51        13.19 o                         
   6   7   7         68.67         76.32         5.09 o                         
   7   7   7         46.93         46.55         5.05 o                         
   8   7   7        173.67        182.80         8.69 o                         
   9   7   7        134.12        131.17         8.23 o                         
  10   7   7        486.88        501.61        14.60 o                         
  11   7   7         35.63         29.30        11.69 o                         
  12   7   7        477.92        493.20        16.80 o                         
  13   7   7        151.04        153.04        11.39 o                         
  14   7   7         39.13         35.19         8.79 o                         
  15   7   7        745.52        709.99        19.40 o                         
  16   7   7        308.94        299.08        14.63 o                         
  17   7   7        116.68        118.48        11.33 o                         
  18   7   7        154.25        162.60        13.12 o                         
  19   7   7        179.30        181.63        30.05 o                         
  20   7   7          0.88         -6.04        10.96 o                         
  21   7   7         24.34         27.70        11.93 o                         
  22   7   7         20.86         46.61        13.38 o                         
   0   8   7        202.00        236.45        15.52 o                         
   1   8   7        890.36        898.61        11.85 o                         
   2   8   7        615.23        613.90         9.98 o                         
   3   8   7          0.84          6.16         3.75 o                         
   4   8   7        552.20        574.11        11.24 o                         
   5   8   7          3.87          5.82         5.07 o                         
   6   8   7         74.98         65.26         7.02 o                         
   7   8   7        210.36        208.87         9.42 o                         
   8   8   7         43.97         49.04         7.48 o                         
   9   8   7       2115.44       2114.10        29.07 o                         
  10   8   7         24.85         24.05         7.22 o                         
  11   8   7       1805.09       1803.61        30.72 o                         
  12   8   7        410.11        447.40        17.15 o                         
  13   8   7        150.57        172.32        16.67 o                         
  14   8   7          4.37          7.72         7.84 o                         
  15   8   7         57.45         65.26         9.55 o                         
  16   8   7        401.86        404.50        27.39 o                         
  17   8   7          7.93          6.77         8.58 o                         
  18   8   7        455.80        466.48        17.61 o                         
  19   8   7        461.05        427.33        17.45 o                         
  20   8   7          6.87         15.68         8.19 o                         
  21   8   7       1416.45       1383.44        27.72 o                         
   1   9   7        201.05        206.98        10.42 o                         
   2   9   7         17.36         25.53         6.36 o                         
   3   9   7       1251.68       1238.71        26.29 o                         
   4   9   7        324.67        321.46        11.55 o                         
   5   9   7        454.06        440.28        11.96 o                         
   6   9   7        278.93        292.62        13.58 o                         
   7   9   7        369.43        370.76        11.78 o                         
   8   9   7        283.97        301.00        15.62 o                         
   9   9   7          6.13         16.43         6.79 o                         
  10   9   7        490.11        489.21        15.16 o                         
  11   9   7        224.79        226.80        11.80 o                         
  12   9   7       2039.04       1961.48        28.59 o                         
  13   9   7        844.46        828.21        25.34 o                         
  14   9   7         35.00         45.19         9.33 o                         
  15   9   7        750.21        774.57        20.84 o                         
  16   9   7        222.00        226.78        14.19 o                         
  17   9   7        138.02        131.21        11.75 o                         
  18   9   7        126.99        145.16        11.88 o                         
  19   9   7         49.17         54.86        11.73 o                         
   0  10   7         35.15         48.98        16.08 o                         
   1  10   7         26.42         24.95         6.61 o                         
   2  10   7        119.80        127.43         8.98 o                         
   3  10   7         54.87         53.72         7.55 o                         
   4  10   7          5.08          6.81         6.18 o                         
   5  10   7        244.34        234.21        11.32 o                         
   6  10   7         50.60         64.76         7.90 o                         
   7  10   7        113.99        133.96        14.11 o                         
   8  10   7         10.91          6.79         5.89 o                         
   9  10   7        134.78        129.26         9.76 o                         
  10  10   7          9.08          9.93         7.12 o                         
  11  10   7         71.96         75.19         8.60 o                         
  12  10   7         27.28         29.88         7.50 o                         
  13  10   7        253.11        264.03        12.74 o                         
  14  10   7         12.11          5.58         7.33 o                         
  15  10   7        248.27        293.27        15.25 o                         
  16  10   7         14.54         13.75         8.19 o                         
  17  10   7          6.60          9.84        10.05 o                         
   1  11   7        116.05        126.33        13.13 o                         
   2  11   7        225.77        223.61        11.28 o                         
   3  11   7         42.21         49.55         7.68 o                         
   4  11   7         13.88         17.15         8.92 o                         
   5  11   7         26.29         31.73         7.36 o                         
   6  11   7          9.98         16.66         6.74 o                         
   7  11   7        170.90        196.38        15.02 o                         
   8  11   7          0.52         12.43        11.97 o                         
   9  11   7        123.75        120.36         9.59 o                         
  10  11   7         94.47        116.57         9.60 o                         
  11  11   7         57.91         82.18        12.48 o                         
  12  11   7          5.21         -3.25         8.92 o                         
  13  11   7        144.63        159.80        10.73 o                         
  14  11   7        188.10        210.41        11.82 o                         
   0  12   7        121.92        113.82        13.12 o                         
   1  12   7        266.72        271.82        18.82 o                         
   2  12   7        118.94        105.94         9.39 o                         
   3  12   7          0.61         13.68         7.02 o                         
   4  12   7        252.47        266.31        12.44 o                         
   5  12   7          6.44          6.67         7.33 o                         
   6  12   7         17.38         17.57         7.10 o                         
   7  12   7          3.74          5.57         6.64 o                         
   8  12   7        501.13        528.55        18.94 o                         
   9  12   7         40.00         39.33         7.79 o                         
  10  12   7          5.46          7.72         7.13 o                         
   0   0   8       1249.77       1251.05        39.81 o                         
   1   0   8         54.29         51.71         7.25 o                         
   2   0   8        129.19        129.21         8.93 o                         
   3   0   8        638.79        650.89        15.63 o                         
   4   0   8       5101.70       5020.98        51.08 o                         
   5   0   8         25.12         31.96         8.03 o                         
   6   0   8         44.82         50.49        12.70 o                         
   7   0   8        256.30        268.01        13.76 o                         
   8   0   8       2881.07       2869.13        40.18 o                         
   9   0   8        335.53        345.58        15.41 o                         
  10   0   8          1.37         -3.71         7.13 o                         
  11   0   8        531.65        523.40        17.86 o                         
  12   0   8        583.78        598.52        18.59 o                         
  13   0   8       1601.57       1569.98        29.06 o                         
  14   0   8         12.96          7.88         8.43 o                         
  15   0   8        515.98        515.44        18.37 o                         
  16   0   8        778.21        814.73        29.35 o                         
  17   0   8          1.98          8.02         8.34 o                         
  18   0   8          8.19         -8.04        23.28 o                         
  19   0   8          3.77         -9.97         9.97 o                         
  20   0   8          1.40         -7.21        11.06 o                         
  21   0   8        934.68        938.74        54.63 o                         
  22   0   8          8.97         10.11        11.33 o                         
  23   0   8         46.54         41.97        12.26 o                         
   1   1   8        131.11        119.60         6.22 o                         
   2   1   8        806.92        791.01        11.97 o                         
   3   1   8        473.07        468.48         9.78 o                         
   4   1   8         70.18         81.45         6.26 o                         
   5   1   8          5.77         16.18         5.06 o                         
   6   1   8         20.41         25.86         5.28 o                         
   7   1   8         55.43         56.04         6.39 o                         
   8   1   8         72.44         77.27         7.23 o                         
   9   1   8        303.72        277.23        11.88 o                         
  10   1   8       3121.87       2985.42        32.78 o                         
  11   1   8        283.69        270.45        11.04 o                         
  12   1   8          2.93         -1.20         5.91 o                         
  13   1   8        255.04        245.21        11.27 o                         
  14   1   8         29.00         35.32         7.20 o                         
  15   1   8        448.95        448.82        13.80 o                         
  16   1   8          6.85         11.80         6.93 o                         
  17   1   8         79.28         73.68         9.40 o                         
  18   1   8        355.12        373.69        15.73 o                         
  19   1   8        242.09        228.38        12.82 o                         
  20   1   8         66.48         53.32         9.16 o                         
  21   1   8        706.11        679.15        20.78 o                         
  22   1   8        323.75        305.32        16.01 o                         
  23   1   8        103.54        113.37        10.67 o                         
   0   2   8        282.20        251.87        18.46 o                         
   1   2   8          3.24          0.63         4.75 o                         
   2   2   8         51.43         50.57         5.74 o                         
   3   2   8         16.62         13.37         5.37 o                         
   4   2   8        168.86        170.20         8.26 o                         
   5   2   8          1.71          5.38         5.40 o                         
   6   2   8          1.65          3.04         5.25 o                         
   7   2   8        114.75        123.64         7.57 o                         
   8   2   8        106.96        105.31         7.53 o                         
   9   2   8        433.12        408.28        17.51 o                         
  10   2   8          2.66          5.34         5.94 o                         
  11   2   8         39.74         34.83         8.54 o                         
  12   2   8         71.53         82.73         8.03 o                         
  13   2   8        168.55        165.32         9.86 o                         
  14   2   8         16.03         12.72         6.77 o                         
  15   2   8        181.50        171.31        10.06 o                         
  16   2   8        148.32        148.49        11.19 o                         
  17   2   8          3.88         -0.76         7.51 o                         
  18   2   8          0.01         -7.57         7.57 o                         
  19   2   8        252.65        266.29        13.64 o                         
  20   2   8         60.13         77.61         9.70 o                         
  21   2   8        233.97        255.98        13.52 o                         
  22   2   8         13.20          8.61         7.75 o                         
   1   3   8         59.72         67.59         6.78 o                         
   2   3   8         12.50          9.87         6.97 o                         
   3   3   8          0.00          4.98         6.37 o                         
   4   3   8         35.39         31.26         6.47 o                         
   5   3   8         70.36         80.00         7.72 o                         
   6   3   8         61.08         59.05         7.03 o                         
   7   3   8         87.31         81.07         8.28 o                         
   8   3   8          0.01          2.65         6.18 o                         
   9   3   8         13.29         17.40         5.87 o                         
  10   3   8        105.88        112.78         7.75 o                         
  11   3   8          8.48         -5.48         5.48 o                         
  12   3   8         51.82         56.09         6.87 o                         
  13   3   8         28.59         32.16         6.82 o                         
  14   3   8         18.56         15.85         6.71 o                         
  15   3   8         14.39         10.06         7.74 o                         
  16   3   8         16.55         12.40         7.57 o                         
  17   3   8          0.17          7.98         7.66 o                         
  18   3   8         65.31         62.04         8.95 o                         
  19   3   8         11.31          9.42         7.51 o                         
  20   3   8          4.49          0.54         7.18 o                         
  21   3   8         41.04         29.23         8.21 o                         
  22   3   8         90.11         96.54        12.34 o                         
   0   4   8          0.84          8.93         9.69 o                         
   1   4   8        281.83        273.04        11.30 o                         
   2   4   8          4.61          6.17         6.47 o                         
   3   4   8          5.29         18.30         6.45 o                         
   4   4   8        844.99        823.11        16.34 o                         
   5   4   8        146.62        136.68         9.07 o                         
   6   4   8         30.24         24.69         7.03 o                         
   7   4   8         62.34         60.90         7.54 o                         
   8   4   8         77.79         67.07         7.76 o                         
   9   4   8        134.41        131.64         9.52 o                         
  10   4   8         75.65         73.48         9.69 o                         
  11   4   8        195.58        208.83        10.58 o                         
  12   4   8         94.40         89.48        12.88 o                         
  13   4   8         11.69          7.11         6.75 o                         
  14   4   8          5.50          7.58         6.65 o                         
  15   4   8          9.43         14.51         7.37 o                         
  16   4   8       1004.89       1019.15        30.41 o                         
  17   4   8          4.06         12.07         7.37 o                         
  18   4   8         87.68        101.28        10.02 o                         
  19   4   8         28.29         26.15         9.09 o                         
  20   4   8        130.10        151.32        13.30 o                         
  21   4   8         44.17         56.56        10.39 o                         
   1   5   8        733.49        735.00        15.83 o                         
   2   5   8        669.14        651.13        14.83 o                         
   3   5   8        167.04        176.81         8.90 o                         
   4   5   8         20.46         27.93         6.05 o                         
   5   5   8        133.17        135.73         8.81 o                         
   6   5   8        199.34        211.62        12.30 o                         
   7   5   8         52.68         60.25         7.51 o                         
   8   5   8         27.04         27.96         7.53 o                         
   9   5   8        147.59        144.99        11.58 o                         
  10   5   8       4600.44       4512.19        44.12 o                         
  11   5   8        355.07        312.90        14.04 o                         
  12   5   8         20.14         21.97         7.89 o                         
  13   5   8          0.04         14.46         8.34 o                         
  14   5   8        113.93        124.88        10.23 o                         
  15   5   8         40.65         47.97        10.66 o                         
  16   5   8        109.97         94.71        14.96 o                         
  17   5   8         30.80         46.63        13.73 o                         
  18   5   8        568.39        630.01        27.24 o                         
  19   5   8        115.46         96.34        15.19 o                         
  20   5   8         56.94         60.51        14.06 o                         
   0   6   8        574.48        585.37        23.01 o                         
   1   6   8        341.94        330.98        12.16 o                         
   2   6   8         11.37         19.63         6.85 o                         
   3   6   8        473.57        480.91        13.61 o                         
   4   6   8       2703.94       2659.40        30.70 o                         
   5   6   8         50.78         53.64         7.55 o                         
   6   6   8         66.86         51.76         7.69 o                         
   7   6   8        598.81        572.33        16.91 o                         
   8   6   8       1003.44        985.60        33.42 o                         
   9   6   8         38.30         31.57         8.92 o                         
  10   6   8         57.77         70.91         9.19 o                         
  11   6   8        694.85        672.20        18.33 o                         
  12   6   8        471.64        451.18        19.13 o                         
  13   6   8        720.85        694.52        25.32 o                         
  14   6   8          5.51          7.07         9.18 o                         
  15   6   8        110.94        120.77        12.89 o                         
  16   6   8        634.87        697.74        27.84 o                         
  17   6   8         41.69         45.76        21.59 o                         
  18   6   8         14.34          5.02        12.26 o                         
  19   6   8         98.23         68.70        30.90 o                         
   1   7   8         95.81         85.84         8.32 o                         
   2   7   8          8.46         11.96         6.55 o                         
   3   7   8        149.26        144.84         9.51 o                         
   4   7   8         30.62         25.65         7.91 o                         
   5   7   8        112.46        123.25        10.01 o                         
   6   7   8         49.12         46.18        10.75 o                         
   7   7   8          0.58         -3.92         8.55 o                         
   8   7   8          5.43          8.71         9.11 o                         
   9   7   8         89.72         80.57        11.22 o                         
  10   7   8        737.67        740.18        22.16 o                         
  11   7   8         73.66         68.70        11.24 o                         
  12   7   8         80.76         87.79        13.31 o                         
  13   7   8         28.55         24.72        10.00 o                         
  14   7   8        452.89        444.85        23.23 o                         
  15   7   8         92.39         82.34        11.71 o                         
  16   7   8         14.01         21.09        10.20 o                         
  17   7   8        135.90        137.61        17.05 o                         
  18   7   8         48.44         65.30        14.06 o                         
   0   8   8         63.55         64.33        12.26 o                         
   1   8   8          0.92         -6.15         6.15 o                         
   2   8   8          6.88         14.40         7.70 o                         
   3   8   8          0.72         -0.82         8.43 o                         
   4   8   8         75.40         92.03         9.69 o                         
   5   8   8          1.66         11.25         9.11 o                         
   6   8   8          0.04         -2.82         8.28 o                         
   7   8   8         17.59         20.37         9.60 o                         
   8   8   8        591.09        565.99        20.18 o                         
   9   8   8         41.34         61.79        10.87 o                         
  10   8   8         11.80         17.73         9.60 o                         
  11   8   8         49.02         69.51        11.75 o                         
  12   8   8        115.81        115.32        12.54 o                         
  13   8   8         38.43         32.31        10.37 o                         
  14   8   8          7.38         12.51         9.55 o                         
  15   8   8         58.62         59.70        11.24 o                         
  16   8   8          3.54          3.31         9.60 o                         
   1   9   8         55.82         55.53         7.95 o                         
   2   9   8        275.11        285.72        14.94 o                         
   3   9   8         94.71        109.95        10.96 o                         
   4   9   8          1.83         13.67         7.53 o                         
   5   9   8         10.83         16.14         6.72 o                         
   6   9   8          5.20         15.43         7.09 o                         
   7   9   8         38.58         37.01         7.88 o                         
   8   9   8         21.76         19.67         7.23 o                         
   9   9   8         17.41         22.07         7.75 o                         
  10   9   8        331.63        332.17        13.61 o                         
  11   9   8        111.07        118.00        11.12 o                         
  12   9   8         47.44         58.59         8.72 o                         
  13   9   8          6.57         10.57         9.16 o                         
   0  10   8         31.68         39.43        10.33 o                         
   1  10   8        110.07        118.58         9.12 o                         
   2  10   8         30.06         31.57         7.13 o                         
   3  10   8         20.31         12.96         6.74 o                         
   4  10   8        968.90        936.31        18.91 o                         
   5  10   8        258.06        244.64        13.45 o                         
   6  10   8         18.25         20.44         7.11 o                         
   7  10   8         82.05         80.21         8.39 o                         
   8  10   8         26.09         23.67         6.98 o                         
   9  10   8        179.40        181.44         9.74 o                         
  10  10   8         14.01         12.90         6.31 o                         
   1  11   8        704.54        690.28        16.74 o                         
   2  11   8        321.73        339.17        21.41 o                         
   3  11   8        182.58        158.45        10.21 o                         
   4  11   8        107.70         90.96         9.13 o                         
   1   1   9        140.42        149.00         9.52 o                         
   2   1   9         21.24         36.59         5.70 o                         
   3   1   9         88.74         94.75         6.85 o                         
   4   1   9         37.43         35.57         6.38 o                         
   5   1   9        118.76        122.91         7.85 o                         
   6   1   9         96.95         88.71         7.24 o                         
   7   1   9        259.73        240.54        10.66 o                         
   8   1   9         15.07         19.18         6.35 o                         
   9   1   9         54.20         55.30         7.11 o                         
  10   1   9         34.87         39.60         6.87 o                         
  11   1   9          3.19          5.20         6.15 o                         
  12   1   9         33.35         30.47         6.65 o                         
  13   1   9        222.05        215.09        11.06 o                         
  14   1   9         54.95         49.32         7.87 o                         
  15   1   9         49.23         57.26         8.32 o                         
  16   1   9         48.06         51.43         8.12 o                         
  17   1   9         15.38          9.43         7.08 o                         
  18   1   9          9.68          3.24         7.07 o                         
   0   2   9       1893.41       1838.92        47.10 o                         
   1   2   9        915.87        878.55        17.88 o                         
   2   2   9        142.31        134.64         8.71 o                         
   3   2   9        150.19        155.23         9.28 o                         
   4   2   9         32.70         27.67         6.85 o                         
   5   2   9         30.27         34.54         6.33 o                         
   6   2   9         32.22         29.02         6.23 o                         
   7   2   9        772.09        764.89        15.24 o                         
   8   2   9        165.01        166.27        10.60 o                         
   9   2   9          1.46         -4.87         5.85 o                         
  10   2   9          0.14         -5.91         5.91 o                         
  11   2   9         26.06         31.62         6.82 o                         
  12   2   9        282.56        290.46        11.67 o                         
  13   2   9        342.40        331.77        11.88 o                         
  14   2   9         54.43         49.02         7.32 o                         
  15   2   9         75.05         82.40         7.90 o                         
  16   2   9        139.08        115.02         8.66 o                         
  17   2   9          4.27          5.45         6.31 o                         
   1   3   9       1200.71       1128.61        18.48 o                         
   2   3   9       1486.55       1441.39        25.07 o                         
   3   3   9          8.40          8.90         6.55 o                         
   4   3   9          6.83         15.38         6.63 o                         
   5   3   9          5.48          2.50         6.44 o                         
   6   3   9        395.33        381.95        25.75 o                         
   7   3   9        358.62        368.87        13.66 o                         
   8   3   9        171.76        173.69        10.38 o                         
   9   3   9        375.98        345.96        13.48 o                         
  10   3   9        140.29        138.54         9.88 o                         
  11   3   9        209.85        210.32        15.95 o                         
  12   3   9        348.46        332.96        15.81 o                         
  13   3   9       2010.93       1969.96        37.71 o                         
  14   3   9       2430.24       2378.77        27.28 o                         
  15   3   9        806.83        796.03        15.85 o                         
  16   3   9         95.97         93.39         8.27 o                         
  17   3   9          9.53          8.17         6.27 o                         
   0   4   9        528.71        506.51        19.22 o                         
   1   4   9        390.47        384.26        12.68 o                         
   2   4   9         32.84         32.98         7.04 o                         
   3   4   9        166.84        156.75         9.28 o                         
   4   4   9          9.05         21.45         6.81 o                         
   5   4   9         15.65          8.99         7.08 o                         
   6   4   9         85.13         78.71         8.68 o                         
   7   4   9        495.04        520.14        14.86 o                         
   8   4   9         68.24         58.89         8.52 o                         
   9   4   9          4.66          9.42        10.06 o                         
  10   4   9         14.91         27.94         7.68 o                         
  11   4   9         63.46         60.15         8.23 o                         
  12   4   9         44.92         51.28         8.32 o                         
  13   4   9        116.12        124.61         9.71 o                         
  14   4   9         64.21         55.80         9.45 o                         
  15   4   9         16.19         11.78         8.17 o                         
  16   4   9          0.14         -4.10         7.99 o                         
   1   5   9         49.01         57.62         7.59 o                         
   2   5   9         89.38         99.85         8.23 o                         
   3   5   9         86.63         80.73         7.97 o                         
   4   5   9          0.07          7.46         6.61 o                         
   5   5   9          3.46          2.07         7.08 o                         
   6   5   9         16.86         21.32         7.46 o                         
   7   5   9          0.12          4.44         7.15 o                         
   8   5   9          0.01         -0.47         7.25 o                         
   9   5   9         81.42         77.88         8.75 o                         
  10   5   9         95.81         88.10         8.89 o                         
  11   5   9          5.06         19.76         8.29 o                         
  12   5   9         51.25         54.87         9.28 o                         
  13   5   9         65.89         73.28         9.64 o                         
  14   5   9          0.81          0.35         8.03 o                         
   0   6   9        179.24        176.86        13.52 o                         
   1   6   9        381.76        361.31        12.30 o                         
   2   6   9         19.25         21.16         6.77 o                         
   3   6   9          0.32          0.84         6.39 o                         
   4   6   9          0.43          5.41         6.65 o                         
   5   6   9          0.29         -6.79         6.79 o                         
   6   6   9          1.25          8.23         7.37 o                         
   7   6   9          0.90          7.22         8.11 o                         
   8   6   9          0.91          9.48         8.04 o                         
   9   6   9          5.56         12.04         8.12 o                         
  10   6   9         21.41         17.96         8.54 o                         
  11   6   9         48.66         56.37         9.45 o                         
  12   6   9        101.15         87.51        12.34 o                         
  13   6   9        143.99        131.41        12.87 o                         
   1   7   9         70.31         76.37         7.92 o                         
   2   7   9          0.85         -0.51         6.44 o                         
   3   7   9        124.29        109.78         8.98 o                         
   4   7   9        122.16        122.28        10.88 o                         
   5   7   9        440.96        441.76        23.10 o                         
   6   7   9        479.13        469.26        16.74 o                         
   7   7   9        772.29        794.22        25.42 o                         
   8   7   9         65.22         59.33        11.56 o                         
   9   7   9         16.46         16.27        10.07 o                         
  10   7   9          1.92         -0.80         9.70 o                         
   0   8   9       2531.88       2533.64        48.50 o                         
   1   8   9       1190.93       1201.91        21.03 o                         
   2   8   9        307.74        311.65        12.50 o                         
   3   8   9        150.39        126.18         9.49 o                         
   4   8   9         36.77         25.98         7.38 o                         
   5   8   9          3.14         -1.75         8.14 o                         
   6   8   9          0.20         -0.47         9.87 o                         
   7   8   9        233.71        205.72        14.61 o                         
   0   0  10          9.30         12.78        11.79 o                         
   1   0  10        182.17        188.81        11.93 o                         
   2   0  10       3311.32       3143.72        39.38 o                         
   3   0  10        608.30        602.78        17.80 o                         
   4   0  10         24.15         17.56         8.39 o                         
   5   0  10         20.00         23.37        10.17 o                         
   6   0  10          3.40          4.09        11.61 o                         
   7   0  10        442.20        392.89        71.12 o                         
   8   0  10        157.32        132.62        13.06 o                         
   9   0  10       1166.43       1133.05        34.08 o                         
   1   1  10          4.80         11.92         6.90 o                         
   2   1  10         12.05          3.79         6.99 o                         
   3   1  10        387.93        364.35        15.46 o                         
   4   1  10        183.19        176.43         9.03 o                         
   5   1  10        114.13        120.58         8.17 o                         
   6   1  10          5.69         12.19         6.18 o                         
   7   1  10         92.51        110.17         7.90 o                         
   8   1  10        910.58        878.28        16.48 o                         
   9   1  10        152.97        159.36         8.80 o                         
   0   2  10         51.11         48.47        11.08 o                         
   1   2  10         22.06         28.71         7.43 o                         
   2   2  10        227.45        211.94        10.64 o                         
   3   2  10         12.29         10.01         7.25 o                         
   4   2  10          4.81          5.46         7.02 o                         
   5   2  10         26.83         40.13         7.58 o                         
   6   2  10         88.16         96.86         8.60 o                         
   7   2  10          4.97         -6.81         6.81 o                         
   8   2  10          0.11          1.99         6.63 o                         
   9   2  10        128.43        129.70        10.01 o                         
   1   3  10          3.20         11.34         7.07 o                         
   2   3  10          0.87         -5.67         6.77 o                         
   3   3  10         11.77          5.09         7.07 o                         
   4   3  10         14.49         14.97         7.30 o                         
   5   3  10        103.75         92.93         8.68 o                         
   6   3  10          0.01          3.13         6.86 o                         
   7   3  10         50.23         60.51         8.09 o                         
   0   4  10          6.96          9.47        10.24 o                         
   1   4  10        175.26        160.45         9.91 o                         
   2   4  10        174.28        187.23        12.24 o                         
   3   4  10          0.70         11.43         8.01 o                         
   4   4  10         14.61         26.29         7.36 o                         
   5   4  10         33.79         39.95         8.01 o                         
                                                                                
