# Supplementary material for: Crystal structure and doping in synthetic enstatite: an analysis of Li/Fe3+-doped single-crystal samples
Source: Acta Crystallogr B Struct Sci Cryst Eng Mater. 2025 Jan 14;81(Pt 1):84–91. doi: 10.1107/S2052520624011624 (PMC11801706; doi:10.1107/S2052520624011624)
Supplement: Supplementary file 4 [file b-81-00084-OPX_3sup4.hkl]

data_OPX_3                                                                      
_shelx_title ' ENSTA2a in Pbca'                                                 
_shelx_refln_list_code          4                                               
_shelx_F_calc_maximum      199.95                                               
_exptl_crystal_F_000       876.82                                               
_reflns_d_resolution_high  0.5000                                               
                                                                                
loop_                                                                           
 _space_group_symop_operation_xyz                                               
 'x, y, z'                                                                      
 '-x+1/2, -y, z+1/2'                                                            
 '-x, y+1/2, -z+1/2'                                                            
 'x+1/2, -y+1/2, -z'                                                            
 '-x, -y, -z'                                                                   
 'x-1/2, y, -z-1/2'                                                             
 'x, -y-1/2, z-1/2'                                                             
 '-x-1/2, y-1/2, z'                                                             
                                                                                
_cell_length_a    18.1718                                                       
_cell_length_b     8.7706                                                       
_cell_length_c     5.1992                                                       
_cell_angle_alpha  90.000                                                       
_cell_angle_beta   90.000                                                       
_cell_angle_gamma  90.000                                                       
                                                                                
_shelx_F_squared_multiplier     1.000                                           
                                                                                
loop_                                                                           
 _refln_index_h                                                                 
 _refln_index_k                                                                 
 _refln_index_l                                                                 
 _refln_F_squared_calc                                                          
 _refln_F_squared_meas                                                          
 _refln_F_squared_sigma                                                         
 _refln_observed_status                                                         
   4   0   0         14.02         16.08         2.61 o                         
   6   0   0        211.64        249.80        19.62 o                         
   8   0   0       3350.76       3352.93        36.90 o                         
  10   0   0         32.27         92.52         3.73 o                         
  12   0   0      29378.80      26465.60       289.66 o                         
  14   0   0        394.56        379.93         7.63 o                         
  16   0   0      11855.28      10716.46       117.31 o                         
  18   0   0         16.02         15.19         2.61 o                         
  20   0   0      18318.83      17948.18       371.18 o                         
  22   0   0         12.29         21.19         4.85 o                         
  24   0   0       2724.68       2734.18        48.24 o                         
  26   0   0        426.32        405.31        11.18 o                         
  28   0   0       5177.44       5152.60        63.68 o                         
  30   0   0        174.80        183.59        10.08 o                         
   2   1   0       1830.38       1791.34        24.20 o                         
   4   1   0         81.02         77.04         2.09 o                         
   8   1   0          1.33          6.70         1.17 o                         
  10   1   0       6520.81       6599.07        53.07 o                         
  12   1   0          9.54         13.40         1.21 o                         
  14   1   0      11808.83      10728.10        97.33 o                         
  16   1   0         32.26         30.82         1.99 o                         
  18   1   0       1793.39       1889.76        21.01 o                         
  20   1   0        372.19        365.05         6.39 o                         
  22   1   0        880.86        894.80        11.40 o                         
  24   1   0        291.02        275.20         9.08 o                         
  26   1   0        949.79        911.49        12.60 o                         
  28   1   0         15.13         14.03         2.49 o                         
  30   1   0        496.62        487.14        11.62 o                         
   2   2   0          0.13          4.39         1.03 o                         
   4   2   0      10434.68      10549.76        93.81 o                         
   6   2   0        184.31        184.21         2.86 o                         
   8   2   0        351.10        343.97        10.07 o                         
  10   2   0        249.82        250.26         3.58 o                         
  12   2   0        677.42        764.44         8.09 o                         
  14   2   0        205.43        197.46         5.39 o                         
  16   2   0       1806.38       1809.50        19.42 o                         
  18   2   0          1.64          0.12         1.97 o                         
  20   2   0         78.17        100.03         5.37 o                         
  22   2   0        124.72        126.84         8.02 o                         
  24   2   0        519.89        514.46         8.62 o                         
  26   2   0         17.44         17.20         2.48 o                         
  28   2   0        434.45        419.20         8.45 o                         
  30   2   0          6.34          8.10         4.66 o                         
  32   2   0         41.10         53.72         8.58 o                         
   2   3   0       3803.43       3605.25        38.08 o                         
   4   3   0        633.73        600.85        12.55 o                         
   6   3   0        818.15        880.14         8.79 o                         
   8   3   0          5.71          7.99         0.80 o                         
  10   3   0         56.93         63.56         1.83 o                         
  12   3   0        248.02        249.71         4.27 o                         
  14   3   0       3038.83       2956.18        33.27 o                         
  16   3   0         38.58         35.03         3.55 o                         
  18   3   0          2.49          3.77         2.42 o                         
  20   3   0         20.47         23.48         2.19 o                         
  22   3   0        110.57        119.37         3.92 o                         
  24   3   0          0.08          1.23         1.53 o                         
  26   3   0        440.93        430.76         9.59 o                         
  28   3   0          2.67          5.76         2.11 o                         
  30   3   0        107.62        105.79         6.16 o                         
  32   3   0          0.64         -0.37         3.73 o                         
   0   4   0       1420.42       1361.74        19.94 o                         
   2   4   0        202.73        206.15         4.86 o                         
   4   4   0        978.73       1029.55        18.94 o                         
   6   4   0         70.36         73.89         2.41 o                         
   8   4   0      11120.49      11374.29       102.45 o                         
  10   4   0       1009.88       1014.13        17.50 o                         
  12   4   0        330.48        312.82         4.80 o                         
  14   4   0        106.99        103.83         4.83 o                         
  16   4   0       2283.81       2369.03        31.28 o                         
  18   4   0        161.96        165.86         4.21 o                         
  20   4   0       6444.07       6560.35        46.28 o                         
  22   4   0        199.09        204.26         4.46 o                         
  24   4   0        131.21        149.94        12.01 o                         
  26   4   0         41.62         46.38         4.15 o                         
  28   4   0        133.33        138.13         7.54 o                         
  30   4   0          3.58          8.19         3.02 o                         
  32   4   0        176.67        170.53        11.19 o                         
   2   5   0      16372.89      17053.34       252.34 o                         
   4   5   0         43.60         47.01         2.98 o                         
   6   5   0      16414.44      16147.73       171.50 o                         
   8   5   0         83.92        106.98         3.31 o                         
  10   5   0       4758.50       4622.42        40.31 o                         
  12   5   0         82.88         83.62         3.92 o                         
  14   5   0      29505.89      29918.99       527.05 o                         
  16   5   0        185.42        187.98         4.25 o                         
  18   5   0       2227.45       2248.53        18.57 o                         
  20   5   0        451.99        458.85         6.60 o                         
  22   5   0        167.65        167.91         4.16 o                         
  24   5   0         29.80         37.00         2.97 o                         
  26   5   0       2659.16       2582.71        29.56 o                         
  28   5   0         13.61         16.91         8.21 o                         
  30   5   0         12.72         20.30         6.34 o                         
  32   5   0         11.57         11.94         4.85 o                         
   2   6   0        298.66        287.57         6.35 o                         
   4   6   0          1.11         11.94         1.87 o                         
   6   6   0        238.15        250.52         7.84 o                         
   8   6   0       1704.18       1855.15        48.97 o                         
  10   6   0        448.54        454.75         6.01 o                         
  12   6   0       6779.65       6724.47       114.43 o                         
  14   6   0        228.62        221.87         8.41 o                         
  16   6   0       1764.89       1771.61        15.19 o                         
  18   6   0         36.05         48.28         8.39 o                         
  20   6   0      14662.94      14734.45       109.48 o                         
  22   6   0          1.25          0.92         1.52 o                         
  24   6   0       2087.68       2083.04        21.13 o                         
  26   6   0         70.92         74.64         8.27 o                         
  28   6   0       1239.57       1240.89        17.04 o                         
  30   6   0         38.47         33.95         6.34 o                         
  32   6   0       2809.00       2803.79        54.76 o                         
   2   7   0         23.54         15.67         1.49 o                         
   4   7   0       1717.61       1671.78        27.39 o                         
   6   7   0       1998.13       2057.89        34.55 o                         
   8   7   0        123.32        119.41         5.97 o                         
  10   7   0       6685.29       6681.88       102.75 o                         
  12   7   0        311.51        321.33         5.64 o                         
  14   7   0       3856.91       3978.69        32.86 o                         
  16   7   0        156.07        160.91         4.13 o                         
  18   7   0         14.98         16.26         4.37 o                         
  20   7   0          1.31          1.91         1.67 o                         
  22   7   0        264.39        279.37         8.03 o                         
  24   7   0         37.75         41.77         3.18 o                         
  26   7   0        308.75        301.31         8.31 o                         
  28   7   0         38.57         43.21         4.73 o                         
  30   7   0        288.12        313.51        14.56 o                         
  32   7   0          9.36         13.80         5.22 o                         
   6   8   0          4.40          6.34         2.61 o                         
   8   8   0        255.30        233.73         4.43 o                         
  10   8   0        574.81        576.38         6.85 o                         
  12   8   0        480.97        455.24         6.90 o                         
  14   8   0         52.79         55.14         2.98 o                         
  16   8   0       2620.56       2550.06        29.91 o                         
  18   8   0         94.57         88.67         3.82 o                         
  20   8   0         84.11         86.41         4.09 o                         
  22   8   0         53.25         48.26         3.36 o                         
  24   8   0        228.02        237.65         6.14 o                         
  26   8   0        199.92        182.56         7.64 o                         
  28   8   0        116.67        131.29         7.22 o                         
  30   8   0         46.85         51.95         5.36 o                         
  32   8   0        262.19        256.02        13.06 o                         
   2   9   0        479.27        496.56         5.64 o                         
   4   9   0         41.98         46.14         2.13 o                         
   6   9   0        998.46        927.10         8.58 o                         
   8   9   0        237.41        234.29         4.24 o                         
  10   9   0         28.99         36.44         2.47 o                         
  12   9   0         26.83         27.56         2.22 o                         
  14   9   0       2483.01       2460.74        26.29 o                         
  16   9   0         18.27         20.02         2.49 o                         
  18   9   0         10.47         13.69         2.22 o                         
  20   9   0          0.53          1.59         1.80 o                         
  22   9   0         25.75         42.75         6.91 o                         
  24   9   0        203.73        204.44         6.52 o                         
  26   9   0        731.25        735.74        12.79 o                         
  28   9   0          6.97          2.81         4.29 o                         
  30   9   0         45.67         47.47         5.10 o                         
   0  10   0       5523.21       5438.08        49.59 o                         
   2  10   0        154.06        162.72         3.02 o                         
   4  10   0        348.47        347.95         4.92 o                         
   6  10   0          3.22          3.35         1.11 o                         
   8  10   0       3583.74       3553.46        27.06 o                         
  10  10   0          0.05          2.47         1.39 o                         
  12  10   0        660.30        677.69         9.37 o                         
  14  10   0         23.87         24.48         2.92 o                         
  16  10   0        376.36        391.63         8.48 o                         
  18  10   0          5.00          7.98         2.60 o                         
  20  10   0       4799.87       4779.87        56.62 o                         
  22  10   0          4.84         11.14         2.57 o                         
  24  10   0         96.94        105.68         6.35 o                         
  26  10   0         38.07         45.12         3.99 o                         
  28  10   0        276.89        274.27         9.76 o                         
   2  11   0       2444.66       2410.81        18.14 o                         
   4  11   0        413.15        391.05         5.56 o                         
   6  11   0       4792.58       4706.82        31.86 o                         
   8  11   0          5.15         14.28         3.07 o                         
  10  11   0       2301.37       2318.04        22.17 o                         
  12  11   0        129.44        126.68         5.33 o                         
  14  11   0       9990.80       9870.70        80.49 o                         
  16  11   0         10.35         10.13         2.62 o                         
  18  11   0        780.75        775.71        13.16 o                         
  20  11   0        530.18        523.77        10.77 o                         
  22  11   0         25.29         28.33         5.18 o                         
  24  11   0        188.87        187.80         6.78 o                         
  26  11   0       1039.51       1025.44        19.26 o                         
  28  11   0          1.76          1.39         3.29 o                         
   0  12   0      10234.19      10047.32        88.67 o                         
   2  12   0         22.32         24.67         2.22 o                         
   4  12   0        622.37        598.35         9.57 o                         
   6  12   0         14.62         20.05         2.53 o                         
   8  12   0         63.15         57.81         3.06 o                         
  10  12   0         11.10          8.93         2.15 o                         
  12  12   0        362.24        353.22         8.00 o                         
  14  12   0         91.88         92.43         4.37 o                         
  16  12   0         22.83         35.75         9.04 o                         
  18  12   0        105.45        101.97         5.67 o                         
  20  12   0       3447.16       3402.56        45.00 o                         
  22  12   0          5.39          6.03         2.69 o                         
  24  12   0       1610.35       1594.17        21.59 o                         
  26  12   0         84.76         85.51         5.51 o                         
   2  13   0        362.10        346.86         6.39 o                         
   4  13   0        202.22        201.91         4.96 o                         
   6  13   0        101.70        105.25         4.12 o                         
   8  13   0          7.84          4.26         2.27 o                         
  10  13   0       2564.05       2582.72        29.36 o                         
  12  13   0          6.36          3.88         2.25 o                         
  14  13   0        295.87        281.11         8.19 o                         
  16  13   0          8.27          7.49         2.72 o                         
  18  13   0        380.81        409.57         9.91 o                         
  20  13   0         16.15         18.59         3.50 o                         
  22  13   0        849.21        869.98        15.02 o                         
  24  13   0        136.21        128.94         6.29 o                         
   0  14   0       1793.17       1832.28        35.01 o                         
   2  14   0        103.34        110.28         4.72 o                         
   4  14   0        516.11        515.52         8.33 o                         
   6  14   0          4.29          4.50         2.52 o                         
   8  14   0         66.20         69.06         4.88 o                         
  10  14   0         15.86         17.02         3.10 o                         
  12  14   0        657.32        669.37        12.50 o                         
  14  14   0          2.93          1.07         2.11 o                         
  16  14   0       1190.92       1247.65        18.78 o                         
  18  14   0          1.09          1.83         2.69 o                         
  20  14   0        109.32        112.78         6.30 o                         
   2  15   0         33.20         27.76         3.92 o                         
   4  15   0         17.72         15.70         2.80 o                         
   6  15   0        986.69        958.30        15.67 o                         
   8  15   0         51.60         53.68         7.64 o                         
  10  15   0         39.51         37.66         4.16 o                         
  12  15   0        122.13        108.03         6.17 o                         
  14  15   0        790.83        796.68        14.21 o                         
  16  15   0          2.81         -2.61         3.73 o                         
  18  15   0         16.63         19.37         4.48 o                         
   0  16   0       2667.09       2577.75        54.38 o                         
   2  16   0         13.04         17.34         3.49 o                         
   4  16   0        170.28        179.53         8.70 o                         
   6  16   0         16.94         12.09         3.93 o                         
   8  16   0        423.89        419.37        10.39 o                         
  10  16   0          3.34          5.43         2.90 o                         
  12  16   0        325.05        297.91        11.98 o                         
  14  16   0          1.29          0.66         3.55 o                         
   2  17   0        145.35        109.32        11.57 o                         
   4  17   0        231.63        213.83        13.81 o                         
   6  17   0        864.37        853.42        27.28 o                         
   8  17   0          3.20          4.48         5.60 o                         
   1   1   1       1386.57       1305.97        11.60 o                         
   2   1   1        241.80        253.54         2.63 o                         
   3   1   1        720.14        709.13         6.89 o                         
   4   1   1       3960.80       3950.57        42.45 o                         
   5   1   1       2926.84       2935.01        18.65 o                         
   6   1   1        107.77        121.25         1.78 o                         
   7   1   1       1150.38       1166.31        15.71 o                         
   8   1   1       1968.63       1985.77        13.39 o                         
   9   1   1       1200.18       1194.56         9.01 o                         
  10   1   1        201.47        207.29         3.44 o                         
  11   1   1       1468.33       1430.19        10.82 o                         
  12   1   1        509.46        485.34         5.20 o                         
  13   1   1         25.22         22.29         1.84 o                         
  14   1   1        312.34        292.31         5.05 o                         
  15   1   1        289.91        273.40         4.09 o                         
  16   1   1        657.83        615.73         7.49 o                         
  17   1   1        110.44         98.26         2.70 o                         
  18   1   1        125.61        125.93         2.84 o                         
  19   1   1        366.75        359.19         4.48 o                         
  20   1   1         13.36         16.65         1.15 o                         
  21   1   1         58.00         63.70         1.83 o                         
  22   1   1        330.70        328.19         3.94 o                         
  23   1   1          7.95         11.30         1.21 o                         
  24   1   1        181.66        173.71         3.32 o                         
  25   1   1          7.03          9.28         1.42 o                         
  26   1   1        188.52        187.70         3.85 o                         
  27   1   1          2.92          8.31         2.77 o                         
  28   1   1        464.07        456.12         7.92 o                         
  29   1   1        482.67        483.37         8.13 o                         
  30   1   1         45.41         48.09         4.87 o                         
  31   1   1        403.68        384.32        11.08 o                         
  32   1   1        109.40        109.18         7.11 o                         
  33   1   1        110.78        108.75        11.75 o                         
  34   1   1         37.87         32.63         4.61 o                         
  35   1   1         83.47         95.90         6.99 o                         
  36   1   1         35.50         40.78         4.99 o                         
   0   2   1        439.78        407.13         7.49 o                         
   1   2   1       3149.80       3086.81        30.85 o                         
   2   2   1      18124.30      18722.77       198.28 o                         
   3   2   1      12182.17      13041.12        98.83 o                         
   4   2   1      10078.22      10149.34        79.33 o                         
   5   2   1      10633.64      10701.03        95.81 o                         
   6   2   1        135.83        145.55         2.18 o                         
   7   2   1       4535.63       4521.63        29.60 o                         
   8   2   1       4487.59       4460.36        27.77 o                         
   9   2   1        337.51        345.69         3.79 o                         
  10   2   1        528.28        568.48         5.43 o                         
  11   2   1        658.32        599.28         6.32 o                         
  12   2   1       2117.60       2023.43        14.57 o                         
  13   2   1       1846.11       1714.40        14.78 o                         
  14   2   1        160.09        177.79         3.20 o                         
  15   2   1       1596.57       1613.15        13.23 o                         
  16   2   1       3681.66       3672.69        25.18 o                         
  17   2   1       2785.94       2788.34        20.32 o                         
  18   2   1       1802.55       1831.30        13.62 o                         
  19   2   1         62.54         76.82         3.45 o                         
  20   2   1          2.28          5.43         1.18 o                         
  21   2   1        704.18        727.36         5.82 o                         
  22   2   1       2752.81       2802.74        19.80 o                         
  23   2   1       3616.80       3561.69        19.95 o                         
  24   2   1       1952.68       1942.52        13.37 o                         
  25   2   1       1930.80       1923.27        13.48 o                         
  26   2   1        727.99        739.78         8.20 o                         
  27   2   1          6.92          8.55         1.67 o                         
  28   2   1        805.35        792.74        10.49 o                         
  29   2   1         29.06         34.36         3.02 o                         
  30   2   1        178.66        174.45        21.08 o                         
  31   2   1         12.21         14.52         3.55 o                         
  32   2   1          4.23          5.22         2.90 o                         
  33   2   1        313.63        316.96        13.25 o                         
  34   2   1        221.74        237.69         9.36 o                         
  35   2   1        293.66        288.58        10.16 o                         
   1   3   1      13873.12      14127.07       193.58 o                         
   2   3   1       2562.84       2647.20        23.15 o                         
   3   3   1       1298.99       1306.07        12.44 o                         
   4   3   1       2444.55       2492.05        17.19 o                         
   5   3   1      10288.55      10543.26        74.68 o                         
   6   3   1      13040.69      13251.49        99.82 o                         
   7   3   1         42.66         53.32         1.33 o                         
   8   3   1       6622.84       6549.58        43.09 o                         
   9   3   1      10732.88      10577.68        76.82 o                         
  10   3   1      22783.04      22662.89       319.83 o                         
  11   3   1      30093.67      30341.20       273.66 o                         
  12   3   1      16966.86      16865.43       123.03 o                         
  13   3   1       1246.26       1194.12         9.88 o                         
  14   3   1        113.20        117.31         2.60 o                         
  15   3   1        188.71        184.98         3.34 o                         
  16   3   1        656.63        626.76         6.86 o                         
  17   3   1       3521.98       3490.31        22.47 o                         
  18   3   1       1253.01       1249.93        12.96 o                         
  19   3   1        498.68        483.37         4.95 o                         
  20   3   1        722.91        751.97         6.22 o                         
  21   3   1       2753.44       2763.78        15.97 o                         
  22   3   1       4718.85       4681.04        26.24 o                         
  23   3   1        429.63        418.72         5.15 o                         
  24   3   1        511.43        503.15         5.66 o                         
  25   3   1         59.63         68.14         2.52 o                         
  26   3   1        272.68        272.03         4.60 o                         
  27   3   1        583.55        586.40         7.17 o                         
  28   3   1         56.05         60.90         3.09 o                         
  29   3   1        689.98        693.82        11.50 o                         
  30   3   1        898.19        918.83        18.09 o                         
  31   3   1       1026.29       1060.07        27.66 o                         
  32   3   1       1082.78       1097.74        20.47 o                         
  33   3   1          9.27          9.19         3.36 o                         
  34   3   1         73.83         74.08         6.20 o                         
  35   3   1        445.53        443.33        12.40 o                         
   0   4   1        334.29        348.31         7.85 o                         
   1   4   1       3922.70       3889.20        41.38 o                         
   2   4   1       7665.64       7666.75        86.80 o                         
   3   4   1       1715.82       1739.43        13.74 o                         
   4   4   1       1986.73       2052.68        16.26 o                         
   5   4   1       5426.47       5630.59        38.57 o                         
   6   4   1        438.64        482.73         5.07 o                         
   7   4   1       1555.04       1578.26        11.01 o                         
   8   4   1          4.70          7.42         1.06 o                         
   9   4   1          4.63         13.13         1.51 o                         
  10   4   1        159.82        148.10         2.94 o                         
  11   4   1         86.00         98.22         3.25 o                         
  12   4   1        253.41        276.85         3.80 o                         
  13   4   1        177.32        180.03         3.53 o                         
  14   4   1        403.38        402.78         5.96 o                         
  15   4   1        133.19        143.91         4.52 o                         
  16   4   1       1872.16       1887.65        13.59 o                         
  17   4   1       1057.25       1058.73         8.52 o                         
  18   4   1       1104.86       1115.56         8.39 o                         
  19   4   1        333.43        327.14         3.55 o                         
  20   4   1        326.06        321.67         3.78 o                         
  21   4   1        658.56        661.09         6.22 o                         
  22   4   1       1731.55       1727.73        12.00 o                         
  23   4   1       1931.94       1910.09        13.13 o                         
  24   4   1        514.37        515.61         5.72 o                         
  25   4   1        795.72        793.88         8.11 o                         
  26   4   1        468.13        460.32         6.57 o                         
  27   4   1         16.57         20.68         1.92 o                         
  28   4   1        314.46        300.20         5.52 o                         
  29   4   1          0.45          5.57         2.41 o                         
  30   4   1         55.94         54.00         5.40 o                         
  31   4   1         32.94         36.16         4.61 o                         
  32   4   1         59.27         63.98         5.80 o                         
  33   4   1        146.64        146.03         7.52 o                         
  34   4   1        252.74        257.66         9.63 o                         
  35   4   1        144.13        146.11         7.64 o                         
   1   5   1        143.83        167.97         3.73 o                         
   2   5   1       1307.05       1275.56        14.83 o                         
   3   5   1        454.66        454.78         6.55 o                         
   4   5   1       1503.03       1440.47        33.63 o                         
   5   5   1       1700.29       1689.48        13.95 o                         
   6   5   1        303.65        273.81         3.29 o                         
   7   5   1       1548.96       1536.69        11.89 o                         
   8   5   1        666.82        658.97         5.79 o                         
   9   5   1        298.90        288.92         3.85 o                         
  10   5   1        122.53        114.81         2.25 o                         
  11   5   1        145.72        163.49         2.78 o                         
  12   5   1         36.82         41.19         1.65 o                         
  13   5   1         89.70         84.55         2.26 o                         
  14   5   1       2102.03       2068.71        15.39 o                         
  15   5   1        414.88        408.90         4.96 o                         
  16   5   1        224.67        221.75         3.38 o                         
  17   5   1          0.03          1.60         0.75 o                         
  18   5   1         10.49         12.62         1.14 o                         
  19   5   1         38.33         37.52         1.62 o                         
  20   5   1         26.20         27.82         1.48 o                         
  21   5   1        413.45        405.54         4.48 o                         
  22   5   1         59.05         60.17         2.27 o                         
  23   5   1         35.43         39.98         2.00 o                         
  24   5   1         63.57         66.47         2.65 o                         
  25   5   1        167.24        169.34         3.60 o                         
  26   5   1        723.04        721.09        10.07 o                         
  27   5   1         13.14         17.69         2.11 o                         
  28   5   1        302.02        295.89         6.51 o                         
  29   5   1        180.29        173.74         5.39 o                         
  30   5   1         53.61         61.17         8.53 o                         
  31   5   1          3.25          4.35         5.22 o                         
  32   5   1         37.06         37.77         4.75 o                         
  33   5   1         86.52         94.07         6.86 o                         
  34   5   1         16.63         12.66         3.55 o                         
   1   6   1        185.66        176.94         5.23 o                         
   2   6   1         80.44         72.26         2.14 o                         
   3   6   1       2252.12       2160.01        23.93 o                         
   4   6   1        674.20        650.46        12.90 o                         
   5   6   1         34.31         28.52         2.23 o                         
   6   6   1        165.64        162.24         4.49 o                         
   7   6   1         20.64         19.57         1.54 o                         
   8   6   1        890.85        888.42         8.56 o                         
   9   6   1        475.76        458.04         4.98 o                         
  10   6   1         18.06         23.55         1.31 o                         
  11   6   1         22.18         26.42         1.48 o                         
  12   6   1         15.59         22.75         1.67 o                         
  13   6   1        368.36        389.46         4.19 o                         
  14   6   1        107.37        106.19         2.96 o                         
  15   6   1        444.86        445.89         4.76 o                         
  16   6   1         61.11         65.47         2.27 o                         
  17   6   1          0.36          2.34         0.82 o                         
  18   6   1         68.09         70.61         2.14 o                         
  19   6   1         12.72         17.09         1.42 o                         
  20   6   1        481.02        478.17         5.48 o                         
  21   6   1         16.04         18.15         1.52 o                         
  22   6   1         35.50         41.25         2.09 o                         
  23   6   1         42.90         54.34         4.24 o                         
  24   6   1         87.05         90.08         2.90 o                         
  25   6   1        679.54        682.01         7.91 o                         
  26   6   1         10.88         11.81         1.86 o                         
  27   6   1          0.56          3.25         2.13 o                         
  28   6   1         17.14         19.37         2.51 o                         
  29   6   1          0.42          2.55         2.15 o                         
  30   6   1          5.79          5.84         3.05 o                         
  31   6   1        121.62        127.26         5.84 o                         
  32   6   1         62.98         67.54         6.07 o                         
  33   6   1          3.94          5.03         3.23 o                         
   1   7   1        459.50        437.73         6.32 o                         
   2   7   1       2039.98       2083.88        33.06 o                         
   3   7   1       2030.64       1980.59        22.73 o                         
   4   7   1        735.76        737.29        10.16 o                         
   5   7   1       1013.06        986.59        14.78 o                         
   6   7   1        244.40        237.26         5.52 o                         
   7   7   1        132.70        113.95         4.08 o                         
   8   7   1       1552.42       1503.93        20.01 o                         
   9   7   1       4005.30       3973.43        45.39 o                         
  10   7   1        887.18        888.33         8.27 o                         
  11   7   1       1072.65       1066.98        11.49 o                         
  12   7   1       1292.82       1298.91        10.23 o                         
  13   7   1         13.76         15.14         1.43 o                         
  14   7   1        396.89        403.11         4.54 o                         
  15   7   1         73.39         81.62         2.29 o                         
  16   7   1        548.39        538.12         5.58 o                         
  17   7   1         84.46         81.96         2.40 o                         
  18   7   1        182.22        182.79         3.28 o                         
  19   7   1       1331.08       1334.66        10.48 o                         
  20   7   1          0.02          0.57         1.15 o                         
  21   7   1         47.44         51.36         2.30 o                         
  22   7   1        182.11        185.50         3.67 o                         
  23   7   1         24.53         27.58         1.90 o                         
  24   7   1        233.35        241.81         4.25 o                         
  25   7   1         97.49         99.82         3.16 o                         
  26   7   1         30.75         31.60         2.40 o                         
  27   7   1         13.84         12.64         2.40 o                         
  28   7   1        301.98        292.80         7.88 o                         
  29   7   1        408.20        404.33        11.15 o                         
  30   7   1        374.34        386.49         9.25 o                         
  31   7   1       1093.23       1082.33        16.59 o                         
  32   7   1        134.48        131.05         5.98 o                         
  33   7   1        116.08        126.04         8.04 o                         
   4   8   1       5390.28       5565.89        83.42 o                         
   5   8   1       2627.16       2646.97        42.86 o                         
   6   8   1        351.74        364.07         4.64 o                         
   7   8   1        737.45        731.88         7.68 o                         
   8   8   1       5428.38       5451.61        31.84 o                         
   9   8   1        276.23        273.77         4.86 o                         
  10   8   1         82.82         84.77         1.68 o                         
  11   8   1         19.01         23.41         1.23 o                         
  12   8   1        358.74        361.69         3.97 o                         
  13   8   1       1635.71       1646.38        10.25 o                         
  14   8   1         61.96         64.52         2.20 o                         
  15   8   1       1909.92       1890.65        12.27 o                         
  16   8   1        952.23        932.28         8.11 o                         
  17   8   1        928.83        921.74         8.16 o                         
  18   8   1       1430.87       1426.68        11.11 o                         
  19   8   1          1.24          5.77         1.46 o                         
  20   8   1        287.48        289.53         4.49 o                         
  21   8   1        595.54        610.73         7.02 o                         
  22   8   1       2010.71       2014.55        14.86 o                         
  23   8   1       1625.81       1628.79        12.91 o                         
  24   8   1       1851.23       1825.16        14.09 o                         
  25   8   1       1989.07       2018.23        16.23 o                         
  26   8   1        382.79        385.55         6.90 o                         
  27   8   1          8.94         10.33         1.94 o                         
  28   8   1        188.25        195.04         6.79 o                         
  29   8   1         11.85         12.55         3.99 o                         
  30   8   1        283.48        304.14         7.62 o                         
  31   8   1        119.82        115.34         6.09 o                         
  32   8   1          1.45          0.44         2.43 o                         
   1   9   1       1095.98       1103.73         6.73 o                         
   2   9   1       1555.47       1528.54         8.96 o                         
   3   9   1         39.78         43.94         1.46 o                         
   4   9   1         80.28         92.58         1.81 o                         
   5   9   1        113.93        123.15         2.18 o                         
   6   9   1         30.51         42.64         2.24 o                         
   7   9   1         25.93         26.79         1.29 o                         
   8   9   1       2065.12       2056.79        11.99 o                         
   9   9   1       3926.53       3920.69        21.56 o                         
  10   9   1       3708.92       3728.63        20.71 o                         
  11   9   1       4835.21       4840.74        26.02 o                         
  12   9   1       6009.64       6025.02        33.64 o                         
  13   9   1        665.07        664.67         6.08 o                         
  14   9   1        166.24        165.48         3.08 o                         
  15   9   1        184.52        186.52         5.11 o                         
  16   9   1        523.41        521.91         6.26 o                         
  17   9   1        248.61        240.40         4.19 o                         
  18   9   1         76.82         75.81         2.86 o                         
  19   9   1        250.03        241.07         4.42 o                         
  20   9   1        509.54        518.63         6.61 o                         
  21   9   1        987.61        979.20         9.73 o                         
  22   9   1        590.39        589.13         8.03 o                         
  23   9   1          4.07          9.88         3.08 o                         
  24   9   1        401.87        398.59         6.37 o                         
  25   9   1         66.15         66.38         3.36 o                         
  26   9   1        161.60        152.85         4.62 o                         
  27   9   1        111.83        105.35         4.42 o                         
  28   9   1         18.06         20.22         2.79 o                         
  29   9   1         72.20         81.22         4.83 o                         
  30   9   1        537.84        522.80        14.08 o                         
   0  10   1       1503.34       1462.94        11.17 o                         
   1  10   1       2098.49       2089.23        10.75 o                         
   2  10   1        759.02        765.66         5.48 o                         
   3  10   1        227.50        238.15         3.29 o                         
   4  10   1         45.23         52.56         1.91 o                         
   5  10   1         53.15         57.68         1.78 o                         
   6  10   1        412.67        403.59         3.98 o                         
   7  10   1          8.41         14.51         1.16 o                         
   8  10   1         60.53         59.56         1.97 o                         
   9  10   1          4.42         10.23         2.52 o                         
  10  10   1         31.05         31.45         1.91 o                         
  11  10   1        422.72        409.73         4.61 o                         
  12  10   1        588.83        580.10         6.09 o                         
  13  10   1          0.28          1.50         1.01 o                         
  14  10   1        271.19        274.00         4.42 o                         
  15  10   1          7.33          8.97         1.41 o                         
  16  10   1          6.30          7.68         1.69 o                         
  17  10   1         45.42         48.27         2.65 o                         
  18  10   1        600.13        591.67         7.71 o                         
  19  10   1        123.02        123.79         3.76 o                         
  20  10   1         88.19         99.79         3.65 o                         
  21  10   1        367.73        366.60         6.13 o                         
  22  10   1        562.61        560.84         8.64 o                         
  23  10   1         93.76         90.12         3.75 o                         
  24  10   1         11.88         11.71         2.02 o                         
  25  10   1        339.54        333.33         6.70 o                         
  26  10   1         42.84         45.47         3.25 o                         
  27  10   1        114.37        116.97         4.69 o                         
  28  10   1        129.40        140.16         5.08 o                         
  29  10   1         61.56         76.11         4.47 o                         
   1  11   1         81.65         80.36         2.06 o                         
   2  11   1        189.02        175.83         2.60 o                         
   3  11   1         36.95         36.79         1.52 o                         
   4  11   1          4.61          8.61         1.71 o                         
   5  11   1        971.45        937.42         7.30 o                         
   6  11   1       1327.70       1270.59        10.00 o                         
   7  11   1        467.62        438.70         4.89 o                         
   8  11   1         10.89         13.42         1.36 o                         
   9  11   1        235.27        235.78         3.61 o                         
  10  11   1        324.98        323.05         4.68 o                         
  11  11   1        402.63        397.54         4.80 o                         
  12  11   1         35.79         40.82         2.19 o                         
  13  11   1          1.47          4.40         1.32 o                         
  14  11   1        246.70        241.39         7.20 o                         
  15  11   1         30.14         29.87         2.28 o                         
  16  11   1        106.76        108.33         3.58 o                         
  17  11   1        250.04        254.08         5.13 o                         
  18  11   1        167.33        173.45         5.14 o                         
  19  11   1         28.74         31.51         2.53 o                         
  20  11   1          0.00          2.50         1.54 o                         
  21  11   1        366.81        385.10         6.51 o                         
  22  11   1        255.91        263.23         5.45 o                         
  23  11   1        235.79        244.20         5.31 o                         
  24  11   1         96.47         94.77         3.94 o                         
  25  11   1         28.06         29.93         2.87 o                         
  26  11   1        227.11        229.52         5.85 o                         
  27  11   1         80.15         81.16         4.09 o                         
  28  11   1         78.89         80.75         4.29 o                         
   0  12   1        387.17        366.93         6.16 o                         
   1  12   1         60.15         64.69         2.26 o                         
   2  12   1        467.41        466.80         4.74 o                         
   3  12   1        587.43        576.44         5.11 o                         
   4  12   1        214.36        220.40         3.48 o                         
   5  12   1        361.99        350.72         4.35 o                         
   6  12   1         36.62         36.43         1.96 o                         
   7  12   1          6.20          8.31         1.35 o                         
   8  12   1          3.71          7.17         1.35 o                         
   9  12   1         31.19         35.80         2.08 o                         
  10  12   1         78.37         78.81         2.84 o                         
  11  12   1         55.20         55.46         2.33 o                         
  12  12   1         93.40         90.17         3.05 o                         
  13  12   1        153.90        158.51         3.84 o                         
  14  12   1         96.54        102.58         3.48 o                         
  15  12   1        249.46        256.84         4.84 o                         
  16  12   1        435.79        440.31         6.35 o                         
  17  12   1        114.71        116.31         6.70 o                         
  18  12   1          0.91          2.82         1.72 o                         
  19  12   1         28.04         29.18         2.58 o                         
  20  12   1         39.81         41.52         2.90 o                         
  21  12   1         47.36         47.26         3.06 o                         
  22  12   1         10.19         13.55         2.10 o                         
  23  12   1        225.80        220.21         5.27 o                         
  24  12   1         37.79         39.59         2.94 o                         
  25  12   1        457.24        463.08         8.78 o                         
  26  12   1        145.76        147.92         5.09 o                         
   1  13   1        202.29        200.70         3.62 o                         
   2  13   1        215.48        219.49         3.79 o                         
   3  13   1        265.20        263.59         4.26 o                         
   4  13   1        668.55        648.07         6.70 o                         
   5  13   1         60.59         66.58         2.61 o                         
   6  13   1         77.97         76.83         2.79 o                         
   7  13   1         15.83         18.33         1.69 o                         
   8  13   1        897.65        896.81         8.75 o                         
   9  13   1       1320.05       1310.96        11.15 o                         
  10  13   1        698.06        700.14         7.60 o                         
  11  13   1        761.57        754.40         8.50 o                         
  12  13   1        292.96        293.17         5.22 o                         
  13  13   1         91.20         92.96         4.04 o                         
  14  13   1          1.47          2.43         1.71 o                         
  15  13   1        110.60        112.50         4.14 o                         
  16  13   1         19.13         22.57         2.59 o                         
  17  13   1        157.45        157.43         5.03 o                         
  18  13   1        104.32         98.43         4.59 o                         
  19  13   1        520.05        516.94         9.86 o                         
  20  13   1         11.60         19.58         4.79 o                         
  21  13   1        114.27        107.67         4.82 o                         
  22  13   1        428.70        428.11         8.69 o                         
  23  13   1          2.12          1.59         2.32 o                         
  24  13   1          1.61          4.46         2.28 o                         
   0  14   1         88.64         92.52         4.58 o                         
   1  14   1         90.15         92.28         3.56 o                         
   2  14   1       2242.95       2205.52        17.41 o                         
   3  14   1       1411.48       1360.30        12.48 o                         
   4  14   1        771.61        747.10         8.64 o                         
   5  14   1        382.48        374.41         6.00 o                         
   6  14   1          3.99          3.20         1.46 o                         
   7  14   1          6.48          7.97         1.74 o                         
   8  14   1        626.56        622.36         7.32 o                         
   9  14   1         10.93         16.77         2.04 o                         
  10  14   1        334.57        335.72         5.71 o                         
  11  14   1          5.70          5.97         1.94 o                         
  12  14   1        111.22        109.25         4.32 o                         
  13  14   1        510.54        503.03         7.78 o                         
  14  14   1          2.12          7.74         2.70 o                         
  15  14   1        579.27        580.58         8.42 o                         
  16  14   1        234.28        224.34         5.66 o                         
  17  14   1        347.86        333.47         7.20 o                         
  18  14   1        102.17        105.90         6.04 o                         
  19  14   1         57.61         61.90         3.96 o                         
  20  14   1          3.17          1.18         2.21 o                         
  21  14   1        508.68        483.39         9.10 o                         
   1  15   1          0.27          3.56         1.94 o                         
   2  15   1          3.32          2.85         1.68 o                         
   3  15   1        112.59        112.31         4.42 o                         
   4  15   1         68.31         71.26         3.69 o                         
   5  15   1         13.39         12.29         2.18 o                         
   6  15   1         22.82         27.73         2.92 o                         
   7  15   1          3.49          4.93         2.13 o                         
   8  15   1        669.59        670.71        11.24 o                         
   9  15   1        548.94        528.01         8.87 o                         
  10  15   1        346.79        333.31         7.04 o                         
  11  15   1        667.95        635.52         9.77 o                         
  12  15   1        750.34        752.51        12.68 o                         
  13  15   1        668.38        680.19         9.29 o                         
  14  15   1        115.64        117.37         4.42 o                         
  15  15   1        302.10        304.06         6.18 o                         
  16  15   1         17.16         25.20         2.98 o                         
  17  15   1          1.55          4.50         2.37 o                         
  18  15   1          5.50         10.64         2.56 o                         
   0  16   1        307.44        326.17         9.41 o                         
   1  16   1        359.12        370.98         7.78 o                         
   2  16   1        296.54        285.42         9.08 o                         
   3  16   1          2.20          5.54         2.37 o                         
   4  16   1         43.29         45.61         3.46 o                         
   5  16   1         93.25        104.02         4.88 o                         
   6  16   1         17.98         23.65         3.24 o                         
   7  16   1         59.18         72.77         4.73 o                         
   8  16   1        400.54        414.78         8.94 o                         
   9  16   1         40.16         51.13         4.10 o                         
  10  16   1         50.88         52.40         5.17 o                         
  11  16   1        203.47        216.12         7.65 o                         
  12  16   1        295.89        326.46         7.97 o                         
  13  16   1          1.55          5.54         2.68 o                         
  14  16   1         81.79         87.46         4.50 o                         
   1  17   1        139.75        138.53         6.42 o                         
   2  17   1        142.58        145.23         7.60 o                         
   3  17   1         18.38         17.05         3.79 o                         
   4  17   1         75.56         67.08         5.52 o                         
   5  17   1        124.43        136.06         7.39 o                         
   6  17   1        216.83        224.41         8.17 o                         
   7  17   1         16.59         16.32         3.65 o                         
   8  17   1          7.32         10.04         2.84 o                         
   0   0   2        277.64        293.78         6.73 o                         
   1   0   2        314.72        313.49         5.02 o                         
   2   0   2      37343.65      34214.52       514.95 o                         
   3   0   2       6303.29       6388.38       112.08 o                         
   4   0   2         45.07         55.99         2.23 o                         
   5   0   2      28849.86      30560.91       520.51 o                         
   6   0   2        114.95        113.04        14.74 o                         
   7   0   2       8111.58       8459.10       164.12 o                         
   8   0   2         16.30         21.66         2.63 o                         
   9   0   2      14099.64      14007.96       238.40 o                         
  10   0   2        695.71        703.78        11.22 o                         
  11   0   2      25546.59      24332.79       609.28 o                         
  12   0   2        240.61        246.45         6.27 o                         
  13   0   2         54.91         48.72         2.69 o                         
  14   0   2         14.68         15.51         2.86 o                         
  15   0   2       1003.61       1043.04        13.69 o                         
  16   0   2         38.38         31.98         2.73 o                         
  17   0   2       5704.06       5614.75        59.94 o                         
  18   0   2       2471.34       2504.68        20.41 o                         
  19   0   2         20.03         26.36         3.21 o                         
  20   0   2         71.16         76.55         3.31 o                         
  21   0   2        624.31        630.24         7.33 o                         
  22   0   2       9010.94       9005.27        56.94 o                         
  23   0   2       9051.05       9002.42        57.23 o                         
  24   0   2         22.84         25.91         2.28 o                         
  25   0   2       1309.73       1316.11        13.98 o                         
  26   0   2       1424.51       1430.37        15.03 o                         
  27   0   2        289.40        300.30         7.24 o                         
  28   0   2        104.62        103.64         4.81 o                         
  29   0   2        856.86        835.97        16.47 o                         
  30   0   2        552.10        559.66        13.29 o                         
  31   0   2        569.71        566.04        13.40 o                         
  32   0   2        201.91        192.93        12.31 o                         
  33   0   2         44.14         39.92         7.46 o                         
  34   0   2        418.44        412.15        17.92 o                         
  35   0   2        151.91        173.50        11.94 o                         
   1   1   2        555.32        543.98         6.11 o                         
   2   1   2        141.95        134.84         2.16 o                         
   3   1   2        957.87        964.28         7.66 o                         
   4   1   2       1564.84       1579.98        11.67 o                         
   5   1   2       8478.47       8560.91        77.44 o                         
   6   1   2        149.04        155.18         2.83 o                         
   7   1   2        439.14        452.09         5.45 o                         
   8   1   2       5859.94       5800.18        41.19 o                         
   9   1   2       4022.29       3955.20        25.39 o                         
  10   1   2          1.31          6.48         1.97 o                         
  11   1   2      10343.62      10145.47        80.31 o                         
  12   1   2      15323.28      14995.53       137.85 o                         
  13   1   2        357.56        349.75         4.63 o                         
  14   1   2         10.35         12.33         1.31 o                         
  15   1   2         39.84         43.63         3.32 o                         
  16   1   2       2454.18       2397.34        19.71 o                         
  17   1   2       4917.38       4862.13        28.42 o                         
  18   1   2         42.83         47.77         1.71 o                         
  19   1   2         14.45         21.38         1.35 o                         
  20   1   2        368.77        383.70         3.78 o                         
  21   1   2         14.10         17.14         1.13 o                         
  22   1   2        170.21        167.04         2.66 o                         
  23   1   2       2483.01       2432.29        14.17 o                         
  24   1   2        653.11        649.80         5.90 o                         
  25   1   2        315.54        321.20         4.39 o                         
  26   1   2        122.12        118.78         3.02 o                         
  27   1   2        116.21        120.09         3.17 o                         
  28   1   2        349.71        340.47         5.53 o                         
  29   1   2        955.69        954.80        27.73 o                         
  30   1   2          0.92          2.37         1.94 o                         
  31   1   2         37.73         41.57         3.28 o                         
  32   1   2        597.71        626.03        12.57 o                         
  33   1   2         20.62         19.53         4.20 o                         
  34   1   2         13.93         22.23         7.09 o                         
  35   1   2         40.16         44.78         8.21 o                         
   0   2   2         66.25         66.05         2.99 o                         
   1   2   2        149.02        152.14         3.36 o                         
   2   2   2         18.12         26.47         1.41 o                         
   3   2   2        600.93        622.94         6.87 o                         
   4   2   2        201.77        201.04         2.56 o                         
   5   2   2        136.63        155.90         2.23 o                         
   6   2   2       3716.23       3846.97        26.21 o                         
   7   2   2       2340.93       2297.26        16.53 o                         
   8   2   2        176.02        165.88         2.08 o                         
   9   2   2       1695.59       1716.78        11.95 o                         
  10   2   2       1452.96       1497.54        11.42 o                         
  11   2   2        588.14        620.81        16.17 o                         
  12   2   2        177.21        184.63         3.23 o                         
  13   2   2        543.94        535.52         9.06 o                         
  14   2   2        729.89        739.03         7.53 o                         
  15   2   2        205.87        204.99         3.75 o                         
  16   2   2         25.31         23.19         1.53 o                         
  17   2   2       1360.64       1381.18         9.04 o                         
  18   2   2       2529.72       2584.30        14.78 o                         
  19   2   2        775.42        772.08         5.95 o                         
  20   2   2         91.18         89.51         2.02 o                         
  21   2   2        205.99        204.55         2.83 o                         
  22   2   2        568.68        574.41         5.32 o                         
  23   2   2        299.24        304.14         3.96 o                         
  24   2   2          7.98          8.54         1.21 o                         
  25   2   2        327.19        319.38         4.45 o                         
  26   2   2          1.80          3.50         1.16 o                         
  27   2   2         79.03         86.56         3.96 o                         
  28   2   2         21.90         22.48         1.88 o                         
  29   2   2        129.22        132.89         4.12 o                         
  30   2   2         13.77         16.49         2.49 o                         
  31   2   2         15.96         16.65         2.49 o                         
  32   2   2         41.82         44.86         4.10 o                         
  33   2   2         91.15         85.16         9.14 o                         
  34   2   2          1.38          1.22         3.02 o                         
  35   2   2         14.97         16.59         4.08 o                         
   1   3   2          2.39          2.80         0.79 o                         
   2   3   2          2.71          7.89         2.30 o                         
   3   3   2       2150.58       2202.77        20.01 o                         
   4   3   2        894.94        976.28        10.73 o                         
   5   3   2        172.20        197.58         2.66 o                         
   6   3   2         26.52         30.10         2.18 o                         
   7   3   2          2.02          8.90         0.96 o                         
   8   3   2        301.78        327.60         3.89 o                         
   9   3   2        798.62        822.71        12.44 o                         
  10   3   2         12.47         15.72         1.19 o                         
  11   3   2         21.79         27.38         1.62 o                         
  12   3   2          1.96          5.38         1.01 o                         
  13   3   2         75.30         77.23         2.26 o                         
  14   3   2          1.32          1.61         0.87 o                         
  15   3   2        265.88        266.66         4.27 o                         
  16   3   2          5.37          9.88         0.98 o                         
  17   3   2          1.90          5.27         0.87 o                         
  18   3   2          1.56          1.56         0.76 o                         
  19   3   2        229.42        227.10         2.97 o                         
  20   3   2         22.93         28.31         1.45 o                         
  21   3   2         11.53         12.96         1.20 o                         
  22   3   2         13.96         15.55         1.47 o                         
  23   3   2         11.12         11.60         1.36 o                         
  24   3   2         19.43         22.60         1.66 o                         
  25   3   2        167.29        167.66         3.34 o                         
  26   3   2          5.15          5.14         1.27 o                         
  27   3   2          0.29          2.25         1.23 o                         
  28   3   2          6.38          8.66         1.57 o                         
  29   3   2          2.98          3.74         1.76 o                         
  30   3   2          4.03          3.31         1.71 o                         
  31   3   2        198.45        198.31         6.87 o                         
  32   3   2         63.62         62.58         4.81 o                         
  33   3   2         18.81         15.41         4.08 o                         
  34   3   2         11.52         12.30         3.76 o                         
  35   3   2          2.35          6.52         5.22 o                         
   0   4   2        144.93        154.53         5.23 o                         
   1   4   2        125.12        151.49         5.79 o                         
   2   4   2       3986.59       4162.88        43.42 o                         
   3   4   2       5185.53       5294.81        47.37 o                         
   4   4   2         24.79         24.22         2.45 o                         
   5   4   2         53.49         57.42         1.74 o                         
   6   4   2       1621.63       1659.15        12.85 o                         
   7   4   2        180.77        197.02         3.80 o                         
   8   4   2         19.20         18.78         1.20 o                         
   9   4   2       1091.05       1110.68         9.05 o                         
  10   4   2          0.01          6.36         3.81 o                         
  11   4   2        229.78        222.09         3.47 o                         
  12   4   2         70.98         72.94         2.17 o                         
  13   4   2          4.99          9.29         1.17 o                         
  14   4   2        787.07        776.14         8.79 o                         
  15   4   2        196.77        212.23         4.95 o                         
  16   4   2         70.40         65.31         1.82 o                         
  17   4   2        744.38        743.46         6.06 o                         
  18   4   2       1302.61       1306.78         8.46 o                         
  19   4   2         10.79         12.41         1.18 o                         
  20   4   2         43.78         45.30         1.92 o                         
  21   4   2          0.71          3.21         1.05 o                         
  22   4   2        775.31        784.17         7.43 o                         
  23   4   2        581.25        583.80         6.38 o                         
  24   4   2          3.16          2.83         1.21 o                         
  25   4   2        211.57        214.40         4.20 o                         
  26   4   2        338.92        355.88         7.14 o                         
  27   4   2        101.24        106.46         3.42 o                         
  28   4   2          3.41          4.01         1.55 o                         
  29   4   2         70.22         76.98         3.76 o                         
  30   4   2         35.73         37.50         3.23 o                         
  31   4   2        356.71        360.12         7.75 o                         
  32   4   2         67.80         66.11         8.07 o                         
  33   4   2         30.37         27.27         4.73 o                         
  34   4   2         25.39         26.39         4.46 o                         
   1   5   2        458.26        409.21         7.12 o                         
   2   5   2        153.35        161.28         3.22 o                         
   3   5   2      12260.68      12486.24       110.86 o                         
   4   5   2        356.43        399.30        67.98 o                         
   5   5   2       1768.06       1854.29        17.94 o                         
   6   5   2         45.88         48.76         3.28 o                         
   7   5   2        537.96        538.55         5.26 o                         
   8   5   2       7994.33       7840.98        47.82 o                         
   9   5   2      10502.93      10583.71        67.06 o                         
  10   5   2         32.17         33.47         2.40 o                         
  11   5   2       4766.86       4769.50        30.79 o                         
  12   5   2       8854.18       8800.32        54.34 o                         
  13   5   2        325.43        322.89         4.10 o                         
  14   5   2         79.85         84.44         1.97 o                         
  15   5   2        869.30        882.37         7.01 o                         
  16   5   2        854.52        859.55         7.02 o                         
  17   5   2       3018.27       2965.66        16.57 o                         
  18   5   2        143.20        140.95         2.40 o                         
  19   5   2        362.73        354.68         4.88 o                         
  20   5   2        165.57        165.36         3.17 o                         
  21   5   2         24.72         24.44         1.68 o                         
  22   5   2        360.26        355.19         5.47 o                         
  23   5   2       1401.22       1393.57        12.41 o                         
  24   5   2         47.87         58.97         4.62 o                         
  25   5   2       1764.44       1772.78        19.25 o                         
  26   5   2        107.27        104.09         4.16 o                         
  27   5   2        135.78        136.41         6.25 o                         
  28   5   2        311.48        310.38         6.18 o                         
  29   5   2       1348.06       1320.04        14.29 o                         
  30   5   2         19.26         21.60         2.43 o                         
  31   5   2        568.94        563.94         9.81 o                         
  32   5   2       1410.79       1408.89        17.03 o                         
  33   5   2        125.09        131.17         6.95 o                         
  34   5   2         26.43         29.15         5.78 o                         
   0   6   2          6.89          8.95         2.24 o                         
   1   6   2        223.78        225.86         6.91 o                         
   2   6   2      19146.25      19387.50       307.08 o                         
   3   6   2       8008.15       8108.31        86.65 o                         
   4   6   2         22.67         26.48         1.67 o                         
   5   6   2       5458.90       5512.07        41.47 o                         
   6   6   2          0.32          3.04         0.81 o                         
   7   6   2       2419.38       2373.98        19.88 o                         
   8   6   2         61.39         68.24         2.57 o                         
   9   6   2       9696.16      10136.14        67.33 o                         
  10   6   2       1233.75       1233.02        11.11 o                         
  11   6   2       6042.22       6220.19        32.20 o                         
  12   6   2         57.48         62.79         1.93 o                         
  13   6   2          0.75          3.86         0.90 o                         
  14   6   2          3.15          3.76         1.14 o                         
  15   6   2        304.91        302.26         3.52 o                         
  16   6   2        138.86        143.46         2.83 o                         
  17   6   2       1095.11       1075.40         9.54 o                         
  18   6   2        673.64        659.66         8.97 o                         
  19   6   2        143.49        138.13         3.07 o                         
  20   6   2        139.22        137.72         2.96 o                         
  21   6   2        412.09        412.27         5.73 o                         
  22   6   2       5137.46       5148.12        35.81 o                         
  23   6   2       4298.31       4287.56        31.06 o                         
  24   6   2         31.14         35.29         3.59 o                         
  25   6   2       1411.35       1434.36        14.15 o                         
  26   6   2       1607.43       1605.05        15.59 o                         
  27   6   2          2.83          6.27         3.34 o                         
  28   6   2        155.04        153.73         4.62 o                         
  29   6   2        171.78        168.52         4.88 o                         
  30   6   2        197.06        200.35         5.70 o                         
  31   6   2        588.83        593.90        10.24 o                         
  32   6   2        143.79        144.32         5.95 o                         
  33   6   2          7.75          5.43         2.29 o                         
   3   7   2        417.65        438.15         8.44 o                         
   4   7   2        279.39        239.04         4.54 o                         
   5   7   2          4.85         10.26         1.42 o                         
   6   7   2         16.72         16.83         1.76 o                         
   7   7   2        854.01        815.78        10.83 o                         
   8   7   2       2689.10       2646.49        22.87 o                         
   9   7   2        233.49        251.76         3.30 o                         
  10   7   2          3.11          5.51         0.90 o                         
  11   7   2        616.34        628.94         5.68 o                         
  12   7   2       3683.37       3736.71        19.73 o                         
  13   7   2        524.63        517.88         5.49 o                         
  14   7   2         14.28         16.81         1.35 o                         
  15   7   2         16.69         23.81         1.57 o                         
  16   7   2        588.85        589.60         5.70 o                         
  17   7   2        403.34        400.09         5.17 o                         
  18   7   2          6.19          7.87         1.37 o                         
  19   7   2        166.35        161.74         3.89 o                         
  20   7   2         62.58         67.92         2.82 o                         
  21   7   2        222.58        220.89         4.30 o                         
  22   7   2        168.78        173.08         4.00 o                         
  23   7   2        140.70        148.81         3.75 o                         
  24   7   2        184.43        182.40         4.66 o                         
  25   7   2         74.28         76.93         3.60 o                         
  26   7   2        184.00        174.49         5.43 o                         
  27   7   2          0.20          1.12         2.37 o                         
  28   7   2        167.80        174.01         5.55 o                         
  29   7   2        120.02        113.28         6.02 o                         
  30   7   2          0.06          0.76         1.99 o                         
  31   7   2         30.44         38.07         3.43 o                         
  32   7   2        440.20        444.45        10.89 o                         
   0   8   2          0.38         -1.87         1.87 o                         
   1   8   2        821.66        790.89        15.77 o                         
   2   8   2         19.52         22.49         1.62 o                         
   3   8   2        541.02        493.50         6.65 o                         
   4   8   2         50.60         56.65         2.02 o                         
   5   8   2        390.58        377.38         4.70 o                         
   6   8   2        401.83        398.63         4.49 o                         
   7   8   2        817.96        794.28        10.93 o                         
   8   8   2         11.75         15.13         1.07 o                         
   9   8   2        485.57        460.27         4.21 o                         
  10   8   2         96.33         99.11         1.90 o                         
  11   8   2        246.04        242.51         2.90 o                         
  12   8   2          3.50          6.07         0.88 o                         
  13   8   2        888.58        889.12         7.90 o                         
  14   8   2        203.21        202.51         3.16 o                         
  15   8   2        656.01        638.38         5.96 o                         
  16   8   2         60.06         62.98         2.39 o                         
  17   8   2          2.52          2.96         1.07 o                         
  18   8   2        413.80        408.78         6.33 o                         
  19   8   2        243.14        243.07         4.41 o                         
  20   8   2          7.02          9.04         1.73 o                         
  21   8   2        111.38        119.87         3.48 o                         
  22   8   2         23.71         29.61         3.09 o                         
  23   8   2         15.43         19.05         2.37 o                         
  24   8   2         10.59         11.97         1.82 o                         
  25   8   2        426.57        438.99         8.44 o                         
  26   8   2          1.37          1.33         1.91 o                         
  27   8   2        365.24        370.66         7.87 o                         
  28   8   2          0.16          0.82         1.99 o                         
  29   8   2         26.75         35.17         3.32 o                         
  30   8   2          0.24          1.56         2.18 o                         
  31   8   2         62.48         61.93         4.19 o                         
   1   9   2          4.00          6.29         0.95 o                         
   2   9   2        136.49        139.08         2.38 o                         
   3   9   2        604.05        582.06         4.90 o                         
   4   9   2        152.01        147.95         2.49 o                         
   5   9   2        315.82        320.38         3.70 o                         
   6   9   2         38.93         42.35         1.65 o                         
   7   9   2        125.97        123.56         2.32 o                         
   8   9   2        325.66        317.37         3.77 o                         
   9   9   2        941.52        937.01         7.22 o                         
  10   9   2         97.10         99.51         2.14 o                         
  11   9   2        300.80        295.56         3.77 o                         
  12   9   2        346.95        357.82         4.20 o                         
  13   9   2         86.18         90.47         2.38 o                         
  14   9   2        217.09        216.24         3.49 o                         
  15   9   2         43.27         44.65         2.06 o                         
  16   9   2        136.29        138.34         3.05 o                         
  17   9   2        207.78        211.17         4.06 o                         
  18   9   2          0.26          0.07         1.33 o                         
  19   9   2        338.48        329.64         5.68 o                         
  20   9   2          2.26          2.70         1.54 o                         
  21   9   2        272.12        280.35         5.96 o                         
  22   9   2          3.76          3.60         1.70 o                         
  23   9   2        141.67        146.85         4.68 o                         
  24   9   2         27.83         34.30         2.82 o                         
  25   9   2        101.11        108.48         4.54 o                         
  26   9   2          0.38          2.07         1.81 o                         
  27   9   2          0.55         -0.12         2.03 o                         
  28   9   2         25.42         30.69         3.24 o                         
  29   9   2          3.34          8.55         2.70 o                         
  30   9   2          1.32          3.41         2.65 o                         
   0  10   2         31.46         30.74         2.02 o                         
   1  10   2         60.78         69.04         1.97 o                         
   2  10   2       2082.82       2092.84        13.11 o                         
   3  10   2       2562.84       2557.36        15.39 o                         
   4  10   2          1.32          3.44         0.96 o                         
   5  10   2        155.30        149.52         2.93 o                         
   6  10   2        764.25        742.61         6.83 o                         
   7  10   2        198.65        200.18         3.34 o                         
   8  10   2        159.92        154.74         3.13 o                         
   9  10   2        498.83        490.55         5.82 o                         
  10  10   2          7.37         12.06         1.44 o                         
  11  10   2        717.41        686.94        11.19 o                         
  12  10   2        118.43        115.13         2.99 o                         
  13  10   2        122.53        122.33         3.68 o                         
  14  10   2        353.14        352.60         4.75 o                         
  15  10   2        624.97        631.72         7.15 o                         
  16  10   2          2.40          5.30         1.34 o                         
  17  10   2        707.65        705.05         7.73 o                         
  18  10   2        921.56        920.10        10.40 o                         
  19  10   2          2.38          3.85         1.79 o                         
  20  10   2         97.02         91.02         4.11 o                         
  21  10   2         12.21         13.35         2.18 o                         
  22  10   2        735.40        730.63        10.14 o                         
  23  10   2        458.12        463.09         7.93 o                         
  24  10   2          0.40          5.88         2.01 o                         
  25  10   2        312.31        313.75         6.59 o                         
  26  10   2        193.86        187.15         5.32 o                         
  27  10   2         15.99         18.68         2.59 o                         
  28  10   2          5.57          9.93         2.45 o                         
  29  10   2        183.39        169.82         7.64 o                         
   1  11   2         26.13         30.58         1.55 o                         
   2  11   2         15.99         20.44         1.62 o                         
   3  11   2       3317.26       3296.44        20.56 o                         
   4  11   2        174.98        182.21         3.80 o                         
   5  11   2        503.80        503.52         5.69 o                         
   6  11   2          8.28         10.40         1.39 o                         
   7  11   2        306.48        304.86         4.68 o                         
   8  11   2       2882.99       2855.50        18.51 o                         
   9  11   2       4096.37       4037.08        26.32 o                         
  10  11   2         16.23         20.89         1.97 o                         
  11  11   2       1018.71       1006.33         9.56 o                         
  12  11   2       3514.95       3524.14        23.80 o                         
  13  11   2          2.65          6.82         1.44 o                         
  14  11   2          2.49          3.88         1.46 o                         
  15  11   2         56.96         53.00         2.89 o                         
  16  11   2        280.02        286.69         6.90 o                         
  17  11   2        740.45        707.17         9.57 o                         
  18  11   2        144.57        146.84         4.18 o                         
  19  11   2        245.70        247.75         5.80 o                         
  20  11   2        135.37        140.46         6.14 o                         
  21  11   2         54.82         50.42         3.51 o                         
  22  11   2         85.76         84.72         4.75 o                         
  23  11   2        714.55        710.53        10.27 o                         
  24  11   2          5.13         10.03         2.21 o                         
  25  11   2        875.08        855.87        12.72 o                         
  26  11   2          7.61         10.36         2.30 o                         
  27  11   2          2.97          1.75         1.99 o                         
   0  12   2         28.21         28.97         2.64 o                         
   1  12   2        213.00        214.76         3.86 o                         
   2  12   2       4282.04       4235.01        25.74 o                         
   3  12   2       1282.74       1257.85        10.39 o                         
   4  12   2          4.46         10.32         2.86 o                         
   5  12   2         77.93         87.46         3.19 o                         
   6  12   2          7.74          9.73         1.45 o                         
   7  12   2          0.71          2.78         1.26 o                         
   8  12   2          0.00          3.88         1.29 o                         
   9  12   2       1226.33       1214.38        11.12 o                         
  10  12   2        403.02        404.11         5.87 o                         
  11  12   2        521.77        521.47         6.74 o                         
  12  12   2         69.45         72.24         3.06 o                         
  13  12   2          8.89         20.59         1.95 o                         
  14  12   2          0.53          0.05         1.35 o                         
  15  12   2         14.00         13.56         2.01 o                         
  16  12   2         39.38         40.29         2.77 o                         
  17  12   2         22.85         29.00         2.49 o                         
  18  12   2        129.73        127.42         4.59 o                         
  19  12   2         16.71         23.74         2.72 o                         
  20  12   2          5.14          5.39         2.18 o                         
  21  12   2          0.38          3.29         2.12 o                         
  22  12   2       1695.95       1657.63        17.29 o                         
  23  12   2        633.67        612.96         9.57 o                         
  24  12   2          6.47          9.70         2.35 o                         
  25  12   2        421.52        399.40         7.65 o                         
   1  13   2        643.03        636.38         7.63 o                         
   2  13   2        113.79        114.76         4.14 o                         
   3  13   2          7.77         11.01         2.01 o                         
   4  13   2        115.72        112.66         3.59 o                         
   5  13   2         93.76        103.28         3.59 o                         
   6  13   2        124.49        116.40         3.73 o                         
   7  13   2        403.22        421.21         6.13 o                         
   8  13   2        454.09        434.96         6.34 o                         
   9  13   2          3.32          5.36         1.60 o                         
  10  13   2          0.13          2.29         1.48 o                         
  11  13   2         63.76         68.42         3.14 o                         
  12  13   2        527.73        525.42         7.67 o                         
  13  13   2        710.57        722.06         8.52 o                         
  14  13   2          9.47         10.94         2.06 o                         
  15  13   2         56.37         56.99         4.21 o                         
  16  13   2         75.39         78.02         3.77 o                         
  17  13   2         48.15         53.93         3.25 o                         
  18  13   2         19.70         21.42         2.75 o                         
  19  13   2        122.78        142.10         5.24 o                         
  20  13   2         14.83         15.12         2.49 o                         
  21  13   2         90.40        101.39         5.31 o                         
  22  13   2          3.66          4.68         2.18 o                         
  23  13   2         19.17         25.65         2.92 o                         
   0  14   2         74.70         73.91         5.09 o                         
   1  14   2        160.04        158.69         4.06 o                         
   2  14   2         10.14         11.64         2.03 o                         
   3  14   2        187.87        186.84         4.71 o                         
   4  14   2         27.80         26.42         2.45 o                         
   5  14   2        514.98        513.86         7.09 o                         
   6  14   2         17.75         17.79         2.03 o                         
   7  14   2        407.90        403.75         7.37 o                         
   8  14   2          2.13          1.04         1.73 o                         
   9  14   2        195.79        207.46         5.84 o                         
  10  14   2          4.66          6.90         1.96 o                         
  11  14   2        311.87        329.77         8.01 o                         
  12  14   2          5.90          3.97         1.93 o                         
  13  14   2        173.39        184.90         4.96 o                         
  14  14   2         34.98         37.41         2.98 o                         
  15  14   2        121.89        129.45         4.57 o                         
  16  14   2          0.89          5.01         2.04 o                         
  17  14   2        172.24        179.17         4.98 o                         
  18  14   2         22.72         23.76         2.87 o                         
  19  14   2         94.73        101.99         5.69 o                         
  20  14   2          2.45          0.81         2.18 o                         
   1  15   2         43.39         40.20         3.26 o                         
   2  15   2         38.38         38.02         3.18 o                         
   3  15   2         89.54         86.11         3.92 o                         
   4  15   2         17.49         20.41         2.36 o                         
   5  15   2        228.23        223.23         7.09 o                         
   6  15   2          6.90          9.23         2.33 o                         
   7  15   2          5.85          9.18         2.33 o                         
   8  15   2        151.12        152.27         5.15 o                         
   9  15   2        197.90        200.34         5.14 o                         
  10  15   2         64.53         64.51         3.57 o                         
  11  15   2        420.47        404.54         8.53 o                         
  12  15   2        368.08        364.30         7.44 o                         
  13  15   2         70.00         75.73         4.19 o                         
  14  15   2         76.92         83.49         5.31 o                         
  15  15   2         11.64         14.51         2.54 o                         
  16  15   2        184.21        194.15         5.92 o                         
  17  15   2        331.49        336.88         8.57 o                         
   0  16   2         22.79         26.67         4.75 o                         
   1  16   2         19.36         21.41         3.11 o                         
   2  16   2        555.42        566.55        10.59 o                         
   3  16   2        384.99        374.81         6.88 o                         
   4  16   2          0.57          2.11         1.93 o                         
   5  16   2        150.96        145.40         5.24 o                         
   6  16   2        220.34        224.84         6.03 o                         
   7  16   2         52.06         65.14         4.01 o                         
   8  16   2         51.36         57.72         3.85 o                         
   9  16   2         79.92         76.94         5.17 o                         
  10  16   2         18.69         18.00         3.15 o                         
  11  16   2        479.59        482.66        10.29 o                         
  12  16   2         31.20         29.98         4.09 o                         
  13  16   2          2.53          1.34         2.37 o                         
   1  17   2         95.15        109.11         5.73 o                         
   2  17   2         12.11         13.78         2.97 o                         
   3  17   2        336.11        322.51         9.41 o                         
   4  17   2          0.86          2.10         2.90 o                         
   5  17   2         74.86         65.68         4.70 o                         
   1   1   3         34.73         41.93         1.49 o                         
   2   1   3        625.34        650.17         7.84 o                         
   3   1   3       1389.76       1388.89        17.11 o                         
   4   1   3          0.82          3.49         0.78 o                         
   5   1   3          0.84          6.49         2.13 o                         
   6   1   3       4661.15       4723.73        32.39 o                         
   7   1   3       1840.28       1865.13        14.53 o                         
   8   1   3         54.13         53.88         1.76 o                         
   9   1   3        110.16        111.15         3.00 o                         
  10   1   3        860.37        863.02         8.10 o                         
  11   1   3          8.85         11.29         1.24 o                         
  12   1   3         34.75         32.63         1.96 o                         
  13   1   3        409.03        411.35         5.47 o                         
  14   1   3        725.14        700.09         7.67 o                         
  15   1   3        196.48        202.03         2.68 o                         
  16   1   3         25.62         27.44         1.30 o                         
  17   1   3        532.69        521.71         4.46 o                         
  18   1   3         69.82         68.40         1.65 o                         
  19   1   3         86.02         88.51         1.75 o                         
  20   1   3         62.52         66.44         1.84 o                         
  21   1   3        234.59        238.85         3.24 o                         
  22   1   3         97.59        104.27         2.33 o                         
  23   1   3         10.32         14.66         1.26 o                         
  24   1   3         71.96         76.75         2.37 o                         
  25   1   3         41.17         46.53         2.04 o                         
  26   1   3        331.34        317.67         4.36 o                         
  27   1   3        168.42        166.90         3.49 o                         
  28   1   3          9.89         12.30         1.82 o                         
  29   1   3         18.79         22.35         2.38 o                         
  30   1   3        285.01        276.06         6.01 o                         
  31   1   3         55.57         61.01         3.62 o                         
  32   1   3         46.92         49.93         3.88 o                         
  33   1   3        248.45        234.55         6.70 o                         
  34   1   3        397.13        388.57         8.28 o                         
   0   2   3      39979.25      43622.44       646.05 o                         
   1   2   3       9661.25       9800.12       147.50 o                         
   2   2   3         16.64         17.62         1.74 o                         
   3   2   3         25.53         30.42         3.07 o                         
   4   2   3        304.82        358.58         4.71 o                         
   5   2   3       1403.12       1327.04        10.88 o                         
   6   2   3        258.04        261.83         4.04 o                         
   7   2   3       4215.17       4247.05        29.53 o                         
   8   2   3       1266.12       1269.50        10.72 o                         
   9   2   3        425.09        410.96         4.90 o                         
  10   2   3        477.10        483.71         4.78 o                         
  11   2   3         84.24         80.49         1.84 o                         
  12   2   3       3536.75       3536.64        24.37 o                         
  13   2   3       4379.44       4408.39        29.65 o                         
  14   2   3         49.46         54.08         1.81 o                         
  15   2   3       2333.99       2338.69        13.53 o                         
  16   2   3        144.25        148.36         2.38 o                         
  17   2   3        194.65        191.95         2.73 o                         
  18   2   3        157.46        160.15         2.45 o                         
  19   2   3       2122.23       2114.20        11.84 o                         
  20   2   3       5662.09       5658.25        25.62 o                         
  21   2   3        549.93        562.96         5.14 o                         
  22   2   3        134.03        135.58         3.93 o                         
  23   2   3        227.41        230.39         3.54 o                         
  24   2   3        677.69        676.01         6.34 o                         
  25   2   3         33.13         32.17         1.81 o                         
  26   2   3         21.16         24.84         1.70 o                         
  27   2   3       1085.07       1059.81         8.75 o                         
  28   2   3       1012.26       1005.29        14.24 o                         
  29   2   3         30.58         32.84         2.82 o                         
  30   2   3         12.56         14.15         2.23 o                         
  31   2   3          1.88          2.53         1.92 o                         
  32   2   3        611.24        613.40         9.30 o                         
  33   2   3        591.57        602.90        10.53 o                         
  34   2   3        115.61        111.32         5.76 o                         
   1   3   3      23090.55      24173.60       311.95 o                         
   2   3   3       6830.16       6927.54        73.74 o                         
   3   3   3         93.56         91.05         2.47 o                         
   4   3   3        644.67        644.34         7.04 o                         
   5   3   3       2145.78       2115.52        17.73 o                         
   6   3   3      11776.81      11498.96        90.12 o                         
   7   3   3       2643.27       2643.26        19.50 o                         
   8   3   3         22.20         31.75         1.64 o                         
   9   3   3        258.74        237.54         3.95 o                         
  10   3   3       3591.20       3536.20        24.01 o                         
  11   3   3        230.60        226.30         3.82 o                         
  12   3   3        742.38        755.48         9.37 o                         
  13   3   3       7197.97       7261.86        41.14 o                         
  14   3   3      14436.26      14617.46        70.15 o                         
  15   3   3       2526.37       2550.56        13.83 o                         
  16   3   3        504.63        506.10         4.56 o                         
  17   3   3        565.51        576.58         4.79 o                         
  18   3   3       1976.06       1993.26        11.25 o                         
  19   3   3       2814.51       2829.85        14.91 o                         
  20   3   3         54.21         55.64         2.04 o                         
  21   3   3       3253.03       3262.56        17.92 o                         
  22   3   3        176.34        181.17         4.07 o                         
  23   3   3        186.37        193.23         3.29 o                         
  24   3   3         11.34         16.41         1.46 o                         
  25   3   3         23.45         25.98         1.75 o                         
  26   3   3        682.27        671.33         6.66 o                         
  27   3   3        366.01        368.07         5.64 o                         
  28   3   3          7.18         10.57         2.10 o                         
  29   3   3         59.13         63.81         3.66 o                         
  30   3   3         10.46         15.04         2.62 o                         
  31   3   3        279.21        278.80         6.25 o                         
  32   3   3          0.86          1.81         1.81 o                         
  33   3   3       2394.24       2342.43        21.75 o                         
  34   3   3       3388.65       3352.45        31.97 o                         
   0   4   3      19629.28      20246.59       308.53 o                         
   1   4   3       3555.53       3633.84        41.41 o                         
   2   4   3         48.95         57.26         2.76 o                         
   3   4   3        953.15        894.14        25.83 o                         
   4   4   3       1547.45       1483.90        23.63 o                         
   5   4   3        591.99        568.45         6.54 o                         
   6   4   3         73.47         76.88         2.18 o                         
   7   4   3       1004.75       1011.39         9.86 o                         
   8   4   3         14.63         28.83         3.05 o                         
   9   4   3       1272.39       1237.08        10.41 o                         
  10   4   3        445.27        444.17         5.38 o                         
  11   4   3        147.38        148.72         3.13 o                         
  12   4   3       1486.83       1469.38        10.43 o                         
  13   4   3       1520.23       1552.32        10.35 o                         
  14   4   3        100.99        101.18         2.08 o                         
  15   4   3        791.57        807.56         5.73 o                         
  16   4   3          2.19          4.69         0.78 o                         
  17   4   3         18.64         19.89         1.45 o                         
  18   4   3        112.67        114.70         2.18 o                         
  19   4   3        316.20        326.33         4.17 o                         
  20   4   3       1936.28       1945.14        12.13 o                         
  21   4   3        125.83        130.31         2.81 o                         
  22   4   3        180.45        180.82         3.33 o                         
  23   4   3        468.04        474.45         5.48 o                         
  24   4   3        873.49        863.80         7.86 o                         
  25   4   3          0.43          0.51         1.23 o                         
  26   4   3          0.58          4.48         1.37 o                         
  27   4   3        677.32        662.76         8.35 o                         
  28   4   3        604.80        614.61         9.21 o                         
  29   4   3          3.58          4.74         1.94 o                         
  30   4   3          1.29          3.16         2.15 o                         
  31   4   3         20.81         28.28         2.78 o                         
  32   4   3        216.07        221.18         5.72 o                         
  33   4   3        287.05        287.32         6.40 o                         
   1   5   3        319.58        298.18         6.20 o                         
   2   5   3       2507.90       2398.49        32.74 o                         
   3   5   3       2572.42       2516.85        29.10 o                         
   4   5   3        273.83        289.06         4.94 o                         
   5   5   3         42.81         44.06         2.07 o                         
   6   5   3       1060.27       1014.59        14.05 o                         
   7   5   3        314.92        323.05         6.17 o                         
   8   5   3         32.23         37.60         2.34 o                         
   9   5   3        354.16        333.26         4.95 o                         
  10   5   3        819.22        785.63         7.73 o                         
  11   5   3         17.63         16.58         1.13 o                         
  12   5   3         46.19         50.35         1.83 o                         
  13   5   3        109.57        108.17         2.15 o                         
  14   5   3        269.66        266.39         3.34 o                         
  15   5   3       1021.44       1023.48         7.58 o                         
  16   5   3         60.35         63.21         1.90 o                         
  17   5   3        455.17        444.87         4.21 o                         
  18   5   3        250.08        243.34         3.14 o                         
  19   5   3         25.14         27.52         1.56 o                         
  20   5   3          4.07          5.07         1.14 o                         
  21   5   3         17.58         18.24         1.59 o                         
  22   5   3         12.09         15.68         1.56 o                         
  23   5   3         16.18         16.08         1.60 o                         
  24   5   3          0.00          0.79         1.30 o                         
  25   5   3        227.81        226.62         4.56 o                         
  26   5   3          1.43          5.25         1.81 o                         
  27   5   3          5.09          6.67         2.13 o                         
  28   5   3          6.46          9.11         2.05 o                         
  29   5   3         88.27         95.73         4.42 o                         
  30   5   3        471.25        471.36         8.16 o                         
  31   5   3        223.46        222.67         5.76 o                         
  32   5   3          0.87          2.15         2.01 o                         
  33   5   3         57.37         51.42         3.49 o                         
   0   6   3        385.74        382.45        10.83 o                         
   1   6   3         17.56         24.53         2.61 o                         
   2   6   3        607.79        605.60        10.00 o                         
   3   6   3          8.53         10.76         2.42 o                         
   4   6   3         29.97         23.82         2.14 o                         
   5   6   3         61.58         60.81         2.81 o                         
   6   6   3         38.06         41.84         2.25 o                         
   7   6   3        456.80        459.55         5.82 o                         
   8   6   3       1016.63       1013.74        13.74 o                         
   9   6   3        304.52        308.73         3.82 o                         
  10   6   3        213.68        221.41         3.25 o                         
  11   6   3         18.44         23.16         1.61 o                         
  12   6   3         68.31         73.94         1.91 o                         
  13   6   3         80.58         85.00         2.00 o                         
  14   6   3          0.53          3.13         0.81 o                         
  15   6   3         56.60         58.92         2.11 o                         
  16   6   3          1.18          4.01         0.94 o                         
  17   6   3         58.97         64.46         2.27 o                         
  18   6   3         81.99         80.50         2.36 o                         
  19   6   3        197.69        197.86         3.29 o                         
  20   6   3        760.21        751.17         7.29 o                         
  21   6   3        237.19        239.56         5.28 o                         
  22   6   3          1.63          2.49         1.22 o                         
  23   6   3         30.19         29.33         2.27 o                         
  24   6   3          0.43          3.29         1.58 o                         
  25   6   3        101.24        102.88         5.49 o                         
  26   6   3         85.94         89.84         4.68 o                         
  27   6   3         33.64         35.27         3.35 o                         
  28   6   3         35.35         39.12         3.11 o                         
  29   6   3          1.54          1.57         1.84 o                         
  30   6   3         58.20         60.36         3.74 o                         
  31   6   3         44.50         45.36         4.50 o                         
  32   6   3         99.99        105.68         4.65 o                         
   1   7   3        943.65        971.66        12.16 o                         
   2   7   3        118.36        117.89         3.50 o                         
   3   7   3         17.97         20.52         2.64 o                         
   4   7   3        410.12        422.02         8.97 o                         
   5   7   3         15.45         24.48         4.10 o                         
   6   7   3       2764.57       2681.22        20.77 o                         
   7   7   3       1092.19       1107.93         8.36 o                         
   8   7   3        250.22        256.14         3.25 o                         
   9   7   3          0.59          3.85         0.93 o                         
  10   7   3        639.56        649.76         5.74 o                         
  11   7   3         45.01         53.71         1.90 o                         
  12   7   3          6.75          9.87         1.08 o                         
  13   7   3       1754.56       1771.55        11.81 o                         
  14   7   3       3086.35       3085.70        18.29 o                         
  15   7   3        143.84        148.36         2.91 o                         
  16   7   3         13.63         13.23         1.41 o                         
  17   7   3        346.11        338.25         4.76 o                         
  18   7   3          6.22          8.78         1.37 o                         
  19   7   3        349.64        346.06         4.38 o                         
  20   7   3        162.62        162.35         3.84 o                         
  21   7   3        336.18        337.78         5.16 o                         
  22   7   3         52.10         54.91         3.15 o                         
  23   7   3         24.34         28.51         2.56 o                         
  24   7   3        272.76        261.00         6.05 o                         
  25   7   3         43.77         43.93         3.47 o                         
  26   7   3        908.32        932.35        13.29 o                         
  27   7   3        309.26        316.09         7.91 o                         
  28   7   3          4.81         10.15         2.54 o                         
  29   7   3          1.23         -0.45         1.82 o                         
  30   7   3         75.05         75.84         4.11 o                         
  31   7   3         13.14         12.03         2.41 o                         
   0   8   3      12924.55      13101.60       182.88 o                         
   1   8   3       2420.74       2378.46        18.74 o                         
   2   8   3        130.06        139.26         4.95 o                         
   3   8   3        323.61        322.59         5.32 o                         
   4   8   3        112.43        115.38         2.32 o                         
   5   8   3        407.10        411.75         7.30 o                         
   6   8   3         62.59         66.39         2.34 o                         
   7   8   3       3990.85       4005.29        21.97 o                         
   8   8   3       1959.07       1969.34        12.91 o                         
   9   8   3          9.75         19.03         2.75 o                         
  10   8   3          3.79          5.52         0.90 o                         
  11   8   3        510.76        519.90         4.93 o                         
  12   8   3       1097.17       1083.41         8.97 o                         
  13   8   3       2537.79       2557.30        18.54 o                         
  14   8   3          3.40          3.94         1.75 o                         
  15   8   3       1230.82       1218.96        10.12 o                         
  16   8   3          9.24         13.78         1.53 o                         
  17   8   3          2.47          3.67         1.27 o                         
  18   8   3          1.00          1.35         1.24 o                         
  19   8   3       2988.93       3015.63        19.88 o                         
  20   8   3       5308.51       5311.56        30.33 o                         
  21   8   3        631.47        632.19         7.84 o                         
  22   8   3          3.20          5.63         1.83 o                         
  23   8   3        129.86        135.55         5.06 o                         
  24   8   3        422.86        423.74         8.57 o                         
  25   8   3         92.02         89.74         5.60 o                         
  26   8   3         91.19         89.65         4.84 o                         
  27   8   3        313.04        315.27         7.59 o                         
  28   8   3        295.46        295.21         7.39 o                         
  29   8   3          5.63          4.98         2.37 o                         
  30   8   3        117.99        119.65         5.05 o                         
   1   9   3       5239.93       5298.01        27.94 o                         
   2   9   3       1145.38       1154.73         8.69 o                         
   3   9   3         49.14         57.72         3.08 o                         
   4   9   3          0.10          1.57         0.84 o                         
   5   9   3         22.14         23.96         1.56 o                         
   6   9   3       1671.97       1667.86        15.80 o                         
   7   9   3        218.96        215.93         3.76 o                         
   8   9   3         13.46         15.38         1.27 o                         
   9   9   3        203.25        210.01         3.24 o                         
  10   9   3       2563.39       2553.88        15.59 o                         
  11   9   3         77.05         80.99         2.33 o                         
  12   9   3         44.65         49.45         2.04 o                         
  13   9   3       3367.05       3391.10        29.99 o                         
  14   9   3       5762.66       5731.59        38.38 o                         
  15   9   3       1249.64       1243.67        11.99 o                         
  16   9   3         19.13         22.77         2.62 o                         
  17   9   3          0.11          2.96         1.48 o                         
  18   9   3        344.66        340.79         5.83 o                         
  19   9   3       1098.54       1102.33        11.51 o                         
  20   9   3         44.81         44.10         3.24 o                         
  21   9   3        527.10        521.02         7.74 o                         
  22   9   3         48.86         54.47         3.36 o                         
  23   9   3        636.14        623.83        10.17 o                         
  24   9   3         50.40         47.30         3.81 o                         
  25   9   3          1.27          4.23         2.26 o                         
  26   9   3        291.36        291.58         7.44 o                         
  27   9   3        147.34        146.48         5.70 o                         
  28   9   3         13.96         16.70         2.88 o                         
  29   9   3         26.52         31.15         3.36 o                         
   0  10   3       1234.13       1234.54        16.42 o                         
   1  10   3         22.86         24.44         1.74 o                         
   2  10   3         34.92         41.64         1.94 o                         
   3  10   3        561.45        554.90         5.70 o                         
   4  10   3       1186.56       1147.48         9.72 o                         
   5  10   3          3.39          6.23         1.25 o                         
   6  10   3         27.48         32.82         1.92 o                         
   7  10   3        198.92        198.07         3.66 o                         
   8  10   3         34.06         35.87         2.23 o                         
   9  10   3        204.80        191.87         3.46 o                         
  10  10   3          2.53          4.13         1.12 o                         
  11  10   3        741.75        724.81         7.60 o                         
  12  10   3          2.30          8.38         2.58 o                         
  13  10   3         17.04         18.69         1.68 o                         
  14  10   3         66.40         69.82         3.14 o                         
  15  10   3          2.68          5.00         2.07 o                         
  16  10   3        281.58        281.20         7.15 o                         
  17  10   3        303.66        311.10         6.20 o                         
  18  10   3         29.65         27.57         2.51 o                         
  19  10   3         56.79         54.64         4.68 o                         
  20  10   3        280.33        260.00         6.29 o                         
  21  10   3         47.51         42.83         3.18 o                         
  22  10   3         23.29         27.28         3.18 o                         
  23  10   3        515.00        534.95         8.74 o                         
  24  10   3        625.20        635.08         9.62 o                         
  25  10   3          8.10          5.88         2.41 o                         
  26  10   3         17.06         19.09         3.03 o                         
  27  10   3          4.19          4.30         2.36 o                         
   1  11   3        118.88        124.54         3.10 o                         
   2  11   3        840.24        818.45         7.55 o                         
   3  11   3        214.15        211.66         3.90 o                         
   4  11   3          1.12          2.42         1.20 o                         
   5  11   3        593.58        578.76         6.62 o                         
   6  11   3         24.49         26.27         1.90 o                         
   7  11   3        153.39        150.75         3.45 o                         
   8  11   3         12.91         15.25         1.57 o                         
   9  11   3         95.12         90.20         3.35 o                         
  10  11   3        275.47        277.84         5.75 o                         
  11  11   3        143.25        149.06         4.09 o                         
  12  11   3         36.35         40.26         2.39 o                         
  13  11   3         16.79         14.71         2.57 o                         
  14  11   3        442.31        439.53         6.72 o                         
  15  11   3        163.02        158.48         4.18 o                         
  16  11   3          9.56          9.11         2.06 o                         
  17  11   3        428.86        431.11         7.53 o                         
  18  11   3        271.27        277.42         6.11 o                         
  19  11   3         55.18         58.15         3.53 o                         
  20  11   3          6.66          5.82         2.40 o                         
  21  11   3        124.79        129.85         7.00 o                         
  22  11   3         51.32         52.88         4.43 o                         
  23  11   3        122.79        134.28         5.04 o                         
  24  11   3         15.12         18.20         3.18 o                         
  25  11   3         11.64         13.16         3.02 o                         
  26  11   3         40.67         51.65         4.07 o                         
   0  12   3        898.27        894.85        12.04 o                         
   1  12   3        614.84        601.77         7.71 o                         
   2  12   3        196.16        194.91         3.98 o                         
   3  12   3        122.90        124.52         3.38 o                         
   4  12   3          2.36          6.06         1.44 o                         
   5  12   3         98.02         97.34         3.25 o                         
   6  12   3          0.70          1.91         1.32 o                         
   7  12   3         44.46         46.13         2.50 o                         
   8  12   3        426.15        409.09         7.22 o                         
   9  12   3         20.43         21.46         2.14 o                         
  10  12   3         21.27         23.72         2.22 o                         
  11  12   3        133.02        133.71         3.97 o                         
  12  12   3        171.40        174.28         4.38 o                         
  13  12   3        199.95        199.13         4.68 o                         
  14  12   3          3.78          6.44         1.74 o                         
  15  12   3        199.55        206.83         5.33 o                         
  16  12   3          5.28          7.86         2.12 o                         
  17  12   3         33.38         34.09         3.38 o                         
  18  12   3          3.85          7.29         2.45 o                         
  19  12   3          0.94          0.13         2.11 o                         
  20  12   3        570.22        582.42        28.48 o                         
  21  12   3         51.15         48.58         4.65 o                         
  22  12   3         33.35         33.59         3.64 o                         
  23  12   3         32.19         33.84         3.63 o                         
  24  12   3          9.13          9.80         2.72 o                         
   1  13   3        331.69        321.34         5.81 o                         
   2  13   3         57.76         58.93         3.31 o                         
   3  13   3        203.03        197.48         5.08 o                         
   4  13   3        116.06        115.48         3.56 o                         
   5  13   3        264.60        254.93         4.77 o                         
   6  13   3       1072.81       1082.50        10.56 o                         
   7  13   3        902.94        890.34         9.38 o                         
   8  13   3         73.00         77.15         3.86 o                         
   9  13   3          1.73          3.95         1.69 o                         
  10  13   3        311.09        318.67         5.98 o                         
  11  13   3         11.61         10.91         2.00 o                         
  12  13   3          0.03          6.24         1.86 o                         
  13  13   3        234.13        235.52         5.20 o                         
  14  13   3       1423.68       1407.67        16.09 o                         
  15  13   3          0.52          2.36         1.98 o                         
  16  13   3          0.27          2.36         1.97 o                         
  17  13   3          9.14         12.53         2.72 o                         
  18  13   3          0.53          5.34         2.46 o                         
  19  13   3        175.04        181.31         7.81 o                         
  20  13   3         83.21         83.41         5.88 o                         
  21  13   3        653.57        646.86        13.22 o                         
  22  13   3         34.04         32.85         3.63 o                         
   0  14   3       2591.09       2585.53        51.37 o                         
   1  14   3       1184.79       1169.27        15.22 o                         
   2  14   3         17.81         22.31         2.96 o                         
   3  14   3          7.23         10.90         2.20 o                         
   4  14   3        108.63        122.95         3.95 o                         
   5  14   3         26.15         28.51         2.66 o                         
   6  14   3         28.46         28.80         2.33 o                         
   7  14   3        388.28        390.36         6.72 o                         
   8  14   3        362.29        357.30         6.44 o                         
   9  14   3        222.05        223.17         5.22 o                         
  10  14   3          3.20          6.51         1.89 o                         
  11  14   3         97.86        108.19         5.62 o                         
  12  14   3        104.38        106.92         5.65 o                         
  13  14   3        988.81        994.50        11.38 o                         
  14  14   3          0.42          6.66         3.16 o                         
  15  14   3        513.70        501.70        10.34 o                         
  16  14   3          6.33          9.70         2.27 o                         
  17  14   3         67.03         63.62         5.17 o                         
  18  14   3          1.54          5.66         2.59 o                         
  19  14   3        540.37        531.72        10.43 o                         
   1  15   3        440.08        420.27         9.81 o                         
   2  15   3         99.86        101.51         5.33 o                         
   3  15   3        122.25        128.85         7.04 o                         
   4  15   3          0.26          2.22         2.23 o                         
   5  15   3          8.42         13.73         2.18 o                         
   6  15   3          5.50          5.12         2.29 o                         
   7  15   3         50.00         54.94         3.31 o                         
   8  15   3          6.25          7.37         2.09 o                         
   9  15   3        197.06        206.17         5.19 o                         
  10  15   3       1218.16       1217.29        20.96 o                         
  11  15   3         45.31         57.79         3.41 o                         
  12  15   3          1.24          2.72         1.89 o                         
  13  15   3        184.20        180.08         5.52 o                         
  14  15   3       1186.28       1118.88        13.63 o                         
  15  15   3          5.23          5.93         2.19 o                         
   0  16   3          5.01          5.87         3.55 o                         
   1  16   3          1.79          4.38         2.36 o                         
   2  16   3         35.10         35.97         3.67 o                         
   3  16   3        437.72        451.86         9.32 o                         
   4  16   3        383.03        399.31        10.34 o                         
   5  16   3          3.99          8.04         3.14 o                         
   6  16   3         58.90         51.85         4.05 o                         
   7  16   3         72.38         76.87         5.22 o                         
   8  16   3         53.82         64.79         3.93 o                         
   9  16   3        404.90        399.64         7.71 o                         
  10  16   3         52.66         49.64         3.63 o                         
   0   0   4       3188.70       2950.21        47.94 o                         
   1   0   4      13658.15      13340.37       156.66 o                         
   2   0   4         24.40         31.87         2.37 o                         
   3   0   4       5059.19       5084.48        55.20 o                         
   4   0   4      14683.96      15105.28       170.40 o                         
   5   0   4       1065.14       1043.64        14.80 o                         
   6   0   4        156.02        158.37         4.73 o                         
   7   0   4       2832.48       2686.55        50.27 o                         
   8   0   4       7324.97       7447.15       123.51 o                         
   9   0   4       1281.07       1249.49        25.84 o                         
  10   0   4          0.01          4.48         2.61 o                         
  11   0   4       9020.20       9180.31        98.99 o                         
  12   0   4       6648.34       6623.96        72.42 o                         
  13   0   4       1680.41       1697.75        12.52 o                         
  14   0   4         31.60         30.28         1.68 o                         
  15   0   4         42.09         39.55         2.33 o                         
  16   0   4       5350.94       5311.48        32.63 o                         
  17   0   4         18.73         24.48         3.26 o                         
  18   0   4        317.95        308.04         4.64 o                         
  19   0   4          0.96          2.65         1.12 o                         
  20   0   4        182.45        192.30         5.20 o                         
  21   0   4       2785.46       2732.44        19.68 o                         
  22   0   4         12.93         14.43         1.66 o                         
  23   0   4        866.27        883.74        10.24 o                         
  24   0   4       4470.28       4476.34        32.65 o                         
  25   0   4       1816.12       1823.91        17.83 o                         
  26   0   4          9.39         14.08         2.16 o                         
  27   0   4        981.48        939.71        18.34 o                         
  28   0   4       1632.49       1586.08        26.81 o                         
  29   0   4        413.41        420.12         9.80 o                         
  30   0   4         71.22         79.53        11.10 o                         
  31   0   4        593.22        573.36        11.72 o                         
  32   0   4        147.95        157.83         6.54 o                         
  33   0   4        322.29        331.10        11.20 o                         
   1   1   4       6125.23       6011.31        45.53 o                         
   2   1   4       1127.41       1115.51        12.61 o                         
   3   1   4       1046.91       1048.58        10.52 o                         
   4   1   4         27.69         28.83         2.00 o                         
   5   1   4       2997.23       2956.66        28.05 o                         
   6   1   4       2772.71       2764.67        23.26 o                         
   7   1   4       2606.20       2534.81        19.88 o                         
   8   1   4         49.46         53.88         2.25 o                         
   9   1   4        789.29        758.62        10.04 o                         
  10   1   4       6945.77       7116.02        63.88 o                         
  11   1   4       4486.17       4425.93        27.16 o                         
  12   1   4        108.96        107.12         1.99 o                         
  13   1   4        217.78        222.76         2.72 o                         
  14   1   4         29.84         32.86         1.22 o                         
  15   1   4        893.60        877.60         5.73 o                         
  16   1   4         34.43         34.32         1.32 o                         
  17   1   4         15.68         20.92         1.85 o                         
  18   1   4       1065.30       1047.22         7.81 o                         
  19   1   4        413.46        400.99         4.05 o                         
  20   1   4          4.54          3.91         0.86 o                         
  21   1   4        204.60        203.66         2.88 o                         
  22   1   4       1764.53       1731.16        10.06 o                         
  23   1   4        937.02        947.00         7.19 o                         
  24   1   4        118.58        112.79         2.68 o                         
  25   1   4        255.14        255.70         3.92 o                         
  26   1   4         97.06         98.43         3.19 o                         
  27   1   4        102.27        106.13         3.85 o                         
  28   1   4         32.79         31.51         2.61 o                         
  29   1   4        227.10        221.11         5.06 o                         
  30   1   4        479.24        483.82         7.53 o                         
  31   1   4        957.38        947.67        11.05 o                         
  32   1   4          1.83          1.39         1.95 o                         
  33   1   4        185.19        189.13         5.54 o                         
   0   2   4         13.26         16.19         6.16 o                         
   1   2   4       1396.82       1343.11        12.69 o                         
   2   2   4         41.19         36.58         2.13 o                         
   3   2   4          4.48          7.09         1.49 o                         
   4   2   4         19.64         17.35         1.57 o                         
   5   2   4       3337.31       3249.00        30.46 o                         
   6   2   4          4.79          6.35         1.29 o                         
   7   2   4        753.42        730.79         8.44 o                         
   8   2   4       1183.51       1185.12        15.27 o                         
   9   2   4        156.49        156.67         3.17 o                         
  10   2   4          0.04          1.34         1.35 o                         
  11   2   4         22.93         19.38         1.11 o                         
  12   2   4          2.05          3.91         0.90 o                         
  13   2   4         12.89         14.02         1.00 o                         
  14   2   4         38.11         41.92         1.49 o                         
  15   2   4        254.34        244.27         3.16 o                         
  16   2   4        155.82        165.97         2.56 o                         
  17   2   4         28.37         27.22         1.38 o                         
  18   2   4          0.89          2.75         0.83 o                         
  19   2   4        145.85        146.34         2.38 o                         
  20   2   4        611.34        602.98         4.99 o                         
  21   2   4         31.84         32.65         1.50 o                         
  22   2   4         25.73         29.34         1.47 o                         
  23   2   4         79.72         82.23         2.38 o                         
  24   2   4          2.81          4.44         1.24 o                         
  25   2   4        270.10        267.25         4.13 o                         
  26   2   4          2.94          0.93         1.34 o                         
  27   2   4         15.62         18.04         2.15 o                         
  28   2   4         42.08         44.37         2.91 o                         
  29   2   4        297.46        295.07         6.00 o                         
  30   2   4          0.07          0.77         1.67 o                         
  31   2   4          0.13          0.70         1.86 o                         
  32   2   4          9.47         11.09         2.36 o                         
  33   2   4         99.18        111.43         4.94 o                         
   1   3   4        135.77        123.45         3.43 o                         
   2   3   4        461.41        444.76         6.81 o                         
   3   3   4         94.54         91.36         3.02 o                         
   4   3   4          0.96          2.72         1.09 o                         
   5   3   4        110.75         97.31         4.47 o                         
   6   3   4         12.34         21.17         2.42 o                         
   7   3   4        277.98        268.48         5.07 o                         
   8   3   4          0.70          2.88         1.67 o                         
   9   3   4        280.06        285.37         6.31 o                         
  10   3   4        126.55        123.28         2.41 o                         
  11   3   4        114.23        118.48         2.21 o                         
  12   3   4          0.66          4.12         1.16 o                         
  13   3   4        288.18        287.30         3.16 o                         
  14   3   4        263.93        262.90         3.10 o                         
  15   3   4        408.78        421.26         4.08 o                         
  16   3   4          0.06          1.63         0.78 o                         
  17   3   4          3.51          3.24         0.84 o                         
  18   3   4         35.11         37.37         1.59 o                         
  19   3   4         49.70         45.28         1.80 o                         
  20   3   4          1.09          1.43         0.94 o                         
  21   3   4        141.31        144.43         2.50 o                         
  22   3   4          0.73          0.26         0.86 o                         
  23   3   4         57.31         59.18         2.21 o                         
  24   3   4          0.03         -0.86         1.07 o                         
  25   3   4         35.08         31.46         1.92 o                         
  26   3   4         93.48         93.94         3.56 o                         
  27   3   4         21.56         23.47         2.28 o                         
  28   3   4          0.03          1.00         1.60 o                         
  29   3   4          9.12          9.86         1.97 o                         
  30   3   4         83.01         82.66         4.26 o                         
  31   3   4          1.54          1.77         1.99 o                         
  32   3   4          0.43         -0.22         1.96 o                         
   0   4   4         94.81        127.61         5.97 o                         
   1   4   4        166.02        192.33         5.14 o                         
   2   4   4         32.04         37.66         2.76 o                         
   3   4   4         64.93         71.01         2.84 o                         
   4   4   4       1386.38       1380.14        15.21 o                         
   5   4   4       2441.34       2423.60        23.80 o                         
   6   4   4         10.88         14.59         1.47 o                         
   7   4   4         41.41         47.44         3.00 o                         
   8   4   4        330.92        329.32         5.66 o                         
   9   4   4       1923.89       1956.34        14.85 o                         
  10   4   4          0.96          1.09         0.84 o                         
  11   4   4          1.31          2.81         0.76 o                         
  12   4   4         77.73         81.56         1.90 o                         
  13   4   4        400.39        390.79         4.44 o                         
  14   4   4         47.58         47.00         1.70 o                         
  15   4   4       1520.98       1513.55         9.27 o                         
  16   4   4        527.67        528.54         4.81 o                         
  17   4   4        384.55        382.37         4.09 o                         
  18   4   4          7.04          7.77         1.04 o                         
  19   4   4       1193.32       1184.63         8.29 o                         
  20   4   4         20.85         25.56         1.48 o                         
  21   4   4        991.15        994.33         7.64 o                         
  22   4   4          9.76         11.34         1.34 o                         
  23   4   4         39.23         39.63         2.10 o                         
  24   4   4        469.18        479.97         5.46 o                         
  25   4   4        479.70        475.67         6.51 o                         
  26   4   4          1.50          6.66         1.73 o                         
  27   4   4        286.19        294.12         5.78 o                         
  28   4   4         33.98         36.39         2.66 o                         
  29   4   4         43.01         49.43         4.12 o                         
  30   4   4          0.82         -0.09         1.88 o                         
  31   4   4          7.50          7.02         2.31 o                         
  32   4   4         89.27         90.52         4.50 o                         
   1   5   4       2682.88       2830.24       109.63 o                         
   2   5   4       4351.06       4446.85        49.30 o                         
   3   5   4       2083.90       2190.92        26.77 o                         
   4   5   4          5.00          9.90         1.89 o                         
   5   5   4        855.43        870.46        11.50 o                         
   6   5   4       1728.84       1725.65        32.60 o                         
   7   5   4        907.27        892.91        10.46 o                         
   8   5   4         26.60         37.27         4.36 o                         
   9   5   4        960.13        958.89         7.69 o                         
  10   5   4       7917.91       8103.66        43.99 o                         
  11   5   4       4050.53       4145.58        23.02 o                         
  12   5   4        182.91        180.15         2.99 o                         
  13   5   4       1969.40       2006.41        13.08 o                         
  14   5   4        668.99        666.74         5.71 o                         
  15   5   4       2030.95       1994.97        12.05 o                         
  16   5   4         15.67         18.08         1.30 o                         
  17   5   4          0.06          2.56         1.03 o                         
  18   5   4       1407.79       1381.58         9.54 o                         
  19   5   4        738.04        727.75         6.45 o                         
  20   5   4          6.76          9.35         1.31 o                         
  21   5   4       1005.50       1016.14         8.58 o                         
  22   5   4       1386.49       1380.34        11.09 o                         
  23   5   4        485.95        470.48         6.47 o                         
  24   5   4        161.80        160.34         3.95 o                         
  25   5   4        720.61        719.19         9.12 o                         
  26   5   4        643.38        657.13        12.77 o                         
  27   5   4          2.14          5.57         2.22 o                         
  28   5   4          6.83          7.70         2.22 o                         
  29   5   4          3.03          5.53         2.22 o                         
  30   5   4       1150.78       1144.00        13.93 o                         
  31   5   4        831.16        825.78        11.45 o                         
   0   6   4         95.60        103.12         4.22 o                         
   1   6   4       3616.68       3646.01        29.63 o                         
   2   6   4          5.99          8.10         1.32 o                         
   3   6   4       1939.57       1976.20        20.54 o                         
   4   6   4       6694.01       6983.78        76.05 o                         
   5   6   4        617.39        617.89        10.46 o                         
   6   6   4        121.97        125.63         5.30 o                         
   7   6   4        361.65        361.44         4.50 o                         
   8   6   4       4260.43       4280.82        26.45 o                         
   9   6   4       2228.29       2246.33        14.79 o                         
  10   6   4         10.41         17.34         1.36 o                         
  11   6   4       3551.41       3605.91        21.95 o                         
  12   6   4       1884.27       1884.76        13.27 o                         
  13   6   4       1948.53       1954.45        13.78 o                         
  14   6   4         35.00         36.97         1.92 o                         
  15   6   4        328.46        337.76         4.76 o                         
  16   6   4       1764.92       1731.40        12.29 o                         
  17   6   4        140.32        145.34         2.77 o                         
  18   6   4        277.44        270.60         3.77 o                         
  19   6   4        152.59        151.71         3.13 o                         
  20   6   4        172.55        175.11         3.39 o                         
  21   6   4       3169.77       3193.18        19.21 o                         
  22   6   4         16.74         22.95         1.86 o                         
  23   6   4        428.50        431.40         9.64 o                         
  24   6   4       2749.91       2700.48        23.86 o                         
  25   6   4       1107.25       1120.54        13.16 o                         
  26   6   4          0.05          2.52         2.24 o                         
  27   6   4        172.26        172.91         5.30 o                         
  28   6   4        490.71        495.16         9.30 o                         
  29   6   4         35.03         37.05         3.85 o                         
  30   6   4         59.10         54.16         3.75 o                         
  31   6   4        524.48        510.51         8.91 o                         
   1   7   4       1129.84       1131.48        11.97 o                         
   2   7   4          0.52          6.44         1.89 o                         
   3   7   4       1075.72       1083.63        11.68 o                         
   4   7   4          0.01          0.86         0.88 o                         
   5   7   4        272.11        266.44         4.03 o                         
   6   7   4         28.14         23.81         1.85 o                         
   7   7   4         45.62         46.41         3.09 o                         
   8   7   4         22.08         21.51         1.32 o                         
   9   7   4        621.50        619.08         5.77 o                         
  10   7   4        663.75        677.03         6.62 o                         
  11   7   4       2356.21       2365.52        15.85 o                         
  12   7   4         82.31         82.56         2.60 o                         
  13   7   4        342.06        334.05         4.67 o                         
  14   7   4        315.21        317.18         4.63 o                         
  15   7   4       1382.24       1387.43        11.24 o                         
  16   7   4         84.00         85.93         2.95 o                         
  17   7   4          1.86          3.80         1.31 o                         
  18   7   4          8.58          8.18         1.32 o                         
  19   7   4        138.18        132.64         3.19 o                         
  20   7   4         14.78         14.72         1.62 o                         
  21   7   4        431.24        427.69         5.65 o                         
  22   7   4        106.43        103.31         3.42 o                         
  23   7   4         51.37         58.18         4.07 o                         
  24   7   4         97.06        107.17         4.59 o                         
  25   7   4        254.61        257.86         7.08 o                         
  26   7   4          7.11          9.20         2.49 o                         
  27   7   4         27.40         24.75         3.16 o                         
  28   7   4         36.24         39.61         3.35 o                         
  29   7   4         50.23         56.15         3.77 o                         
  30   7   4         65.12         58.15         3.82 o                         
   0   8   4        606.08        576.08         8.97 o                         
   1   8   4          3.06          4.89         1.04 o                         
   2   8   4          0.37          5.09         2.29 o                         
   3   8   4        237.61        227.69         3.82 o                         
   4   8   4        579.23        549.99         5.79 o                         
   5   8   4        758.49        781.73         7.95 o                         
   6   8   4         18.02         21.22         1.48 o                         
   7   8   4         30.29         35.77         1.95 o                         
   8   8   4       1282.77       1253.73         9.86 o                         
   9   8   4        349.10        347.53         4.55 o                         
  10   8   4         32.21         36.90         1.99 o                         
  11   8   4         92.78         95.24         2.89 o                         
  12   8   4        412.60        399.16         5.55 o                         
  13   8   4          3.10          4.80         1.34 o                         
  14   8   4         10.42         10.43         1.57 o                         
  15   8   4        100.36        104.77         3.59 o                         
  16   8   4         98.58        104.86         4.14 o                         
  17   8   4        113.53        111.79         3.83 o                         
  18   8   4         28.71         28.77         2.24 o                         
  19   8   4        204.89        201.92         5.10 o                         
  20   8   4        648.14        662.29         8.49 o                         
  21   8   4         12.03         12.94         1.89 o                         
  22   8   4         34.28         35.99         2.65 o                         
  23   8   4          2.85          3.04         1.90 o                         
  24   8   4        170.32        178.10        11.36 o                         
  25   8   4          0.57          0.36         2.19 o                         
  26   8   4          1.78         -0.64         2.58 o                         
  27   8   4        177.34        174.85         6.09 o                         
  28   8   4         58.62         64.49         4.47 o                         
  29   8   4         11.52         13.75         3.03 o                         
   1   9   4          0.02          6.17         3.41 o                         
   2   9   4        538.68        529.70         6.95 o                         
   3   9   4         15.65         13.88         1.47 o                         
   4   9   4         84.11         84.48         2.86 o                         
   5   9   4        150.34        147.31         3.09 o                         
   6   9   4         66.17         72.40         2.32 o                         
   7   9   4          7.82          8.35         1.24 o                         
   8   9   4         17.41         19.08         1.57 o                         
   9   9   4        667.17        655.11         6.75 o                         
  10   9   4        530.18        529.03         6.01 o                         
  11   9   4        144.67        141.56         3.15 o                         
  12   9   4         45.35         47.05         2.87 o                         
  13   9   4         59.38         60.90         2.92 o                         
  14   9   4        237.91        248.84         6.20 o                         
  15   9   4        290.63        288.81         5.55 o                         
  16   9   4         17.72         19.33         2.18 o                         
  17   9   4         11.88         11.73         2.05 o                         
  18   9   4        183.21        190.91         5.11 o                         
  19   9   4        142.09        143.63         3.83 o                         
  20   9   4          1.28          4.81         1.66 o                         
  21   9   4         41.22         42.24         3.02 o                         
  22   9   4        117.90        122.65         4.64 o                         
  23   9   4          2.96          5.86         2.41 o                         
  24   9   4         15.92         17.95         2.93 o                         
  25   9   4          0.22          2.21         2.58 o                         
  26   9   4        190.62        194.93         6.47 o                         
  27   9   4          2.33         -1.76         2.27 o                         
   0  10   4          3.03         16.91         4.16 o                         
   1  10   4        548.08        545.24         6.69 o                         
   2  10   4         96.98         99.50         3.28 o                         
   3  10   4        378.46        367.94         6.03 o                         
   4  10   4       1312.96       1313.70        11.85 o                         
   5  10   4        743.54        733.50         9.16 o                         
   6  10   4          0.27          2.64         1.24 o                         
   7  10   4          4.73          7.65         1.32 o                         
   8  10   4        518.84        528.36         6.95 o                         
   9  10   4        637.63        625.78         7.75 o                         
  10  10   4         76.05         78.44         3.22 o                         
  11  10   4        229.16        225.41         4.61 o                         
  12  10   4        174.06        178.75         5.27 o                         
  13  10   4        298.22        286.62         6.66 o                         
  14  10   4         18.41         18.58         2.56 o                         
  15  10   4        815.46        799.64        11.76 o                         
  16  10   4        564.11        573.44         9.80 o                         
  17  10   4         63.56         70.24         4.24 o                         
  18  10   4          7.50         11.36         2.46 o                         
  19  10   4        405.29        407.53         8.42 o                         
  20  10   4        102.73        101.49         3.94 o                         
  21  10   4        659.48        637.07         9.55 o                         
  22  10   4          2.31          1.10         2.30 o                         
  23  10   4         10.16          8.47         2.64 o                         
  24  10   4        544.96        549.07        11.76 o                         
  25  10   4        586.55        592.62        11.44 o                         
  26  10   4         29.96         28.41         3.36 o                         
   1  11   4        958.52        957.22         9.84 o                         
   2  11   4       1369.60       1371.65        12.96 o                         
   3  11   4        372.57        384.43         7.31 o                         
   4  11   4         61.52         66.75         3.23 o                         
   5  11   4        679.94        678.76         8.09 o                         
   6  11   4        262.59        251.83         4.54 o                         
   7  11   4        575.91        589.99         7.06 o                         
   8  11   4         41.79         41.93         2.35 o                         
   9  11   4        476.26        476.54         6.90 o                         
  10  11   4       2697.60       2685.82        23.21 o                         
  11  11   4        980.11        980.30        15.56 o                         
  12  11   4         24.64         25.90         2.48 o                         
  13  11   4        758.60        756.80        11.48 o                         
  14  11   4        303.12        301.58         7.13 o                         
  15  11   4        463.35        482.55         9.10 o                         
  16  11   4          7.11         10.30         2.36 o                         
  17  11   4         30.52         30.74         3.38 o                         
  18  11   4        402.50        394.83         8.38 o                         
  19  11   4        556.42        540.92         9.83 o                         
  20  11   4          0.01          1.75         1.73 o                         
  21  11   4        538.54        551.84         9.63 o                         
  22  11   4        448.18        462.32         9.61 o                         
  23  11   4        661.69        646.53        11.48 o                         
  24  11   4         21.25         21.57         3.14 o                         
   0  12   4        401.43        421.12         9.94 o                         
   1  12   4       1044.60       1038.33        13.60 o                         
   2  12   4         45.10         45.16         3.06 o                         
   3  12   4        851.34        835.61        17.48 o                         
   4  12   4        725.09        716.59        10.83 o                         
   5  12   4         40.23         51.42         3.65 o                         
   6  12   4         13.91         18.00         2.09 o                         
   7  12   4        128.93        134.68         3.69 o                         
   8  12   4        623.70        601.89         7.99 o                         
   9  12   4        346.84        354.22         6.09 o                         
  10  12   4          7.96          7.64         1.99 o                         
  11  12   4       1408.53       1358.15        14.70 o                         
  12  12   4         29.61         37.95         6.24 o                         
  13  12   4        965.14        942.59        13.40 o                         
  14  12   4         26.14         26.67         3.12 o                         
  15  12   4        200.02        194.48         6.10 o                         
  16  12   4         51.62         42.35         3.64 o                         
  17  12   4          4.49          7.19         2.44 o                         
  18  12   4         23.84         26.50         3.21 o                         
  19  12   4          7.96         10.91         2.69 o                         
  20  12   4          2.07          5.16         2.23 o                         
  21  12   4       1326.13       1299.44        16.79 o                         
  22  12   4          1.18          2.50         2.69 o                         
   1  13   4         34.88         41.24         3.02 o                         
   2  13   4        174.60        175.43         4.79 o                         
   3  13   4        159.33        163.81         6.25 o                         
   4  13   4         28.50         26.71         3.03 o                         
   5  13   4         37.29         40.61         3.03 o                         
   6  13   4        567.42        598.68        10.61 o                         
   7  13   4         53.66         64.59         3.62 o                         
   8  13   4         25.93         27.97         2.70 o                         
   9  13   4        344.61        355.11        10.07 o                         
  10  13   4         23.72         32.84         2.61 o                         
  11  13   4        274.50        277.68         6.72 o                         
  12  13   4          0.80          3.00         1.92 o                         
  13  13   4         55.31         54.64         4.05 o                         
  14  13   4        299.13        327.04        10.67 o                         
  15  13   4        450.52        439.04         9.04 o                         
  16  13   4          8.11          5.09         2.46 o                         
  17  13   4         66.67         57.11         4.24 o                         
  18  13   4        176.42        198.18         6.68 o                         
  19  13   4         73.45         72.29         4.63 o                         
  20  13   4          0.67          3.67         3.29 o                         
   0  14   4        463.23        475.10        12.90 o                         
   1  14   4        103.59        107.68         6.19 o                         
   2  14   4          4.51          7.53         2.36 o                         
   3  14   4         60.40         58.96         4.09 o                         
   4  14   4        378.58        402.64         8.57 o                         
   5  14   4          4.38          2.01         2.13 o                         
   6  14   4          1.03          0.48         1.85 o                         
   7  14   4          9.70          7.37         2.09 o                         
   8  14   4        419.00        424.09         7.76 o                         
   9  14   4         66.14         66.69         3.88 o                         
  10  14   4          0.06         -0.25         1.73 o                         
  11  14   4         17.78         20.58         2.72 o                         
  12  14   4        437.91        457.49         9.99 o                         
  13  14   4          3.76          7.13         2.14 o                         
  14  14   4          1.08          2.17         2.21 o                         
  15  14   4         49.42         53.39         4.16 o                         
  16  14   4        231.75        225.24         6.74 o                         
   1  15   4         37.03         41.43         3.62 o                         
   2  15   4        130.37        135.30         6.01 o                         
   3  15   4          2.80          2.11         2.65 o                         
   4  15   4         26.82         26.92         3.72 o                         
   5  15   4        107.07        106.71         6.37 o                         
   6  15   4        127.95        131.04         5.91 o                         
   7  15   4         10.36          9.52         2.60 o                         
   8  15   4          3.40          5.90         2.23 o                         
   9  15   4        216.81        215.68         5.78 o                         
  10  15   4        350.45        340.93         7.83 o                         
  11  15   4        253.43        249.05         6.19 o                         
  12  15   4         13.50         12.74         2.47 o                         
   0  16   4         10.13         12.58         3.76 o                         
   1  16   4        313.56        311.30         7.63 o                         
   2  16   4         37.74         38.60         4.33 o                         
   3  16   4        119.08        119.57         6.59 o                         
   4  16   4        359.92        355.58         9.68 o                         
   5  16   4        270.60        254.15         8.25 o                         
   1   1   5         23.45         27.16         1.87 o                         
   2   1   5         99.69        108.25         3.72 o                         
   3   1   5        691.70        661.42         9.50 o                         
   4   1   5        370.12        382.81        12.52 o                         
   5   1   5        538.87        540.22         6.53 o                         
   6   1   5        539.58        523.06         5.80 o                         
   7   1   5        273.86        281.77         3.73 o                         
   8   1   5        712.41        716.64         6.00 o                         
   9   1   5          8.07          9.99         0.90 o                         
  10   1   5        206.33        216.28         2.53 o                         
  11   1   5         36.26         39.62         1.37 o                         
  12   1   5        623.18        615.12         4.94 o                         
  13   1   5         78.69         81.95         1.77 o                         
  14   1   5         59.63         56.12         1.70 o                         
  15   1   5        557.90        548.33         4.57 o                         
  16   1   5        115.32        111.77         2.11 o                         
  17   1   5        755.94        746.89         5.68 o                         
  18   1   5        124.02        123.49         2.33 o                         
  19   1   5        123.68        121.27         2.36 o                         
  20   1   5         74.14         72.57         2.13 o                         
  21   1   5         70.79         67.10         2.13 o                         
  22   1   5         38.27         39.70         1.76 o                         
  23   1   5        154.62        152.44         2.84 o                         
  24   1   5          3.23          2.84         1.15 o                         
  25   1   5         76.43         83.59         3.42 o                         
  26   1   5          1.92          2.37         1.68 o                         
  27   1   5          0.89          0.59         1.70 o                         
  28   1   5        107.31        109.94         5.14 o                         
  29   1   5         18.56         20.31         2.45 o                         
  30   1   5        239.58        224.96         5.43 o                         
  31   1   5          3.20          5.16         2.01 o                         
   0   2   5         21.45         27.89         9.89 o                         
   1   2   5        314.69        310.42         5.32 o                         
   2   2   5       2915.38       2950.48        25.16 o                         
   3   2   5        711.62        692.81         7.77 o                         
   4   2   5       4294.92       4359.97        31.34 o                         
   5   2   5        578.74        575.58         6.81 o                         
   6   2   5        471.76        449.21         5.82 o                         
   7   2   5         14.42         17.63         1.39 o                         
   8   2   5        895.88        891.25         8.06 o                         
   9   2   5       4004.60       3990.68        24.74 o                         
  10   2   5         39.50         44.68         1.90 o                         
  11   2   5       4995.35       5011.78        26.98 o                         
  12   2   5       1160.09       1160.70         8.42 o                         
  13   2   5        888.81        884.25         6.50 o                         
  14   2   5         71.34         71.13         2.06 o                         
  15   2   5         49.30         56.36         1.74 o                         
  16   2   5       1194.93       1183.86         7.51 o                         
  17   2   5        769.64        757.10         5.76 o                         
  18   2   5        756.09        749.29         5.80 o                         
  19   2   5         22.83         26.13         1.79 o                         
  20   2   5          9.83         13.56         1.18 o                         
  21   2   5       1035.00       1039.09         7.43 o                         
  22   2   5       1699.82       1680.69        10.28 o                         
  23   2   5       1139.37       1118.30         7.97 o                         
  24   2   5       1785.94       1757.56        12.40 o                         
  25   2   5          1.55          5.42         1.61 o                         
  26   2   5        246.03        244.81         5.47 o                         
  27   2   5          9.95         11.26         2.10 o                         
  28   2   5        117.98        113.65         4.32 o                         
  29   2   5        255.76        269.01         5.86 o                         
  30   2   5          0.76          4.43         2.14 o                         
  31   2   5        487.83        502.07         7.95 o                         
   1   3   5        657.35        674.79        10.19 o                         
   2   3   5       1778.97       1745.74        14.77 o                         
   3   3   5       6857.26       6933.30        47.58 o                         
   4   3   5        120.82        135.29         3.47 o                         
   5   3   5       1388.28       1423.84        16.08 o                         
   6   3   5       2481.98       2509.51        17.81 o                         
   7   3   5        527.04        526.92         5.97 o                         
   8   3   5       2112.82       2092.30        15.72 o                         
   9   3   5       1578.74       1574.62        11.75 o                         
  10   3   5       9592.24       9634.29        51.53 o                         
  11   3   5        389.06        390.89         7.12 o                         
  12   3   5       4961.07       4977.18        24.69 o                         
  13   3   5        494.21        500.21         6.30 o                         
  14   3   5          9.79         16.68         1.76 o                         
  15   3   5        747.74        736.77         6.02 o                         
  16   3   5       1287.13       1282.46         8.73 o                         
  17   3   5       1757.35       1742.56        10.90 o                         
  18   3   5       1226.52       1196.76         8.56 o                         
  19   3   5        110.67        117.20         2.81 o                         
  20   3   5        261.36        266.59         3.49 o                         
  21   3   5        822.29        815.56         6.44 o                         
  22   3   5       1384.91       1364.16         8.98 o                         
  23   3   5       2805.09       2780.49        16.40 o                         
  24   3   5         49.06         53.87         2.49 o                         
  25   3   5       1283.62       1281.91        12.05 o                         
  26   3   5        687.60        678.18         9.11 o                         
  27   3   5         65.20         70.10         3.57 o                         
  28   3   5         70.84         68.47         3.56 o                         
  29   3   5        997.72        962.15        11.37 o                         
  30   3   5        565.45        583.60         8.57 o                         
  31   3   5         78.01         75.30         4.23 o                         
   0   4   5        383.74        366.09         7.87 o                         
   1   4   5          9.77         13.41         1.25 o                         
   2   4   5       1673.40       1651.08        14.10 o                         
   3   4   5        210.53        214.81         4.45 o                         
   4   4   5       1101.62       1133.58        12.16 o                         
   5   4   5         92.22         99.66         3.81 o                         
   6   4   5        309.04        307.27         5.60 o                         
   7   4   5         68.66         67.02         2.38 o                         
   8   4   5         58.49         66.93         2.27 o                         
   9   4   5       1799.28       1801.60        13.21 o                         
  10   4   5         26.53         30.66         1.79 o                         
  11   4   5       2177.60       2194.44        17.12 o                         
  12   4   5        182.54        183.04         3.02 o                         
  13   4   5       1186.72       1175.33         8.30 o                         
  14   4   5         10.07          9.17         1.08 o                         
  15   4   5        351.06        350.67         4.17 o                         
  16   4   5        246.68        249.91         3.56 o                         
  17   4   5        444.05        446.93         4.74 o                         
  18   4   5        651.14        645.93         7.08 o                         
  19   4   5         10.70         11.25         1.26 o                         
  20   4   5        127.34        126.70         2.93 o                         
  21   4   5        563.17        561.52         5.43 o                         
  22   4   5       1173.53       1147.45         8.75 o                         
  23   4   5        799.11        786.41        11.73 o                         
  24   4   5        688.17        668.83         7.51 o                         
  25   4   5        120.85        127.16         4.01 o                         
  26   4   5        174.36        176.76         4.31 o                         
  27   4   5        153.03        164.38         5.06 o                         
  28   4   5         10.58          7.17         2.04 o                         
  29   4   5         90.40         96.73         4.14 o                         
  30   4   5         29.97         28.47         2.75 o                         
   1   5   5          1.58          1.90         0.94 o                         
   2   5   5        141.62        136.43         3.48 o                         
   3   5   5          2.88          5.57         1.15 o                         
   4   5   5         19.85         22.26         1.55 o                         
   5   5   5          5.86          9.46         1.23 o                         
   6   5   5        690.07        660.21         6.95 o                         
   7   5   5       1033.64       1027.77         8.71 o                         
   8   5   5         88.35         91.95         2.64 o                         
   9   5   5        521.64        524.41         7.41 o                         
  10   5   5        104.12         98.52         2.33 o                         
  11   5   5          0.23          1.62         0.92 o                         
  12   5   5        264.87        267.73         3.72 o                         
  13   5   5         87.71         91.31         2.41 o                         
  14   5   5        220.79        220.71         4.50 o                         
  15   5   5        207.82        218.27         3.73 o                         
  16   5   5         71.39         78.55         2.57 o                         
  17   5   5        257.31        255.21         4.13 o                         
  18   5   5         15.51         16.93         1.52 o                         
  19   5   5        476.76        472.02         5.87 o                         
  20   5   5         20.84         24.22         1.76 o                         
  21   5   5        313.01        309.93         5.21 o                         
  22   5   5        156.66        157.94         4.01 o                         
  23   5   5          0.72          3.63         1.42 o                         
  24   5   5         44.94         46.55         2.53 o                         
  25   5   5          2.11          4.40         1.69 o                         
  26   5   5         95.08        105.19         3.88 o                         
  27   5   5          0.16          1.92         2.09 o                         
  28   5   5         44.46         50.68         3.24 o                         
  29   5   5          9.05          5.79         2.02 o                         
  30   5   5          5.64          4.82         2.32 o                         
   0   6   5         85.30         87.05         4.35 o                         
   1   6   5        385.14        385.86         6.25 o                         
   2   6   5        592.98        609.39         7.79 o                         
   3   6   5        526.35        524.48         6.36 o                         
   4   6   5        324.93        327.11         4.69 o                         
   5   6   5         46.60         57.36         2.40 o                         
   6   6   5          0.23          2.40         0.92 o                         
   7   6   5         81.82         83.67         2.41 o                         
   8   6   5        120.42        126.79         3.14 o                         
   9   6   5         69.95         71.48         2.85 o                         
  10   6   5        156.06        166.43         3.87 o                         
  11   6   5         93.47         94.67         2.67 o                         
  12   6   5         15.12         14.19         1.60 o                         
  13   6   5        211.44        216.10         3.66 o                         
  14   6   5          0.03          0.81         1.03 o                         
  15   6   5        213.72        208.10         3.73 o                         
  16   6   5         45.61         46.66         2.11 o                         
  17   6   5         98.90        101.52         2.79 o                         
  18   6   5         13.90         16.70         1.50 o                         
  19   6   5         19.30         24.47         1.80 o                         
  20   6   5         23.61         24.28         1.91 o                         
  21   6   5          1.36          0.72         1.40 o                         
  22   6   5         23.37         23.18         2.29 o                         
  23   6   5          5.41          8.09         2.14 o                         
  24   6   5        187.39        190.54         4.76 o                         
  25   6   5         39.30         39.34         2.67 o                         
  26   6   5        160.65        159.73         4.30 o                         
  27   6   5         44.68         50.60         3.28 o                         
  28   6   5          2.70          1.16         1.86 o                         
  29   6   5         99.33         98.20         4.88 o                         
   1   7   5        313.34        328.08         9.23 o                         
   2   7   5        660.16        678.65         9.66 o                         
   3   7   5       1220.86       1236.24        12.22 o                         
   4   7   5        975.69        962.20         9.32 o                         
   5   7   5        962.85        958.56         8.92 o                         
   6   7   5        194.55        195.20         3.66 o                         
   7   7   5         57.41         60.52         2.38 o                         
   8   7   5       1162.62       1128.72         9.82 o                         
   9   7   5        340.78        340.87         5.00 o                         
  10   7   5        823.35        808.67         8.33 o                         
  11   7   5         15.32         18.82         1.89 o                         
  12   7   5        274.50        271.32         4.71 o                         
  13   7   5        113.44        112.48         3.01 o                         
  14   7   5         21.41         25.30         1.87 o                         
  15   7   5        285.15        288.53         4.63 o                         
  16   7   5         27.68         30.34         1.95 o                         
  17   7   5        596.38        593.83         6.34 o                         
  18   7   5        368.62        363.36         5.20 o                         
  19   7   5          7.77          9.05         1.62 o                         
  20   7   5        128.02        125.70         3.83 o                         
  21   7   5         18.82         22.87         2.34 o                         
  22   7   5          4.88          6.77         1.84 o                         
  23   7   5        441.02        451.59         7.24 o                         
  24   7   5         64.32         66.05         3.73 o                         
  25   7   5        185.51        194.40         5.59 o                         
  26   7   5         53.28         47.45         2.94 o                         
  27   7   5         31.11         30.44         2.77 o                         
  28   7   5        142.82        137.87         5.47 o                         
   0   8   5         55.33         61.93         6.72 o                         
   1   8   5        515.63        528.02        11.49 o                         
   2   8   5       2683.46       2639.03        24.01 o                         
   3   8   5        551.89        565.59         7.62 o                         
   4   8   5       2976.12       3006.01        21.97 o                         
   5   8   5         87.82         93.66         3.00 o                         
   6   8   5        136.92        136.73         3.19 o                         
   7   8   5        274.76        274.05         4.18 o                         
   8   8   5        982.02        985.53         8.75 o                         
   9   8   5       2122.94       2108.29        14.88 o                         
  10   8   5         41.31         56.38         4.45 o                         
  11   8   5       3475.15       3466.66        23.80 o                         
  12   8   5        705.08        702.76         8.04 o                         
  13   8   5        202.74        200.78         4.25 o                         
  14   8   5         71.74         77.18         3.26 o                         
  15   8   5         54.31         58.18         2.69 o                         
  16   8   5        717.83        703.36         8.46 o                         
  17   8   5        346.00        343.50         5.96 o                         
  18   8   5        125.45        137.91         4.00 o                         
  19   8   5         23.15         21.48         2.29 o                         
  20   8   5         10.75         14.28         2.08 o                         
  21   8   5        388.45        390.70         6.71 o                         
  22   8   5        919.98        910.81        10.73 o                         
  23   8   5        388.59        394.91         6.87 o                         
  24   8   5       1538.60       1532.86        21.59 o                         
  25   8   5         46.37         49.19         3.49 o                         
  26   8   5        353.17        342.08         7.16 o                         
  27   8   5         69.04         70.24         4.17 o                         
   1   9   5       1301.93       1303.80        21.07 o                         
   2   9   5        362.85        363.43         7.74 o                         
   3   9   5       2021.90       2014.24        23.21 o                         
   4   9   5         50.39         55.36         3.11 o                         
   5   9   5        583.09        578.39         6.40 o                         
   6   9   5        198.45        196.89         3.66 o                         
   7   9   5        346.76        354.47         4.94 o                         
   8   9   5       1234.23       1233.76        10.36 o                         
   9   9   5        769.98        758.83         7.67 o                         
  10   9   5       2594.67       2612.34        19.28 o                         
  11   9   5          2.07          6.99         1.78 o                         
  12   9   5       1425.54       1430.79        12.78 o                         
  13   9   5          1.78          4.80         1.54 o                         
  14   9   5         15.68         12.29         1.83 o                         
  15   9   5         29.79         31.70         2.86 o                         
  16   9   5        145.69        146.04         4.33 o                         
  17   9   5        398.30        403.73         7.48 o                         
  18   9   5        199.69        196.04         4.79 o                         
  19   9   5         16.80         20.97         2.27 o                         
  20   9   5         59.83         63.03         3.50 o                         
  21   9   5        207.19        212.83         5.15 o                         
  22   9   5        250.57        240.97         5.44 o                         
  23   9   5       1430.14       1390.74        16.76 o                         
  24   9   5         23.03         21.35         2.70 o                         
  25   9   5        473.30        473.42         9.11 o                         
   0  10   5       1062.76       1026.68        26.55 o                         
   1  10   5         12.51         15.13         3.17 o                         
   2  10   5       1100.15       1100.56        15.59 o                         
   3  10   5         20.21         18.42         2.63 o                         
   4  10   5          5.80          3.07         1.56 o                         
   5  10   5        202.70        202.30         4.47 o                         
   6  10   5          0.08          2.21         1.35 o                         
   7  10   5        605.17        596.87         7.15 o                         
   8  10   5          0.05          1.28         1.22 o                         
   9  10   5         52.93         58.29         2.77 o                         
  10  10   5        202.59        202.04         4.26 o                         
  11  10   5        295.41        281.55         5.47 o                         
  12  10   5        104.57        113.07         4.07 o                         
  13  10   5        299.19        306.68         7.04 o                         
  14  10   5          2.37          1.43         1.85 o                         
  15  10   5        111.65        116.60         5.26 o                         
  16  10   5         90.29         91.53         4.84 o                         
  17  10   5         84.44         79.34         4.09 o                         
  18  10   5          1.62          1.58         1.89 o                         
  19  10   5         55.46         58.44         3.31 o                         
  20  10   5         70.32         78.45         3.75 o                         
  21  10   5          0.00          3.14         1.82 o                         
  22  10   5        203.52        198.11         5.07 o                         
  23  10   5         63.18         62.04         3.42 o                         
  24  10   5         68.14         58.27         4.37 o                         
   1  11   5        138.17        141.53         5.51 o                         
   2  11   5         79.00         90.35         5.17 o                         
   3  11   5        165.94        159.17         5.16 o                         
   4  11   5        231.28        227.23         5.33 o                         
   5  11   5          0.58          0.83         1.55 o                         
   6  11   5        676.90        679.58         8.48 o                         
   7  11   5        202.69        207.30         4.68 o                         
   8  11   5         28.04         31.76         2.46 o                         
   9  11   5        253.30        263.22         5.31 o                         
  10  11   5        438.37        436.52         6.95 o                         
  11  11   5         24.60         31.18         3.62 o                         
  12  11   5         86.19         87.24         4.71 o                         
  13  11   5        305.86        309.80         9.21 o                         
  14  11   5          4.80          7.55         2.36 o                         
  15  11   5         29.49         30.21         3.31 o                         
  16  11   5         62.35         67.75         5.06 o                         
  17  11   5          6.31          5.92         2.10 o                         
  18  11   5        139.57        148.15         5.12 o                         
  19  11   5        229.17        235.95         6.50 o                         
  20  11   5         61.74         57.30         3.37 o                         
  21  11   5         50.70         53.79         3.23 o                         
  22  11   5        409.68        401.69         6.99 o                         
   0  12   5          0.70         -2.24         3.73 o                         
   1  12   5         53.88         63.95         5.93 o                         
   2  12   5        153.31        152.39         7.53 o                         
   3  12   5        483.78        488.62        10.44 o                         
   4  12   5        286.57        284.81         6.79 o                         
   5  12   5          5.27         11.58         2.33 o                         
   6  12   5         51.75         56.39         3.90 o                         
   7  12   5          1.77          4.85         1.86 o                         
   8  12   5          6.56          8.00         2.63 o                         
   9  12   5        275.45        267.35         5.95 o                         
  10  12   5          9.21         12.34         2.13 o                         
  11  12   5         33.52         39.53         3.06 o                         
  12  12   5        101.03        101.04         7.81 o                         
  13  12   5         32.10         29.54         3.25 o                         
  14  12   5          0.08          1.78         2.14 o                         
  15  12   5         35.86         38.58         3.57 o                         
  16  12   5        178.27        180.15         6.10 o                         
  17  12   5         59.73         58.00         4.14 o                         
  18  12   5        102.71        107.67         4.90 o                         
  19  12   5        156.62        166.27         4.87 o                         
   1  13   5        124.61        128.80         6.19 o                         
   2  13   5        182.41        172.84         6.66 o                         
   3  13   5        902.95        891.91        15.01 o                         
   4  13   5         69.89         75.68         4.42 o                         
   5  13   5        132.07        141.24         5.40 o                         
   6  13   5          5.38          4.21         2.18 o                         
   7  13   5          3.85          7.45         2.30 o                         
   8  13   5        341.32        356.00         6.95 o                         
   9  13   5        213.82        211.94         5.56 o                         
  10  13   5        662.91        654.52         9.73 o                         
  11  13   5          1.62          3.94         1.99 o                         
  12  13   5        405.38        395.14         8.46 o                         
  13  13   5          1.79          3.14         2.33 o                         
  14  13   5         12.40         16.35         5.31 o                         
  15  13   5        250.95        256.64         7.04 o                         
  16  13   5        184.22        192.78         6.29 o                         
  17  13   5        183.55        178.18         6.15 o                         
   0  14   5          1.83          5.97         4.85 o                         
   1  14   5          6.90          7.65         3.69 o                         
   2  14   5        418.18        426.86        13.06 o                         
   3  14   5        145.46        144.59         7.60 o                         
   4  14   5        603.69        618.18        10.67 o                         
   5  14   5          3.39          3.47         2.25 o                         
   6  14   5        116.70        124.70         7.00 o                         
   7  14   5         84.64         83.38         4.77 o                         
   8  14   5         51.51         60.21         4.13 o                         
   9  14   5       1031.03       1010.47        12.62 o                         
  10  14   5         36.82         40.61         3.21 o                         
  11  14   5        820.37        791.17        10.83 o                         
  12  14   5        322.40        321.82         7.73 o                         
  13  14   5        199.77        208.70         6.42 o                         
   1  15   5        658.70        671.55        16.64 o                         
   2  15   5         37.47         34.51         6.34 o                         
   3  15   5        600.83        576.14        15.31 o                         
   4  15   5         46.85         46.74         5.79 o                         
   5  15   5          0.53          4.41         2.69 o                         
   6  15   5         45.93         43.85         3.77 o                         
   7  15   5          4.11          6.51         2.87 o                         
   0   0   6          3.20         23.64         2.49 o                         
   1   0   6      10977.42      11131.95        73.94 o                         
   2   0   6         70.91         68.46         2.51 o                         
   3   0   6         17.83         21.11         2.22 o                         
   4   0   6        480.99        483.20         7.56 o                         
   5   0   6       1300.06       1275.10        11.91 o                         
   6   0   6        184.62        203.17         4.04 o                         
   7   0   6       4851.72       4824.93        34.87 o                         
   8   0   6         12.68         17.48         1.83 o                         
   9   0   6        387.57        396.80         5.87 o                         
  10   0   6        406.92        404.41         6.00 o                         
  11   0   6         80.04         78.93         4.12 o                         
  12   0   6         17.79         21.91         2.51 o                         
  13   0   6       5348.76       5244.03        35.54 o                         
  14   0   6          8.68         16.42         2.17 o                         
  15   0   6       3379.88       3382.05        25.10 o                         
  16   0   6        263.89        267.39         5.11 o                         
  17   0   6        716.74        720.74         8.33 o                         
  18   0   6        516.77        527.65         7.12 o                         
  19   0   6       4037.25       4013.53        27.64 o                         
  20   0   6         11.28         22.52         2.39 o                         
  21   0   6       1259.35       1248.82        13.35 o                         
  22   0   6        827.56        804.42        11.85 o                         
  23   0   6        451.99        441.06         8.53 o                         
  24   0   6         67.41         63.37         4.15 o                         
  25   0   6         16.61         22.85         3.39 o                         
  26   0   6          8.78         13.93         2.98 o                         
  27   0   6       1512.05       1570.37        42.05 o                         
  28   0   6         16.85         19.28         3.50 o                         
  29   0   6        102.84         99.70         6.18 o                         
   1   1   6       5077.33       5115.45        31.94 o                         
   2   1   6          7.32         13.53         1.24 o                         
   3   1   6        166.13        163.55         2.48 o                         
   4   1   6        298.69        305.51         3.32 o                         
   5   1   6        151.01        151.68         2.42 o                         
   6   1   6         63.73         63.34         1.88 o                         
   7   1   6       1888.07       1862.84        11.32 o                         
   8   1   6         24.54         27.01         1.36 o                         
   9   1   6        399.55        407.23         4.53 o                         
  10   1   6        154.36        151.28         2.48 o                         
  11   1   6         22.78         29.60         1.59 o                         
  12   1   6       1062.01       1053.46         7.89 o                         
  13   1   6       4061.67       4011.99        20.07 o                         
  14   1   6        106.56        103.75         2.31 o                         
  15   1   6        734.39        726.19         6.09 o                         
  16   1   6        642.42        637.08         5.58 o                         
  17   1   6         22.40         24.20         1.49 o                         
  18   1   6         25.23         25.74         1.53 o                         
  19   1   6       1018.43       1023.48         7.49 o                         
  20   1   6         53.64         54.13         2.06 o                         
  21   1   6       1109.38       1088.22         9.09 o                         
  22   1   6          0.02          2.25         1.38 o                         
  23   1   6        107.24        113.38         3.67 o                         
  24   1   6        324.83        317.10         5.23 o                         
  25   1   6         14.72         14.73         1.84 o                         
  26   1   6          4.23          4.72         1.60 o                         
  27   1   6        461.48        465.20         7.01 o                         
  28   1   6         40.22         40.19         3.05 o                         
  29   1   6          8.77          7.31         2.19 o                         
   0   2   6        144.37        139.01         3.81 o                         
   1   2   6         11.38         18.85         3.07 o                         
   2   2   6        209.34        205.51         3.38 o                         
   3   2   6        890.08        863.79         6.81 o                         
   4   2   6          4.80          6.15         0.93 o                         
   5   2   6         21.29         27.22         1.39 o                         
   6   2   6        396.63        400.09         4.32 o                         
   7   2   6        742.00        740.92         6.34 o                         
   8   2   6         89.58         87.84         2.17 o                         
   9   2   6         22.06         19.82         1.26 o                         
  10   2   6        531.91        521.80         4.75 o                         
  11   2   6        353.78        343.50         3.82 o                         
  12   2   6          8.39          8.05         1.01 o                         
  13   2   6         42.99         45.28         1.76 o                         
  14   2   6         25.19         27.55         1.47 o                         
  15   2   6         29.16         31.11         1.60 o                         
  16   2   6          0.18          1.68         0.93 o                         
  17   2   6        480.12        471.27         4.80 o                         
  18   2   6        657.25        656.25         5.87 o                         
  19   2   6         88.42         88.65         2.59 o                         
  20   2   6        108.28        112.28         2.85 o                         
  21   2   6        128.07        128.88         3.36 o                         
  22   2   6         58.31         55.04         2.69 o                         
  23   2   6        181.98        191.16         4.10 o                         
  24   2   6          0.07          0.34         1.41 o                         
  25   2   6         52.79         52.67         2.69 o                         
  26   2   6         52.30         49.52         2.69 o                         
  27   2   6         54.88         50.87         2.93 o                         
  28   2   6          0.08         -0.54         1.78 o                         
  29   2   6         62.97         60.63         3.53 o                         
   1   3   6         30.88         26.94         2.58 o                         
   2   3   6          0.00          1.27         0.88 o                         
   3   3   6          9.41         11.70         1.22 o                         
   4   3   6        422.09        426.66         4.75 o                         
   5   3   6         30.40         30.60         1.53 o                         
   6   3   6         35.73         34.70         1.83 o                         
   7   3   6        174.51        170.35         3.34 o                         
   8   3   6         90.00         85.43         2.54 o                         
   9   3   6          9.98         12.78         1.94 o                         
  10   3   6          0.04          0.91         0.90 o                         
  11   3   6          0.19          0.81         0.88 o                         
  12   3   6        116.56        117.08         2.60 o                         
  13   3   6        106.82        101.39         2.56 o                         
  14   3   6          0.01          0.80         0.91 o                         
  15   3   6         23.32         24.46         1.48 o                         
  16   3   6         96.92         95.74         2.46 o                         
  17   3   6          0.33          1.98         0.96 o                         
  18   3   6          1.16          0.97         0.97 o                         
  19   3   6         41.13         39.71         1.86 o                         
  20   3   6         44.08         44.80         2.14 o                         
  21   3   6         38.69         39.23         2.26 o                         
  22   3   6         14.67         12.11         1.77 o                         
  23   3   6          9.85          9.27         1.68 o                         
  24   3   6        107.75        110.12         3.72 o                         
  25   3   6          6.54         18.18         4.53 o                         
  26   3   6          0.22          0.28         1.48 o                         
  27   3   6         18.87         22.23         2.31 o                         
  28   3   6          0.48          1.02         1.82 o                         
  29   3   6          3.15          5.31         2.04 o                         
   0   4   6        486.44        473.33        11.66 o                         
   1   4   6        606.06        589.72         6.94 o                         
   2   4   6        362.48        369.22         5.48 o                         
   3   4   6        398.19        398.38         4.59 o                         
   4   4   6          6.80          6.92         1.28 o                         
   5   4   6        141.83        150.57         3.00 o                         
   6   4   6         35.81         40.38         1.85 o                         
   7   4   6       1710.93       1693.53        13.07 o                         
   8   4   6          9.41         12.50         1.47 o                         
   9   4   6          5.95          7.32         1.36 o                         
  10   4   6         79.57         87.38         2.81 o                         
  11   4   6        103.50        104.13         2.58 o                         
  12   4   6         41.76         41.46         1.90 o                         
  13   4   6        704.98        714.34         6.66 o                         
  14   4   6         46.72         49.74         2.14 o                         
  15   4   6        128.29        124.73         2.89 o                         
  16   4   6         13.43         16.81         1.46 o                         
  17   4   6        199.68        196.36         3.65 o                         
  18   4   6          0.03          1.82         1.09 o                         
  19   4   6        517.45        511.57         5.62 o                         
  20   4   6         45.16         47.27         2.37 o                         
  21   4   6        428.76        429.58         6.00 o                         
  22   4   6          0.05          3.20         1.50 o                         
  23   4   6        173.74        177.23         4.18 o                         
  24   4   6         22.00         23.88         2.12 o                         
  25   4   6        145.00        148.89         3.94 o                         
  26   4   6        114.24        113.22         3.98 o                         
  27   4   6        451.22        454.80         6.97 o                         
  28   4   6         44.76         43.72         3.44 o                         
   1   5   6       5674.62       5771.15        38.03 o                         
   2   5   6        217.43        221.52         4.71 o                         
   3   5   6         72.29         74.99         2.87 o                         
   4   5   6        187.58        188.67         3.55 o                         
   5   5   6        757.11        749.83         7.39 o                         
   6   5   6        216.03        210.06         3.67 o                         
   7   5   6       2570.84       2508.01        19.13 o                         
   8   5   6        418.36        416.39         5.90 o                         
   9   5   6        169.47        176.77         4.73 o                         
  10   5   6        100.91        100.87         2.92 o                         
  11   5   6          2.73          5.81         1.22 o                         
  12   5   6        104.83        106.30         3.25 o                         
  13   5   6       3870.07       3847.68        22.88 o                         
  14   5   6          1.89         11.24         1.39 o                         
  15   5   6       1063.73       1085.44         9.41 o                         
  16   5   6         17.06         19.42         1.72 o                         
  17   5   6         12.79         15.77         1.61 o                         
  18   5   6         81.17         83.24         2.97 o                         
  19   5   6       1363.75       1360.02        13.03 o                         
  20   5   6          0.46          4.02         1.44 o                         
  21   5   6       2067.19       2073.86        15.77 o                         
  22   5   6         33.02         38.23         2.41 o                         
  23   5   6         40.47         44.53         2.58 o                         
  24   5   6         30.72         35.10         2.40 o                         
  25   5   6          3.05          6.26         2.54 o                         
  26   5   6          0.04          3.25         1.75 o                         
  27   5   6        498.80        484.33         7.20 o                         
   0   6   6        165.47        179.61         7.65 o                         
   1   6   6       6398.19       6559.26        47.18 o                         
   2   6   6        678.99        694.31         8.96 o                         
   3   6   6         15.63         21.97         2.05 o                         
   4   6   6        338.34        340.42         6.64 o                         
   5   6   6        529.48        518.64         6.57 o                         
   6   6   6          0.56         11.74         3.94 o                         
   7   6   6       2150.75       2143.76        15.87 o                         
   8   6   6         33.82         40.65         2.72 o                         
   9   6   6        610.46        622.36         7.76 o                         
  10   6   6         41.69         43.66         2.17 o                         
  11   6   6        124.04        119.30         3.07 o                         
  12   6   6          3.72          8.95         1.41 o                         
  13   6   6       3216.00       3219.74        21.35 o                         
  14   6   6          4.71          7.83         1.39 o                         
  15   6   6       2156.75       2121.75        14.94 o                         
  16   6   6         45.10         52.15         2.87 o                         
  17   6   6        428.36        418.04         6.13 o                         
  18   6   6          0.06          3.88         1.53 o                         
  19   6   6       2177.84       2197.81        18.86 o                         
  20   6   6          9.78         14.25         2.09 o                         
  21   6   6        598.24        601.95         8.55 o                         
  22   6   6        250.20        247.76         4.79 o                         
  23   6   6        524.35        522.42         6.90 o                         
  24   6   6         88.89         87.68         3.41 o                         
  25   6   6         40.28         43.38         2.65 o                         
  26   6   6        104.67        106.27         4.30 o                         
   1   7   6        978.90        978.55        12.78 o                         
   2   7   6         14.50         14.32         2.04 o                         
   3   7   6        467.33        469.51         8.77 o                         
   4   7   6         39.85         43.30         3.04 o                         
   5   7   6         70.96         67.36         2.84 o                         
   6   7   6        210.87        212.87         4.28 o                         
   7   7   6        354.19        348.61         5.59 o                         
   8   7   6         64.29         61.82         3.19 o                         
   9   7   6        536.41        536.36         7.59 o                         
  10   7   6         29.58         33.43         2.05 o                         
  11   7   6        157.26        151.72         3.52 o                         
  12   7   6         86.57         90.24         3.16 o                         
  13   7   6       1061.50       1061.75         9.98 o                         
  14   7   6          0.00          1.22         1.31 o                         
  15   7   6         11.94         12.18         1.60 o                         
  16   7   6         39.55         38.21         2.47 o                         
  17   7   6        173.60        177.67         4.56 o                         
  18   7   6          2.83          3.59         1.69 o                         
  19   7   6        228.50        222.03         5.18 o                         
  20   7   6          5.44         17.12         7.13 o                         
  21   7   6        142.45        145.93         4.63 o                         
  22   7   6         53.15         51.31         3.17 o                         
  23   7   6        143.58        153.03         4.05 o                         
  24   7   6         17.56         20.80         2.15 o                         
  25   7   6        127.20        124.32         3.96 o                         
   0   8   6        235.72        244.11         8.66 o                         
   1   8   6        357.50        350.54        14.28 o                         
   2   8   6         11.92         15.20         2.63 o                         
   3   8   6        693.44        699.74        12.26 o                         
   4   8   6          0.23         -1.24         1.86 o                         
   5   8   6         12.24         17.31         2.03 o                         
   6   8   6         34.46         35.50         2.34 o                         
   7   8   6         12.65         16.33         1.86 o                         
   8   8   6         35.20         37.26         2.29 o                         
   9   8   6        169.14        173.25         4.38 o                         
  10   8   6         24.35         25.18         2.06 o                         
  11   8   6        288.96        290.16         4.83 o                         
  12   8   6         55.82         52.03         2.61 o                         
  13   8   6         82.43         83.37         3.22 o                         
  14   8   6          2.66          2.42         1.69 o                         
  15   8   6        221.62        228.84         5.64 o                         
  16   8   6         43.15         43.46         3.14 o                         
  17   8   6        364.20        362.67         6.50 o                         
  18   8   6         55.74         54.34         3.26 o                         
  19   8   6         53.27         58.40         3.29 o                         
  20   8   6         10.65          7.78         1.99 o                         
  21   8   6         13.13         15.65         2.31 o                         
  22   8   6          0.10          4.60         1.89 o                         
  23   8   6         95.70        105.57         4.37 o                         
  24   8   6          1.34          0.45         1.55 o                         
   1   9   6        149.82        148.05         5.10 o                         
   2   9   6        105.06        103.00         5.38 o                         
   3   9   6         76.89         83.01         5.00 o                         
   4   9   6        102.24        109.67         5.73 o                         
   5   9   6         28.37         30.43         2.87 o                         
   6   9   6         19.76         20.09         2.32 o                         
   7   9   6        496.68        503.85         9.79 o                         
   8   9   6         41.02         40.19         2.49 o                         
   9   9   6         29.80         33.68         2.43 o                         
  10   9   6         22.57         22.79         2.09 o                         
  11   9   6         15.51         17.23         2.14 o                         
  12   9   6          0.00          0.80         1.89 o                         
  13   9   6        637.87        640.77         9.41 o                         
  14   9   6        234.22        236.17         5.73 o                         
  15   9   6        168.50        167.22         5.09 o                         
  16   9   6          0.06          1.87         1.93 o                         
  17   9   6         10.08         13.09         2.23 o                         
  18   9   6          0.14          1.78         1.73 o                         
  19   9   6        188.59        187.76         5.53 o                         
  20   9   6         10.81         16.56         2.27 o                         
  21   9   6         98.89        109.66         4.41 o                         
  22   9   6         21.39         17.70         2.44 o                         
  23   9   6          8.50          8.14         2.09 o                         
   0  10   6          0.25          4.57         3.02 o                         
   1  10   6        654.46        650.19        12.82 o                         
   2  10   6        196.21        191.88         7.46 o                         
   3  10   6         43.99         45.74         4.28 o                         
   4  10   6          6.97         10.25         3.29 o                         
   5  10   6         68.36         70.83         4.63 o                         
   6  10   6         28.13         31.24         3.51 o                         
   7  10   6       1360.77       1352.96        18.62 o                         
   8  10   6        155.90        156.46         5.09 o                         
   9  10   6         43.94         45.79         4.02 o                         
  10  10   6         16.40         22.42         2.80 o                         
  11  10   6         77.29         79.59         4.43 o                         
  12  10   6         14.65         11.88         2.55 o                         
  13  10   6        790.96        800.45        10.85 o                         
  14  10   6         36.08         36.15         3.03 o                         
  15  10   6        228.67        218.26         5.74 o                         
  16  10   6         46.09         35.86         3.15 o                         
  17  10   6        108.83        112.89         4.51 o                         
  18  10   6          6.21          4.88         1.93 o                         
  19  10   6        748.71        736.25         9.70 o                         
  20  10   6        166.27        176.68         5.01 o                         
  21  10   6        421.59        417.92         8.57 o                         
   1  11   6       2367.50       2327.15        56.79 o                         
   2  11   6         31.82         51.00         5.54 o                         
   3  11   6         33.88         34.05         4.75 o                         
   4  11   6         91.41         94.21         7.12 o                         
   5  11   6        256.72        263.62         8.76 o                         
   6  11   6          0.29          3.68         2.35 o                         
   7  11   6        861.57        878.31        14.63 o                         
   8  11   6        237.50        243.51         7.44 o                         
   9  11   6        112.49        125.31         4.96 o                         
  10  11   6         76.07         87.47         8.22 o                         
  11  11   6         13.02         20.75         2.83 o                         
  12  11   6         48.01         55.71         4.79 o                         
  13  11   6       1563.89       1537.96        23.76 o                         
  14  11   6         45.65         53.61         4.30 o                         
  15  11   6        589.14        604.65        11.69 o                         
  16  11   6          0.42          0.75         1.88 o                         
  17  11   6          1.98          1.49         1.81 o                         
  18  11   6        128.55        131.24         4.64 o                         
  19  11   6        770.09        760.28        15.39 o                         
   0  12   6          0.18          1.87         4.48 o                         
   1  12   6       1318.11       1303.62        23.80 o                         
   2  12   6        329.91        329.91        17.36 o                         
   3  12   6         63.00         62.09         8.02 o                         
   4  12   6         45.09         50.93         6.16 o                         
   5  12   6         14.24         17.97         4.03 o                         
   6  12   6          1.24          4.75         2.54 o                         
   7  12   6        228.27        234.28         7.60 o                         
   8  12   6         19.04         18.01         3.32 o                         
   9  12   6        504.90        515.99        11.16 o                         
  10  12   6         87.61         87.70         4.73 o                         
  11  12   6        294.56        311.21         7.38 o                         
  12  12   6         17.90         17.80         2.83 o                         
  13  12   6        770.16        762.54        11.94 o                         
  14  12   6          3.15          3.33         2.10 o                         
  15  12   6        614.30        609.06         9.61 o                         
  16  12   6         52.11         49.82         3.56 o                         
   1  13   6         15.60         14.55         4.08 o                         
   2  13   6         24.19         30.19         4.87 o                         
   3  13   6        208.43        228.48         9.76 o                         
   4  13   6        102.41        106.21         7.90 o                         
   5  13   6        410.01        409.28         9.81 o                         
   6  13   6          0.06          5.65         2.72 o                         
   7  13   6          0.13          1.95         2.49 o                         
   8  13   6         32.15         36.88         4.08 o                         
   9  13   6        259.25        295.08         8.57 o                         
  10  13   6         16.29         16.03         3.34 o                         
  11  13   6        283.90        294.05         7.18 o                         
  12  13   6          1.02          2.98         2.26 o                         
   0  14   6          0.15         -1.12         4.48 o                         
   1  14   6        467.83        483.78        13.99 o                         
   2  14   6          6.08          8.02         3.69 o                         
   3  14   6        143.12        147.27         9.19 o                         
   4  14   6          1.25          5.76         4.10 o                         
   5  14   6         49.26         62.19         6.43 o                         
   6  14   6          3.74          4.54         2.74 o                         
   1   1   7        361.42        354.62         6.47 o                         
   2   1   7         63.88         63.83         2.06 o                         
   3   1   7         31.24         36.82         1.63 o                         
   4   1   7        485.46        479.73         5.14 o                         
   5   1   7        568.50        564.60         6.08 o                         
   6   1   7         17.74         18.69         1.64 o                         
   7   1   7         35.51         36.97         1.78 o                         
   8   1   7        357.58        354.58         4.46 o                         
   9   1   7        169.70        158.97         3.29 o                         
  10   1   7        276.26        265.98         4.87 o                         
  11   1   7        153.52        150.94         3.33 o                         
  12   1   7         23.88         24.88         1.85 o                         
  13   1   7         10.89         10.56         1.28 o                         
  14   1   7         11.42         13.88         1.33 o                         
  15   1   7        321.65        308.91         4.11 o                         
  16   1   7         27.19         31.06         1.77 o                         
  17   1   7         27.63         27.76         1.96 o                         
  18   1   7         55.26         63.12         2.79 o                         
  19   1   7        138.65        135.60         3.66 o                         
  20   1   7         58.25         55.82         2.71 o                         
  21   1   7          3.76          6.07         1.62 o                         
  22   1   7          0.37         -0.40         1.47 o                         
  23   1   7        118.81        116.25         4.69 o                         
  24   1   7          2.28          1.80         1.53 o                         
  25   1   7         60.74         66.10         3.08 o                         
  26   1   7         74.44         76.43         3.28 o                         
   0   2   7        134.73        140.55         4.26 o                         
   1   2   7       2059.36       2024.19        13.22 o                         
   2   2   7       2012.67       1996.77        13.12 o                         
   3   2   7         15.40         21.51         1.42 o                         
   4   2   7        941.59        918.42         7.67 o                         
   5   2   7        112.53        107.56         2.92 o                         
   6   2   7         16.81         20.26         1.65 o                         
   7   2   7          5.90          7.60         1.35 o                         
   8   2   7        270.37        274.77         4.00 o                         
   9   2   7       2194.58       2150.68        14.27 o                         
  10   2   7        156.41        165.35         3.36 o                         
  11   2   7       2313.94       2305.01        16.21 o                         
  12   2   7        618.17        616.59         6.90 o                         
  13   2   7         40.92         41.66         1.96 o                         
  14   2   7          1.25          1.72         1.03 o                         
  15   2   7          9.65         12.26         1.34 o                         
  16   2   7        376.09        380.13         5.12 o                         
  17   2   7         24.14         27.09         1.95 o                         
  18   2   7         68.23         71.60         2.96 o                         
  19   2   7        389.55        380.49         5.67 o                         
  20   2   7         22.45         29.04         2.23 o                         
  21   2   7       1189.65       1164.23        10.82 o                         
  22   2   7        611.03        608.20         9.40 o                         
  23   2   7         33.01         37.65         2.50 o                         
  24   2   7        546.96        551.16         7.37 o                         
  25   2   7         83.58         86.85         3.45 o                         
  26   2   7        309.49        302.46         5.33 o                         
   1   3   7        550.93        552.55         6.09 o                         
   2   3   7        509.29        499.01         5.73 o                         
   3   3   7       3151.63       3102.42        21.23 o                         
   4   3   7          1.35          4.71         1.61 o                         
   5   3   7       2185.16       2119.68        15.91 o                         
   6   3   7        677.45        683.61         6.96 o                         
   7   3   7       2151.74       2137.96        15.06 o                         
   8   3   7       1186.11       1179.03         9.35 o                         
   9   3   7        290.00        293.15         4.23 o                         
  10   3   7       1437.11       1421.87        10.79 o                         
  11   3   7        351.96        360.24         4.84 o                         
  12   3   7       2139.97       2134.25        14.16 o                         
  13   3   7       1555.90       1537.12        10.73 o                         
  14   3   7         27.61         34.32         1.76 o                         
  15   3   7       1330.10       1299.41         9.39 o                         
  16   3   7         23.64         26.96         2.16 o                         
  17   3   7        373.40        386.27         5.47 o                         
  18   3   7        612.56        620.99         8.68 o                         
  19   3   7          0.23          4.73         1.47 o                         
  20   3   7        207.56        205.89         6.88 o                         
  21   3   7         40.02         38.83         2.52 o                         
  22   3   7        301.77        310.74         5.75 o                         
  23   3   7       1271.86       1257.45        11.55 o                         
  24   3   7         14.04         19.64         2.87 o                         
  25   3   7       1368.69       1345.75        12.06 o                         
  26   3   7        231.46        235.07         5.36 o                         
   0   4   7          2.64          4.17         1.91 o                         
   1   4   7       1077.24       1081.31        10.78 o                         
   2   4   7       1628.64       1625.54        14.28 o                         
   3   4   7          1.91          3.37         1.31 o                         
   4   4   7        260.91        254.48         5.35 o                         
   5   4   7        423.00        424.78         7.43 o                         
   6   4   7          3.39          5.69         1.57 o                         
   7   4   7        149.27        151.27         3.84 o                         
   8   4   7        113.73        116.35         2.94 o                         
   9   4   7        820.01        813.42         8.00 o                         
  10   4   7        257.76        252.28         4.31 o                         
  11   4   7        980.49        966.63         8.22 o                         
  12   4   7        228.78        229.89         3.70 o                         
  13   4   7         63.60         71.13         2.63 o                         
  14   4   7         11.75         16.81         1.53 o                         
  15   4   7         44.06         48.13         2.44 o                         
  16   4   7         37.50         40.90         2.34 o                         
  17   4   7          3.50          4.94         1.49 o                         
  18   4   7          0.87          2.88         1.54 o                         
  19   4   7         83.65         75.17         3.10 o                         
  20   4   7          4.91          6.39         1.61 o                         
  21   4   7        470.95        463.15         6.91 o                         
  22   4   7        260.99        264.41         4.99 o                         
  23   4   7          2.68          1.25         1.76 o                         
  24   4   7        293.41        292.54         5.27 o                         
  25   4   7        142.48        140.70         4.65 o                         
   1   5   7        591.34        583.82         9.49 o                         
   2   5   7         34.08         36.87         2.66 o                         
   3   5   7         21.55         25.72         2.30 o                         
   4   5   7        751.79        777.89        10.06 o                         
   5   5   7        108.78        118.67         5.29 o                         
   6   5   7         36.33         42.48         3.61 o                         
   7   5   7          1.08          1.86         1.29 o                         
   8   5   7        236.77        231.65         4.39 o                         
   9   5   7        121.10        120.69         3.33 o                         
  10   5   7          1.35          1.89         1.18 o                         
  11   5   7        198.47        202.21         4.58 o                         
  12   5   7        101.24         99.35         3.93 o                         
  13   5   7        295.89        301.48         4.96 o                         
  14   5   7         20.84         22.53         2.22 o                         
  15   5   7          3.71          2.31         1.36 o                         
  16   5   7         33.74         32.68         2.25 o                         
  17   5   7          5.68          8.98         1.64 o                         
  18   5   7         10.34          7.94         1.69 o                         
  19   5   7         88.82         91.11         3.44 o                         
  20   5   7        100.43         96.18         3.51 o                         
  21   5   7          2.10          5.47         1.63 o                         
  22   5   7         54.68         53.13         2.84 o                         
  23   5   7         11.45         10.55         1.90 o                         
  24   5   7         85.34         87.70         3.78 o                         
   0   6   7          3.22          7.22         2.60 o                         
   1   6   7         47.09         40.88         3.24 o                         
   2   6   7         13.47         17.32         2.41 o                         
   3   6   7          2.31          2.72         1.71 o                         
   4   6   7        182.73        187.71         4.45 o                         
   5   6   7          7.49          7.67         1.62 o                         
   6   6   7        102.85        107.82         3.39 o                         
   7   6   7         88.59         97.05         3.66 o                         
   8   6   7        154.05        153.44         4.42 o                         
   9   6   7        103.40        102.17         3.49 o                         
  10   6   7        157.80        158.10         3.72 o                         
  11   6   7         46.54         51.71         3.06 o                         
  12   6   7         93.96         94.26         3.76 o                         
  13   6   7         10.62         10.88         1.91 o                         
  14   6   7          6.78          8.32         1.94 o                         
  15   6   7         39.44         40.35         2.75 o                         
  16   6   7         47.48         50.53         3.02 o                         
  17   6   7         24.26         24.42         2.19 o                         
  18   6   7        185.88        181.10         4.14 o                         
  19   6   7        102.78        101.77         3.67 o                         
  20   6   7         21.12         25.94         2.26 o                         
  21   6   7        164.48        162.34         5.71 o                         
  22   6   7         75.24         70.28         3.17 o                         
  23   6   7         28.84         28.89         2.30 o                         
   1   7   7         26.31         32.12         3.01 o                         
   2   7   7        208.65        214.69         6.04 o                         
   3   7   7        166.48        163.67         5.36 o                         
   4   7   7          6.80          8.25         2.08 o                         
   5   7   7        666.49        645.34         9.20 o                         
   6   7   7         84.89         91.03         3.95 o                         
   7   7   7         46.64         51.18         2.91 o                         
   8   7   7        167.54        164.80         4.01 o                         
   9   7   7        146.66        149.71         3.96 o                         
  10   7   7        531.68        543.63        15.86 o                         
  11   7   7         30.15         33.74         3.06 o                         
  12   7   7        453.30        470.24         8.72 o                         
  13   7   7        160.83        157.58         4.80 o                         
  14   7   7         44.52         49.53         3.32 o                         
  15   7   7        766.68        752.26         9.52 o                         
  16   7   7        288.17        288.66         5.84 o                         
  17   7   7        137.47        131.17         4.51 o                         
  18   7   7        174.38        179.55         4.82 o                         
  19   7   7        184.43        178.35         4.49 o                         
  20   7   7          0.92          1.86         1.56 o                         
  21   7   7         24.98         30.73         2.36 o                         
  22   7   7         33.81         40.07         2.54 o                         
   0   8   7        216.84        222.42        11.94 o                         
   1   8   7        898.82        896.98        17.84 o                         
   2   8   7        577.70        605.00        14.13 o                         
   3   8   7          0.56          3.85         2.20 o                         
   4   8   7        605.21        599.49        17.59 o                         
   5   8   7          3.55          5.10         2.15 o                         
   6   8   7         72.49         79.05         4.93 o                         
   7   8   7        202.18        200.25         8.17 o                         
   8   8   7         61.19         71.65         4.01 o                         
   9   8   7       2086.22       2096.60        21.79 o                         
  10   8   7         24.57         25.65         2.90 o                         
  11   8   7       1818.40       1797.95        19.92 o                         
  12   8   7        440.01        458.23         8.84 o                         
  13   8   7        159.68        166.98         8.08 o                         
  14   8   7          4.19         13.06         5.00 o                         
  15   8   7         63.78         65.60         4.07 o                         
  16   8   7        439.24        449.11         7.33 o                         
  17   8   7          8.60         12.08         2.18 o                         
  18   8   7        439.27        442.51         7.38 o                         
  19   8   7        471.46        478.33         8.41 o                         
  20   8   7          9.96         16.61         2.31 o                         
  21   8   7       1430.62       1418.14        13.35 o                         
   1   9   7        208.75        212.95        10.08 o                         
   2   9   7         21.06         22.01         3.96 o                         
   3   9   7       1245.71       1239.39        28.80 o                         
   4   9   7        319.62        309.93        10.28 o                         
   5   9   7        441.45        426.27        11.99 o                         
   6   9   7        283.81        270.02         7.72 o                         
   7   9   7        364.17        353.35         8.80 o                         
   8   9   7        266.51        278.19        10.08 o                         
   9   9   7          3.41          6.09         2.32 o                         
  10   9   7        519.29        509.15         9.25 o                         
  11   9   7        238.70        248.74         6.58 o                         
  12   9   7       1967.33       1959.51        21.42 o                         
  13   9   7        860.47        835.41        12.51 o                         
  14   9   7         31.41         39.53         4.14 o                         
  15   9   7        744.87        748.30         9.73 o                         
  16   9   7        213.18        202.32         5.09 o                         
  17   9   7        138.26        141.47         4.87 o                         
  18   9   7        128.55        120.14         4.59 o                         
  19   9   7         51.05         56.11         3.35 o                         
   0  10   7         43.04         65.28         8.58 o                         
   1  10   7         30.87         23.93         4.22 o                         
   2  10   7        114.14        130.34         8.18 o                         
   3  10   7         60.89         66.20         6.19 o                         
   4  10   7          6.29         11.73         3.54 o                         
   5  10   7        234.90        244.88         9.34 o                         
   6  10   7         46.21         51.07         8.02 o                         
   7  10   7        115.31        118.18         6.30 o                         
   8  10   7         12.78         15.63         3.05 o                         
   9  10   7        130.60        124.39         6.16 o                         
  10  10   7          8.97          9.64         2.41 o                         
  11  10   7         80.21         77.67         4.90 o                         
  12  10   7         20.38         18.86         3.12 o                         
  13  10   7        260.19        293.64        15.84 o                         
  14  10   7         10.63         19.07         2.91 o                         
  15  10   7        250.82        278.94         9.53 o                         
  16  10   7         16.75         22.47         2.49 o                         
  17  10   7          5.59          7.11         2.28 o                         
   1  11   7        112.90        126.87         8.44 o                         
   2  11   7        244.96        260.23        11.20 o                         
   3  11   7         43.71         49.25         5.54 o                         
   4  11   7         12.09         11.42         8.21 o                         
   5  11   7         25.21         35.76         5.01 o                         
   6  11   7         15.52         25.06         4.39 o                         
   7  11   7        170.15        193.18        16.04 o                         
   8  11   7          0.51          1.10         3.02 o                         
   9  11   7        128.55        134.09         6.27 o                         
  10  11   7        106.64        108.44         6.17 o                         
  11  11   7         58.09         57.67         6.72 o                         
  12  11   7          4.79          9.35         2.46 o                         
  13  11   7        145.03        146.25         5.79 o                         
  14  11   7        203.50        213.35         6.45 o                         
   0  12   7        100.66         82.08         9.70 o                         
   1  12   7        279.59        277.92        10.42 o                         
   2  12   7        119.21        116.30         8.17 o                         
   3  12   7          0.39          0.13         3.29 o                         
   4  12   7        274.28        278.59        10.52 o                         
   5  12   7          6.32          8.25         3.66 o                         
   6  12   7         14.98         17.85         4.22 o                         
   7  12   7          4.02          2.19         3.13 o                         
   8  12   7        510.26        509.91        13.96 o                         
   9  12   7         42.37         39.13         4.22 o                         
  10  12   7          6.38          6.38         2.87 o                         
   0   0   8       1200.64       1179.46        20.20 o                         
   1   0   8         58.96         64.66         3.71 o                         
   2   0   8        142.98        139.06         4.84 o                         
   3   0   8        574.10        585.87         8.23 o                         
   4   0   8       5149.12       5154.21        43.52 o                         
   5   0   8         15.39         30.80         6.02 o                         
   6   0   8         44.87         46.12         3.84 o                         
   7   0   8        232.43        232.44         6.94 o                         
   8   0   8       2996.64       2960.99        32.81 o                         
   9   0   8        384.81        366.01         9.01 o                         
  10   0   8          1.35          3.77         2.56 o                         
  11   0   8        589.16        587.85        11.10 o                         
  12   0   8        594.75        594.93        11.40 o                         
  13   0   8       1548.94       1488.25        20.08 o                         
  14   0   8         11.86         11.94         2.75 o                         
  15   0   8        491.95        500.65        10.69 o                         
  16   0   8        788.19        785.11        19.67 o                         
  17   0   8          4.24          5.89         2.63 o                         
  18   0   8          4.41          8.62         2.85 o                         
  19   0   8          2.57          5.79         2.24 o                         
  20   0   8          5.28          8.67         3.12 o                         
  21   0   8        954.06        943.30        16.34 o                         
  22   0   8         16.34         13.81         2.75 o                         
  23   0   8         34.37         47.00         5.82 o                         
   1   1   8        128.30        124.01         2.88 o                         
   2   1   8        846.07        821.21         7.55 o                         
   3   1   8        497.68        486.69         5.61 o                         
   4   1   8         61.19         65.68         2.82 o                         
   5   1   8          8.71         11.14         1.79 o                         
   6   1   8         17.01         20.32         2.37 o                         
   7   1   8         51.00         53.01         2.91 o                         
   8   1   8         76.50         83.71         3.57 o                         
   9   1   8        277.41        277.28         6.51 o                         
  10   1   8       3146.03       3089.73        23.46 o                         
  11   1   8        258.32        249.19         5.04 o                         
  12   1   8          8.07         14.69         2.61 o                         
  13   1   8        251.15        244.63         5.14 o                         
  14   1   8         17.13         24.44         2.39 o                         
  15   1   8        453.26        452.00         7.18 o                         
  16   1   8         10.03         12.67         2.59 o                         
  17   1   8         89.84         82.28         3.82 o                         
  18   1   8        360.35        349.83         6.51 o                         
  19   1   8        231.80        223.04         4.53 o                         
  20   1   8         57.44         53.85         2.80 o                         
  21   1   8        698.05        686.57        10.22 o                         
  22   1   8        325.80        327.96         5.94 o                         
  23   1   8        114.52        117.58         3.93 o                         
   0   2   8        287.55        291.51         5.67 o                         
   1   2   8          3.03          5.67         1.18 o                         
   2   2   8         51.02         51.78         2.38 o                         
   3   2   8         17.46         20.65         1.78 o                         
   4   2   8        172.51        170.57         4.02 o                         
   5   2   8          2.53          3.38         1.29 o                         
   6   2   8          1.15          1.78         1.32 o                         
   7   2   8        101.46        110.74         3.64 o                         
   8   2   8         89.10         93.94         3.82 o                         
   9   2   8        411.29        404.74         6.76 o                         
  10   2   8          1.87          3.68         1.52 o                         
  11   2   8         38.75         42.64         2.64 o                         
  12   2   8         67.64         68.86         3.48 o                         
  13   2   8        167.27        156.48         4.34 o                         
  14   2   8         15.35         16.72         2.19 o                         
  15   2   8        180.59        178.13         4.71 o                         
  16   2   8        144.06        147.53         4.46 o                         
  17   2   8          2.53          1.78         1.71 o                         
  18   2   8          0.19          1.51         1.57 o                         
  19   2   8        245.78        251.47         4.94 o                         
  20   2   8         54.96         55.88         2.89 o                         
  21   2   8        221.96        228.11         4.71 o                         
  22   2   8         17.75         18.45         2.03 o                         
   1   3   8         57.26         59.84         2.39 o                         
   2   3   8         12.83         13.87         1.91 o                         
   3   3   8          0.02         -0.58         1.17 o                         
   4   3   8         30.68         35.15         2.33 o                         
   5   3   8         71.60         72.03         3.16 o                         
   6   3   8         72.80         72.14         3.03 o                         
   7   3   8         85.53         89.02         3.47 o                         
   8   3   8          0.02          0.64         1.43 o                         
   9   3   8         13.76         14.00         2.06 o                         
  10   3   8        113.42        126.51         4.28 o                         
  11   3   8          7.58          7.04         1.71 o                         
  12   3   8         49.34         51.15         2.97 o                         
  13   3   8         28.20         26.63         2.42 o                         
  14   3   8         18.35         20.60         2.32 o                         
  15   3   8         12.65         11.25         2.09 o                         
  16   3   8         14.93         18.73         2.29 o                         
  17   3   8          0.25         -0.07         1.68 o                         
  18   3   8         70.72         71.94         3.76 o                         
  19   3   8         11.55         11.21         1.99 o                         
  20   3   8          4.45          4.73         1.66 o                         
  21   3   8         41.93         42.57         2.72 o                         
  22   3   8         98.56        102.89         3.73 o                         
   0   4   8          3.32          6.12         2.43 o                         
   1   4   8        286.13        283.45         5.39 o                         
   2   4   8          7.60          9.14         1.53 o                         
   3   4   8          8.71         10.30         1.73 o                         
   4   4   8        867.07        849.61         9.23 o                         
   5   4   8        146.24        135.20         4.16 o                         
   6   4   8         30.45         29.22         2.63 o                         
   7   4   8         66.24         69.49         3.39 o                         
   8   4   8         65.33         66.28         3.67 o                         
   9   4   8        135.89        139.98         4.24 o                         
  10   4   8         68.61         69.98         7.00 o                         
  11   4   8        198.17        206.20         5.32 o                         
  12   4   8        117.82        120.02         4.14 o                         
  13   4   8         10.15         12.18         2.05 o                         
  14   4   8          4.24          6.00         1.82 o                         
  15   4   8          8.04          9.42         2.07 o                         
  16   4   8       1041.15       1049.86        11.86 o                         
  17   4   8          6.85         13.73         2.22 o                         
  18   4   8         86.05         88.37         3.69 o                         
  19   4   8         30.23         32.04         2.61 o                         
  20   4   8        123.80        118.41         3.87 o                         
  21   4   8         42.70         43.19         2.80 o                         
   1   5   8        711.47        686.20        10.35 o                         
   2   5   8        699.17        692.44        10.39 o                         
   3   5   8        192.68        187.62         7.19 o                         
   4   5   8         19.59         26.13         3.27 o                         
   5   5   8        148.13        152.33         5.16 o                         
   6   5   8        225.60        236.14         6.70 o                         
   7   5   8         58.17         61.81         4.59 o                         
   8   5   8         33.71         34.33         3.02 o                         
   9   5   8        123.94        128.33         4.39 o                         
  10   5   8       4634.11       4633.10        36.32 o                         
  11   5   8        319.47        319.41         5.94 o                         
  12   5   8         28.70         33.68         2.65 o                         
  13   5   8          0.17          2.76         1.69 o                         
  14   5   8         95.70         98.73         4.14 o                         
  15   5   8         47.01         55.81         3.26 o                         
  16   5   8        109.87        110.00         5.39 o                         
  17   5   8         39.00         37.99         2.76 o                         
  18   5   8        593.67        586.93         8.94 o                         
  19   5   8        107.60        101.90         3.92 o                         
  20   5   8         48.44         50.22         2.98 o                         
   0   6   8        543.97        533.04        12.80 o                         
   1   6   8        341.60        332.84         7.17 o                         
   2   6   8         17.41         30.63         4.43 o                         
   3   6   8        431.43        443.70        11.84 o                         
   4   6   8       2707.44       2696.29        37.37 o                         
   5   6   8         40.93         51.11         7.83 o                         
   6   6   8         65.12         65.29         8.95 o                         
   7   6   8        573.95        585.94        20.91 o                         
   8   6   8       1031.27       1043.65        14.06 o                         
   9   6   8         52.67         58.58         3.43 o                         
  10   6   8         52.28         56.66         4.13 o                         
  11   6   8        738.31        749.43         9.45 o                         
  12   6   8        481.89        494.51         7.55 o                         
  13   6   8        703.28        709.25         9.30 o                         
  14   6   8          5.38          6.59         1.85 o                         
  15   6   8        103.79        101.89         4.21 o                         
  16   6   8        642.38        651.54         9.44 o                         
  17   6   8         46.35         49.88         2.93 o                         
  18   6   8         17.32         16.47         2.13 o                         
  19   6   8         93.87         84.28         3.63 o                         
   1   7   8        103.34        113.09         7.37 o                         
   2   7   8          7.57          4.23         5.97 o                         
   3   7   8        152.15        144.03         7.25 o                         
   4   7   8         32.72         28.67         4.85 o                         
   5   7   8        111.35        115.77         6.81 o                         
   6   7   8         46.82         52.23         7.83 o                         
   7   7   8          0.41          0.55         3.73 o                         
   8   7   8          6.51         10.78         3.73 o                         
   9   7   8         83.71         87.86         5.47 o                         
  10   7   8        741.56        725.86        11.32 o                         
  11   7   8         72.75         83.10         6.82 o                         
  12   7   8         93.30         97.44         4.38 o                         
  13   7   8         24.17         29.40         3.34 o                         
  14   7   8        441.84        451.65         7.40 o                         
  15   7   8         88.27         80.14         3.83 o                         
  16   7   8         16.61         19.01         2.39 o                         
  17   7   8        135.39        133.98         4.26 o                         
  18   7   8         43.59         44.74         2.81 o                         
   0   8   8         74.02         94.39        10.07 o                         
   1   8   8          0.65         -0.11         2.76 o                         
   2   8   8          7.20          7.33         3.29 o                         
   3   8   8          0.46          0.51         2.87 o                         
   4   8   8         80.84         86.44         6.72 o                         
   5   8   8          0.65          0.75         2.87 o                         
   6   8   8          0.09          4.85         4.85 o                         
   7   8   8         12.31          9.33         3.43 o                         
   8   8   8        588.84        593.05        20.17 o                         
   9   8   8         33.88         36.08         4.75 o                         
  10   8   8         13.26         13.72         3.14 o                         
  11   8   8         44.38         45.83         3.71 o                         
  12   8   8        123.28        141.98         4.89 o                         
  13   8   8         40.33         46.13         3.36 o                         
  14   8   8          7.32          5.22         2.11 o                         
  15   8   8         58.97         55.84         3.40 o                         
  16   8   8          2.21          4.21         1.92 o                         
   1   9   8         50.59         49.72         5.60 o                         
   2   9   8        284.61        297.80        10.42 o                         
   3   9   8         98.47        110.93         7.65 o                         
   4   9   8          0.73          3.61         3.13 o                         
   5   9   8         12.80         21.09         4.08 o                         
   6   9   8         11.14          7.83         5.60 o                         
   7   9   8         36.39         38.01         4.93 o                         
   8   9   8         23.88         26.13         4.46 o                         
   9   9   8         17.21         22.69         4.30 o                         
  10   9   8        355.35        365.99        11.69 o                         
  11   9   8        102.43         98.73         6.19 o                         
  12   9   8         45.37         44.29         3.24 o                         
  13   9   8          6.72          8.58         2.22 o                         
   0  10   8         19.80         17.91         5.97 o                         
   1  10   8        112.17        125.04         8.17 o                         
   2  10   8         38.47         44.74         5.40 o                         
   3  10   8         26.42         27.40         4.87 o                         
   4  10   8        987.94        956.01        31.77 o                         
   5  10   8        251.57        236.26        13.44 o                         
   6  10   8         17.43         13.80         5.97 o                         
   7  10   8         80.61         83.85         7.27 o                         
   8  10   8         30.17         32.58         4.87 o                         
   9  10   8        189.05        195.01         8.66 o                         
  10  10   8         10.26         11.68         4.29 o                         
   1  11   8        687.88        680.82        21.29 o                         
   2  11   8        327.64        327.28        11.57 o                         
   3  11   8        201.53        212.33         9.34 o                         
   4  11   8        111.64        113.28        10.07 o                         
   1   1   9        143.30        139.22         4.79 o                         
   2   1   9         16.57         18.69         2.87 o                         
   3   1   9         80.69         71.79         5.05 o                         
   4   1   9         38.22         33.71         3.50 o                         
   5   1   9        115.02        122.31         5.71 o                         
   6   1   9         94.25         89.34         4.57 o                         
   7   1   9        279.89        269.11         6.59 o                         
   8   1   9         15.71         14.56         2.51 o                         
   9   1   9         47.16         51.89         3.77 o                         
  10   1   9         27.85         28.69         3.06 o                         
  11   1   9          3.24          4.63         2.27 o                         
  12   1   9         30.52         32.61         3.30 o                         
  13   1   9        237.63        241.67         6.41 o                         
  14   1   9         55.21         57.49         3.31 o                         
  15   1   9         47.26         48.40         3.17 o                         
  16   1   9         46.12         38.90         2.93 o                         
  17   1   9         14.44         14.23         2.29 o                         
  18   1   9          8.03          9.67         2.17 o                         
   0   2   9       1771.25       1759.85        27.13 o                         
   1   2   9        974.73        971.78        12.98 o                         
   2   2   9        136.96        136.16         4.74 o                         
   3   2   9        128.88        128.30         5.79 o                         
   4   2   9         38.14         43.43         3.86 o                         
   5   2   9         38.65         42.33         3.94 o                         
   6   2   9         32.42         30.84         4.63 o                         
   7   2   9        794.07        787.61        11.67 o                         
   8   2   9        168.79        167.42         6.46 o                         
   9   2   9          1.93          2.27         2.02 o                         
  10   2   9          0.43          1.37         2.19 o                         
  11   2   9         22.35         19.42         2.88 o                         
  12   2   9        269.84        269.87         7.08 o                         
  13   2   9        386.83        389.26         7.48 o                         
  14   2   9         52.23         57.37         3.34 o                         
  15   2   9         97.02        107.97         4.35 o                         
  16   2   9        139.45        146.17         4.75 o                         
  17   2   9          2.44          4.60         1.87 o                         
   1   3   9       1273.81       1240.49        13.47 o                         
   2   3   9       1440.00       1415.14        16.54 o                         
   3   3   9         13.11         15.82         2.85 o                         
   4   3   9          8.55         12.45         2.78 o                         
   5   3   9          9.04         10.51         4.41 o                         
   6   3   9        365.44        366.73        10.87 o                         
   7   3   9        391.19        414.30        10.05 o                         
   8   3   9        165.09        171.26         6.08 o                         
   9   3   9        343.32        347.01         7.75 o                         
  10   3   9        121.96        123.14         5.52 o                         
  11   3   9        196.74        196.04         6.05 o                         
  12   3   9        352.32        345.44         7.95 o                         
  13   3   9       2048.17       2030.02        19.87 o                         
  14   3   9       2327.89       2317.38        23.64 o                         
  15   3   9        843.43        840.77        10.37 o                         
  16   3   9        100.93         97.47         4.58 o                         
  17   3   9          6.20          9.94         2.28 o                         
   0   4   9        481.72        472.39         9.90 o                         
   1   4   9        415.33        410.55         7.17 o                         
   2   4   9         31.52         35.56         3.18 o                         
   3   4   9        154.86        152.51         5.68 o                         
   4   4   9          6.01         12.90         2.74 o                         
   5   4   9         16.23         24.03         3.37 o                         
   6   4   9         83.66         81.31         5.54 o                         
   7   4   9        482.51        483.91        11.97 o                         
   8   4   9         72.26         73.17         5.14 o                         
   9   4   9          5.48          7.99         2.35 o                         
  10   4   9         16.55         22.45         2.95 o                         
  11   4   9         62.56         58.16         4.03 o                         
  12   4   9         40.65         41.45         3.25 o                         
  13   4   9        134.80        132.31         5.59 o                         
  14   4   9         60.44         63.89         3.89 o                         
  15   4   9         24.77         25.26         2.55 o                         
  16   4   9          0.17          1.88         1.83 o                         
   1   5   9         39.56         44.58         2.75 o                         
   2   5   9         79.50         86.64         4.50 o                         
   3   5   9         85.04         81.64         5.98 o                         
   4   5   9          0.07          2.30         2.27 o                         
   5   5   9          5.15          5.52         2.63 o                         
   6   5   9         18.98         26.54         3.65 o                         
   7   5   9          0.42         -1.84         2.29 o                         
   8   5   9          0.01          0.87         2.51 o                         
   9   5   9         77.84         84.35         7.99 o                         
  10   5   9         88.92         90.97         4.88 o                         
  11   5   9          8.74         12.90         2.68 o                         
  12   5   9         49.31         48.81         3.39 o                         
  13   5   9         62.94         66.05         3.84 o                         
  14   5   9          1.29          1.02         1.90 o                         
   0   6   9        184.88        168.36         6.24 o                         
   1   6   9        381.26        379.78         7.76 o                         
   2   6   9         20.62         21.05         2.83 o                         
   3   6   9          0.45          1.18         2.00 o                         
   4   6   9          0.70          1.62         2.37 o                         
   5   6   9          0.46          5.69         2.57 o                         
   6   6   9          0.96          3.70         2.63 o                         
   7   6   9          2.96          3.81         4.15 o                         
   8   6   9          0.90          6.16         2.78 o                         
   9   6   9          4.02          4.24         2.72 o                         
  10   6   9         22.56         21.04         4.52 o                         
  11   6   9         54.82         54.66         4.79 o                         
  12   6   9        105.09        105.31         5.57 o                         
  13   6   9        143.08        141.48         4.98 o                         
   1   7   9         87.60         97.27         5.67 o                         
   2   7   9          0.80          1.42         2.30 o                         
   3   7   9        114.74        113.36         5.67 o                         
   4   7   9        127.24        127.66        10.45 o                         
   5   7   9        440.44        470.58        10.70 o                         
   6   7   9        482.64        460.73        10.70 o                         
   7   7   9        797.29        784.15        14.22 o                         
   8   7   9         67.98         69.53         5.20 o                         
   9   7   9         13.89         17.66         3.50 o                         
  10   7   9          0.82          3.26         2.84 o                         
  11   7   9          0.22          0.45         3.29 o                         
   0   8   9       2421.48       2291.63        68.77 o                         
   1   8   9       1225.84       1199.03        17.84 o                         
   2   8   9        304.05        300.64        13.24 o                         
   3   8   9        137.97        152.54         6.50 o                         
   4   8   9         38.55         34.33         3.84 o                         
   5   8   9          7.86         12.43         3.10 o                         
   6   8   9          0.14          3.86         2.78 o                         
   7   8   9        262.57        262.01         8.32 o                         
   0   0  10          6.19         26.48         6.34 o                         
   1   0  10        214.21        220.54        11.94 o                         
   2   0  10       3193.07       3104.65        59.31 o                         
   3   0  10        610.37        632.65        21.29 o                         
   4   0  10         13.44         12.68         5.60 o                         
   5   0  10         19.88         26.11         6.34 o                         
   6   0  10          3.51          8.58         5.22 o                         
   7   0  10        421.03        395.72        17.55 o                         
   8   0  10        122.66        130.47         7.35 o                         
   9   0  10       1210.82       1158.76        21.18 o                         
   1   1  10          3.14          9.88         3.43 o                         
   2   1  10          8.68         15.38         3.96 o                         
   3   1  10        422.84        414.06        12.01 o                         
   4   1  10        166.07        170.48        13.25 o                         
   5   1  10        126.01        134.13         8.43 o                         
   6   1  10          7.85         14.28         3.12 o                         
   7   1  10        106.88        106.00         7.02 o                         
   8   1  10        875.48        882.19        14.97 o                         
   9   1  10        162.63        153.46         5.69 o                         
   0   2  10         41.00         50.83         6.71 o                         
   1   2  10         17.95         21.75         4.08 o                         
   2   2  10        215.08        218.31         8.71 o                         
   3   2  10         16.44         13.40         3.82 o                         
   4   2  10          4.59          2.64         3.29 o                         
   5   2  10         33.03         38.79         3.99 o                         
   6   2  10         85.50         88.79         5.57 o                         
   7   2  10          4.03          4.89         2.71 o                         
   8   2  10          0.00         -0.54         2.94 o                         
   9   2  10        133.15        143.18         7.85 o                         
   1   3  10          5.04         12.31         3.21 o                         
   2   3  10          1.06          1.63         2.87 o                         
   3   3  10         11.01         13.91         3.82 o                         
   4   3  10         12.72         12.67         2.94 o                         
   5   3  10        107.03        104.19         5.91 o                         
   6   3  10          0.09          3.65         2.52 o                         
   7   3  10         47.85         48.66         4.53 o                         
   0   4  10          6.00         14.17         5.22 o                         
   1   4  10        188.57        189.00         8.75 o                         
   2   4  10        170.03        178.81        10.63 o                         
   3   4  10          0.58          2.70         2.57 o                         
   4   4  10         17.15         24.09         3.46 o                         
   5   4  10         35.17         37.40         4.06 o                         
                                                                                
