# Supplementary material for: Crystal structure and doping in synthetic enstatite: an analysis of Li/Fe3+-doped single-crystal samples
Source: Acta Crystallogr B Struct Sci Cryst Eng Mater. 2025 Jan 14;81(Pt 1):84–91. doi: 10.1107/S2052520624011624 (PMC11801706; doi:10.1107/S2052520624011624)
Supplement: Supplementary file 5 [file b-81-00084-PPX_4asup5.hkl]

data_PPX_4a                                                                     
_shelx_title ' En22a in Pbcn'                                                   
_shelx_refln_list_code          4                                               
_shelx_F_calc_maximum      136.93                                               
_exptl_crystal_F_000       876.82                                               
_reflns_d_resolution_high  0.4998                                               
                                                                                
loop_                                                                           
 _space_group_symop_operation_xyz                                               
 'x, y, z'                                                                      
 '-x+1/2, -y+1/2, z+1/2'                                                        
 '-x, y, -z+1/2'                                                                
 'x+1/2, -y+1/2, -z'                                                            
 '-x, -y, -z'                                                                   
 'x-1/2, y-1/2, -z-1/2'                                                         
 'x, -y, z-1/2'                                                                 
 '-x-1/2, y-1/2, z'                                                             
                                                                                
_cell_length_a     9.2232                                                       
_cell_length_b     8.7040                                                       
_cell_length_c     5.3107                                                       
_cell_angle_alpha  90.000                                                       
_cell_angle_beta   90.000                                                       
_cell_angle_gamma  90.000                                                       
                                                                                
_shelx_F_squared_multiplier     1.000                                           
                                                                                
loop_                                                                           
 _refln_index_h                                                                 
 _refln_index_k                                                                 
 _refln_index_l                                                                 
 _refln_F_squared_calc                                                          
 _refln_F_squared_meas                                                          
 _refln_F_squared_sigma                                                         
 _refln_observed_status                                                         
   2   0   0         72.29         72.43         0.78 o                         
   4   0   0        347.19        361.07         4.25 o                         
  10   0   0       4195.38       4319.53        34.84 o                         
   1   1   0        398.89        393.51         2.74 o                         
   5   1   0       2722.15       2917.93        34.43 o                         
   7   1   0       3010.13       3016.82        33.68 o                         
   9   1   0        174.36        194.35         4.78 o                         
  11   1   0        573.42        579.71         9.28 o                         
  13   1   0          0.34          2.62         1.07 o                         
   0   2   0       1773.86       1622.59        22.13 o                         
   2   2   0       3742.33       3754.80        27.55 o                         
   4   2   0         68.53         67.11         1.61 o                         
   6   2   0         49.78         59.37         1.05 o                         
   8   2   0        654.27        694.54         6.26 o                         
  10   2   0          3.94          3.27         0.54 o                         
  12   2   0         94.97         94.96         3.34 o                         
  14   2   0        125.58        123.16         4.18 o                         
   1   3   0       1311.63       1277.85         8.28 o                         
   3   3   0        866.86        877.07         7.06 o                         
   5   3   0         91.58         87.59         1.14 o                         
   7   3   0        985.19        965.06         6.83 o                         
   9   3   0         62.73         65.76         1.64 o                         
  11   3   0         24.35         25.67         2.74 o                         
  13   3   0        101.59        105.34         3.82 o                         
  15   3   0          0.07         -0.12         1.07 o                         
   0   4   0         10.06          9.85         1.91 o                         
   2   4   0        501.86        506.50         3.65 o                         
   4   4   0       2953.42       2918.02        18.22 o                         
   6   4   0        208.24        225.24         2.32 o                         
   8   4   0        529.88        538.71         7.96 o                         
  10   4   0       1698.34       1753.43        12.73 o                         
  12   4   0        319.22        326.74        10.90 o                         
  14   4   0         34.57         37.77         2.50 o                         
  16   4   0          0.06         -0.95         1.07 o                         
   1   5   0       4481.63       4599.18        36.11 o                         
   3   5   0       2366.03       2263.29        13.75 o                         
   5   5   0       1197.88       1153.20         7.49 o                         
   7   5   0       8878.60       9018.03        61.89 o                         
   9   5   0         24.48         27.91         1.61 o                         
  11   5   0        313.86        308.81         4.49 o                         
  13   5   0        401.05        406.14         8.28 o                         
  15   5   0         15.36         17.27         2.14 o                         
   0   6   0      18751.09      18149.46       155.85 o                         
   2   6   0         10.76         19.51         2.38 o                         
   4   6   0       1264.89       1321.36        12.57 o                         
   6   6   0        457.99        445.60         3.79 o                         
   8   6   0        809.37        814.58         5.88 o                         
  10   6   0       4308.57       4447.91        36.42 o                         
  12   6   0        894.78        911.35         9.88 o                         
  14   6   0        457.30        452.24         9.24 o                         
  16   6   0        389.01        383.16         8.63 o                         
   1   7   0         42.79         52.00         1.16 o                         
   3   7   0         18.94         20.75         0.77 o                         
   5   7   0       1620.75       1640.38        10.70 o                         
   7   7   0       1493.30       1540.65        10.01 o                         
   9   7   0        171.00        167.61         5.74 o                         
  11   7   0         13.78         16.98         1.35 o                         
  13   7   0         32.90         31.47         1.68 o                         
  15   7   0         65.64         69.97         3.58 o                         
   0   8   0       1427.70       1409.54        16.63 o                         
   2   8   0        488.27        484.07         5.34 o                         
   4   8   0         41.13         46.59         0.92 o                         
   6   8   0        370.62        358.78         3.11 o                         
   8   8   0        808.02        796.87         7.17 o                         
  10   8   0          0.37          1.04         0.57 o                         
  12   8   0         22.06         24.23         1.59 o                         
  14   8   0         61.81         65.60         2.36 o                         
  16   8   0         74.43         83.33         3.93 o                         
   1   9   0         15.09         18.28         0.83 o                         
   3   9   0        307.69        288.68         2.17 o                         
   5   9   0        244.43        247.65         2.00 o                         
   7   9   0        356.33        348.42         3.64 o                         
   9   9   0          2.62          2.82         1.01 o                         
  11   9   0         33.16         36.38         2.92 o                         
  13   9   0          0.37          0.60         0.76 o                         
  15   9   0          0.39          0.12         1.19 o                         
   0  10   0       2017.10       2023.86        13.23 o                         
   2  10   0        344.67        343.35         2.53 o                         
   4  10   0        534.26        531.26         3.40 o                         
   6  10   0         72.91         75.33         1.28 o                         
   8  10   0         34.97         35.09         1.37 o                         
  10  10   0        706.64        731.93        16.94 o                         
  12  10   0        121.77        120.79         3.25 o                         
  14  10   0        232.00        241.81         4.73 o                         
   1  11   0        379.11        378.03         2.82 o                         
   3  11   0       1674.78       1665.79         8.64 o                         
   5  11   0        420.84        415.88         3.07 o                         
   7  11   0       2046.37       2042.35        13.70 o                         
   9  11   0         57.90         59.82         1.81 o                         
  11  11   0        276.06        267.37         4.99 o                         
  13  11   0         51.26         52.00         2.32 o                         
   0  12   0       3000.10       3025.67        19.21 o                         
   2  12   0        134.69        136.88         1.67 o                         
   4  12   0          7.97          7.84         0.58 o                         
   6  12   0         51.93         51.38         1.20 o                         
   8  12   0        122.71        116.35         2.25 o                         
  10  12   0        621.23        618.64         6.76 o                         
  12  12   0        457.45        462.42         5.70 o                         
   1  13   0         93.80         91.78         1.44 o                         
   3  13   0         21.11         24.77         0.86 o                         
   5  13   0        421.07        420.18         3.76 o                         
   7  13   0         18.56         21.37         3.63 o                         
   9  13   0        113.32        119.89         3.29 o                         
  11  13   0         55.00         59.80         1.99 o                         
   0  14   0        685.15        685.01         6.54 o                         
   2  14   0         45.78         43.96         1.12 o                         
   4  14   0          0.26          0.72         0.50 o                         
   6  14   0         79.01         86.62         3.02 o                         
   8  14   0        275.91        280.91         4.30 o                         
  10  14   0         76.19         76.18         2.27 o                         
   1  15   0         13.34         12.40         0.95 o                         
   3  15   0        106.85        109.13         2.41 o                         
   5  15   0        176.26        175.85         3.71 o                         
   7  15   0        280.05        274.40         4.28 o                         
   9  15   0          0.90          1.01         0.70 o                         
   0  16   0        658.47        665.34        18.96 o                         
   2  16   0         84.88         88.58         2.06 o                         
   4  16   0        153.56        144.59         2.59 o                         
   6  16   0         37.91         37.28         1.70 o                         
   1  17   0         27.77         26.90         1.44 o                         
   3  17   0        322.91        324.28         4.07 o                         
   1   1   1          3.72          4.06         0.22 o                         
   2   1   1       2109.46       2100.81        12.83 o                         
   3   1   1        388.56        398.44         5.80 o                         
   4   1   1       1194.14       1220.56        10.46 o                         
   5   1   1         65.31         67.05         1.91 o                         
   6   1   1        324.62        323.24         4.94 o                         
   7   1   1        217.14        215.29         3.72 o                         
   8   1   1        297.43        287.04         4.56 o                         
   9   1   1         48.81         44.47         1.91 o                         
  10   1   1        216.37        216.85         2.33 o                         
  11   1   1         21.50         24.33         1.09 o                         
  12   1   1          5.65          6.40         0.58 o                         
  13   1   1         17.05         15.63         1.00 o                         
   0   2   1         22.41         19.92         0.83 o                         
   1   2   1       9690.46       9578.92       137.28 o                         
   2   2   1       4518.46       4530.92        69.70 o                         
   3   2   1        166.91        164.08         1.27 o                         
   4   2   1       1258.79       1286.09         7.71 o                         
   5   2   1          8.06         12.86         0.62 o                         
   6   2   1       1642.60       1635.51        13.31 o                         
   7   2   1          5.85          3.67         0.31 o                         
   8   2   1        945.52        972.65        12.33 o                         
   9   2   1        519.68        537.77         5.93 o                         
  10   2   1          1.26          3.00         0.59 o                         
  11   2   1       1598.74       1609.26        14.67 o                         
  12   2   1       1179.64       1181.53         8.24 o                         
  13   2   1        625.00        628.91         6.16 o                         
  14   2   1         69.22         69.27         3.34 o                         
   1   3   1       1375.59       1389.01        22.65 o                         
   2   3   1       1445.04       1494.48         9.10 o                         
   3   3   1       5795.43       5870.12        39.09 o                         
   4   3   1       3410.20       3401.55        27.19 o                         
   5   3   1       9762.90       9891.89        82.22 o                         
   6   3   1       8195.36       8367.80        57.25 o                         
   7   3   1         16.71         20.09         0.63 o                         
   8   3   1        842.26        829.37        10.16 o                         
   9   3   1       1462.24       1445.05        10.57 o                         
  10   3   1         36.64         38.81         0.85 o                         
  11   3   1        928.97        924.75         5.95 o                         
  12   3   1         19.25         20.69         0.87 o                         
  13   3   1        401.43        408.33         4.70 o                         
  14   3   1          3.32          4.61         0.91 o                         
  15   3   1        424.11        433.03         9.12 o                         
   0   4   1         23.74         24.05         0.69 o                         
   1   4   1       4500.90       4559.62        46.96 o                         
   2   4   1        711.48        718.11         3.96 o                         
   3   4   1        154.58        169.10         1.71 o                         
   4   4   1          3.44          4.41         0.26 o                         
   5   4   1         15.77         13.80         0.40 o                         
   6   4   1        361.40        360.73         2.29 o                         
   7   4   1          0.39          0.98         0.29 o                         
   8   4   1        184.51        186.37         2.03 o                         
   9   4   1        254.26        262.59         2.59 o                         
  10   4   1        157.92        158.41         1.77 o                         
  11   4   1        877.42        884.14         6.54 o                         
  12   4   1        435.17        423.39         4.01 o                         
  13   4   1        423.85        423.50         4.16 o                         
  14   4   1          8.58         12.15         5.12 o                         
  15   4   1         26.18         27.18         1.85 o                         
  16   4   1          1.11          2.62         1.31 o                         
   1   5   1        492.42        480.46         2.84 o                         
   2   5   1       1097.39       1075.30         5.34 o                         
   3   5   1        290.12        287.39         3.04 o                         
   4   5   1        264.06        268.42         2.04 o                         
   5   5   1        214.08        201.03         1.68 o                         
   6   5   1          3.39          3.29         0.27 o                         
   7   5   1        581.46        570.92         7.37 o                         
   8   5   1         34.05         34.07         0.71 o                         
   9   5   1          0.44          1.11         0.26 o                         
  10   5   1        136.97        133.17         1.68 o                         
  11   5   1         59.50         58.27         1.50 o                         
  12   5   1          3.30          3.83         0.56 o                         
  13   5   1        198.54        188.96         3.01 o                         
  14   5   1         72.37         70.58         1.92 o                         
  15   5   1          0.27         -0.05         0.71 o                         
  16   5   1         43.47         42.02         2.05 o                         
   0   6   1        473.02        463.20         4.82 o                         
   1   6   1        269.04        251.15         1.95 o                         
   2   6   1        281.53        260.65         1.87 o                         
   3   6   1         34.47         32.00         0.64 o                         
   4   6   1        273.04        260.32         2.14 o                         
   5   6   1          7.32          8.97         0.43 o                         
   6   6   1         13.33         13.95         0.52 o                         
   7   6   1          3.13          5.05         0.40 o                         
   8   6   1          2.41          2.71         0.24 o                         
   9   6   1         38.09         37.90         0.83 o                         
  10   6   1         48.96         49.02         1.06 o                         
  11   6   1        146.36        145.68         1.95 o                         
  12   6   1         40.17         42.70         1.24 o                         
  13   6   1         54.42         55.46         2.23 o                         
  14   6   1         15.92         15.57         1.16 o                         
  15   6   1          0.01          1.32         1.07 o                         
  16   6   1         37.73         35.46         2.02 o                         
  17   6   1          0.03          0.47         0.77 o                         
   1   7   1        537.19        516.26         3.46 o                         
   2   7   1        328.74        303.57         2.19 o                         
   3   7   1        300.68        287.24         2.13 o                         
   4   7   1        854.88        826.93         4.66 o                         
   5   7   1        541.17        528.06         2.92 o                         
   6   7   1        846.86        850.21         4.01 o                         
   7   7   1         24.47         25.63         0.47 o                         
   8   7   1        466.77        463.81         2.55 o                         
   9   7   1         70.70         74.03         1.61 o                         
  10   7   1        147.16        148.12         1.91 o                         
  11   7   1          7.55          9.14         0.65 o                         
  12   7   1          0.52         -0.46         0.50 o                         
  13   7   1         83.17         77.50         2.02 o                         
  14   7   1        109.63        112.16         2.52 o                         
  15   7   1        113.54        115.75         2.59 o                         
  16   7   1        184.58        187.48         4.13 o                         
   0   8   1         78.46         74.33         1.52 o                         
   1   8   1       2285.62       2304.56        10.33 o                         
   2   8   1       2804.14       2845.32        12.40 o                         
   3   8   1        356.45        359.69         2.01 o                         
   4   8   1       1332.14       1327.61         5.17 o                         
   5   8   1         43.70         45.75         0.62 o                         
   6   8   1        368.17        372.67         2.15 o                         
   7   8   1          1.81          2.53         0.23 o                         
   8   8   1        481.81        475.80         2.81 o                         
   9   8   1        458.33        456.23         3.44 o                         
  10   8   1        124.85        120.52         1.76 o                         
  11   8   1       1203.52       1231.86         8.96 o                         
  12   8   1        728.67        728.01         6.18 o                         
  13   8   1        348.29        345.81         4.59 o                         
  14   8   1          8.04          9.50         1.03 o                         
  15   8   1          1.03          1.08         0.70 o                         
  16   8   1        205.92        204.34         4.35 o                         
   1   9   1        647.22        649.92         2.84 o                         
   2   9   1         89.12         93.78         0.84 o                         
   3   9   1         48.49         52.02         0.63 o                         
   4   9   1        853.74        855.89         3.48 o                         
   5   9   1       1840.39       1854.89         6.46 o                         
   6   9   1       2666.42       2698.65         9.26 o                         
   7   9   1         49.41         49.18         0.80 o                         
   8   9   1        447.62        432.56         2.93 o                         
   9   9   1        102.91        101.14         1.69 o                         
  10   9   1         27.57         28.95         1.10 o                         
  11   9   1         84.65         84.91         1.85 o                         
  12   9   1          0.03          0.94         0.49 o                         
  13   9   1        342.17        332.52         5.13 o                         
  14   9   1          0.91          0.86         0.81 o                         
  15   9   1        129.00        123.49         2.71 o                         
   0  10   1        961.98        960.37         5.14 o                         
   1  10   1        396.01        405.36         2.34 o                         
   2  10   1          8.66         10.90         0.37 o                         
   3  10   1         87.35         83.97         0.82 o                         
   4  10   1          0.14          0.45         0.20 o                         
   5  10   1          7.67          7.18         0.34 o                         
   6  10   1        192.10        186.45         1.43 o                         
   7  10   1          0.62          0.98         0.25 o                         
   8  10   1         40.60         41.31         0.88 o                         
   9  10   1         87.15         86.77         1.47 o                         
  10  10   1          7.55          9.14         1.07 o                         
  11  10   1        245.27        245.00         3.25 o                         
  12  10   1          1.81          1.71         0.57 o                         
  13  10   1         98.52         95.24         2.36 o                         
  14  10   1        110.04        112.37         2.63 o                         
  15  10   1          0.54          1.63         0.91 o                         
   1  11   1         21.57         20.20         0.47 o                         
   2  11   1         76.91         79.75         0.85 o                         
   3  11   1        668.26        655.64         2.96 o                         
   4  11   1          2.59          3.22         0.26 o                         
   5  11   1        258.32        257.83         1.80 o                         
   6  11   1         70.68         73.09         0.98 o                         
   7  11   1          0.13          0.39         0.24 o                         
   8  11   1          5.62          5.54         0.44 o                         
   9  11   1        113.88        108.32         1.84 o                         
  10  11   1         52.81         51.89         1.35 o                         
  11  11   1        195.85        196.74         2.69 o                         
  12  11   1          9.32          9.04         0.79 o                         
  13  11   1         16.74         18.36         1.00 o                         
  14  11   1         58.78         56.42         1.88 o                         
   0  12   1          5.29          6.36         0.48 o                         
   1  12   1        444.07        442.19         2.31 o                         
   2  12   1         68.81         69.20         0.84 o                         
   3  12   1         22.02         22.23         0.55 o                         
   4  12   1          4.08          4.82         0.34 o                         
   5  12   1          9.81         10.81         0.48 o                         
   6  12   1        105.83        103.11         1.26 o                         
   7  12   1          0.12          0.40         0.30 o                         
   8  12   1         39.22         40.88         0.95 o                         
   9  12   1          6.38          7.93         0.65 o                         
  10  12   1         49.81         50.24         1.34 o                         
  11  12   1        119.99        119.85         1.91 o                         
  12  12   1        127.59        127.26         2.31 o                         
  13  12   1        113.69        111.39         1.85 o                         
   1  13   1         41.50         43.11         0.74 o                         
   2  13   1        196.61        197.00         1.55 o                         
   3  13   1         44.68         45.84         0.79 o                         
   4  13   1        422.15        416.79         2.47 o                         
   5  13   1        303.00        298.70         2.24 o                         
   6  13   1        289.04        286.07         2.36 o                         
   7  13   1         47.89         48.61         1.12 o                         
   8  13   1        108.66        110.08         2.16 o                         
   9  13   1        190.05        187.00         2.40 o                         
  10  13   1         60.09         62.12         1.42 o                         
  11  13   1         39.69         41.22         1.22 o                         
  12  13   1         14.18         14.99         0.89 o                         
   0  14   1         28.00         28.81         1.14 o                         
   1  14   1        669.90        661.06         3.53 o                         
   2  14   1        354.11        346.42         2.61 o                         
   3  14   1         64.56         63.95         1.12 o                         
   4  14   1         34.89         35.79         0.93 o                         
   5  14   1          0.01          0.56         0.38 o                         
   6  14   1        277.78        273.83         2.77 o                         
   7  14   1          0.13          0.48         0.39 o                         
   8  14   1        176.29        176.35         2.36 o                         
   9  14   1         94.52         99.62         1.78 o                         
  10  14   1         21.63         20.58         1.00 o                         
   1  15   1          9.06         11.07         0.67 o                         
   2  15   1          6.16          7.49         0.58 o                         
   3  15   1         37.15         33.89         0.97 o                         
   4  15   1        187.57        182.94         2.21 o                         
   5  15   1        160.53        152.17         2.01 o                         
   6  15   1        474.40        470.74         5.78 o                         
   7  15   1        118.39        117.58         1.78 o                         
   8  15   1         38.61         41.37         1.37 o                         
   9  15   1         12.76         11.75         1.14 o                         
   0  16   1         55.59         63.96         1.78 o                         
   1  16   1         47.57         46.07         1.10 o                         
   2  16   1         62.43         64.51         1.26 o                         
   3  16   1          2.80          3.88         0.50 o                         
   4  16   1        139.08        146.48         2.02 o                         
   5  16   1          5.55          5.17         0.59 o                         
   6  16   1         27.66         33.41         1.09 o                         
   7  16   1          2.98          3.35         0.58 o                         
   1  17   1         41.56         41.32         1.07 o                         
   2  17   1         58.20         55.85         1.20 o                         
   3  17   1         25.10         27.09         1.21 o                         
   0   0   2         47.68         47.29         1.43 o                         
   1   0   2       7958.46       7621.78        65.11 o                         
   2   0   2       9252.90       9338.47        63.81 o                         
   3   0   2          4.90          4.71         0.36 o                         
   4   0   2       3418.45       3487.03        29.38 o                         
   5   0   2          0.03          1.46         0.77 o                         
   6   0   2       4735.94       4722.42        58.58 o                         
   9   0   2        433.00        438.93         5.19 o                         
  10   0   2         38.89         42.07         1.43 o                         
  11   0   2       2613.18       2589.74        22.36 o                         
  12   0   2       3436.65       3442.97        41.26 o                         
  13   0   2        676.04        679.49        11.58 o                         
  14   0   2        216.27        212.89         5.74 o                         
  15   0   2         29.41         33.71         2.50 o                         
   1   1   2         16.42         19.17         1.74 o                         
   2   1   2        866.66        875.52         6.68 o                         
   3   1   2       1782.97       1836.50        10.91 o                         
   4   1   2        967.35        954.92         6.65 o                         
   5   1   2       4472.44       4525.21        39.63 o                         
   6   1   2       3909.52       3916.99        44.52 o                         
   7   1   2        701.15        696.61         9.84 o                         
   8   1   2       1056.68       1065.72        13.95 o                         
   9   1   2        995.37        998.36         8.75 o                         
  10   1   2          5.70          5.36         0.67 o                         
  11   1   2        265.28        259.57         4.98 o                         
  12   1   2         13.24         13.02         0.92 o                         
  13   1   2          3.60          3.86         0.89 o                         
  14   1   2         51.35         48.73         4.95 o                         
  15   1   2        268.28        259.95         6.82 o                         
   0   2   2        287.06        282.20         4.47 o                         
   1   2   2        109.03        117.03         1.27 o                         
   2   2   2         85.46         88.55         1.48 o                         
   3   2   2       1002.35        989.88         7.07 o                         
   4   2   2       2755.95       2742.13        20.16 o                         
   5   2   2        828.11        846.24         7.42 o                         
   6   2   2         17.00         20.27         0.64 o                         
   7   2   2         42.34         42.58         1.17 o                         
   8   2   2         86.30         90.22         2.74 o                         
   9   2   2        563.29        583.17         4.02 o                         
  10   2   2        729.07        729.88         5.47 o                         
  11   2   2        218.77        219.32         3.66 o                         
  12   2   2          6.06          6.59         0.59 o                         
  13   2   2          7.44          7.48         0.77 o                         
  14   2   2          1.32          2.34         0.59 o                         
  15   2   2          0.29          1.19         1.07 o                         
   1   3   2        352.47        366.80         3.35 o                         
   2   3   2        268.17        291.10         2.47 o                         
   3   3   2        391.45        422.54         3.24 o                         
   4   3   2        220.94        236.39         2.16 o                         
   5   3   2         98.46         98.19         1.11 o                         
   6   3   2          5.44          5.42         0.31 o                         
   7   3   2        100.96        102.45         1.35 o                         
   8   3   2         16.30         18.60         0.61 o                         
   9   3   2          4.94          6.79         0.40 o                         
  10   3   2          0.30          0.81         0.26 o                         
  11   3   2         11.54         14.16         0.69 o                         
  12   3   2         36.18         37.33         1.10 o                         
  13   3   2         75.56         74.46         2.43 o                         
  14   3   2          6.68          7.73         1.31 o                         
  15   3   2          6.54          9.86         2.50 o                         
   0   4   2       1299.12       1373.59        15.03 o                         
   1   4   2       1582.32       1665.80        11.77 o                         
   2   4   2        974.69        971.48        15.53 o                         
   3   4   2        392.15        383.47         3.38 o                         
   4   4   2          0.09          1.83         0.57 o                         
   5   4   2          0.18          0.87         0.29 o                         
   6   4   2         32.66         37.96         1.50 o                         
   7   4   2         97.36        101.41         2.98 o                         
   8   4   2        161.72        162.36         1.69 o                         
   9   4   2        185.98        185.85         2.00 o                         
  10   4   2         18.12         20.58         0.62 o                         
  11   4   2        174.65        171.70         1.98 o                         
  12   4   2        115.63        114.01         1.82 o                         
  13   4   2        137.90        141.69         2.16 o                         
  14   4   2         76.14         79.07         3.10 o                         
  15   4   2        106.08        108.42         3.16 o                         
  16   4   2        130.40        130.55         5.01 o                         
   1   5   2       2469.93       2463.91        19.87 o                         
   2   5   2        199.79        193.54         2.17 o                         
   3   5   2         46.06         49.74         1.04 o                         
   4   5   2       2112.33       2047.57        11.22 o                         
   5   5   2       5180.14       5154.70        27.66 o                         
   6   5   2       2028.31       2040.39        11.21 o                         
   7   5   2         60.74         64.54         1.10 o                         
   8   5   2        243.45        240.11         2.00 o                         
   9   5   2        699.12        684.65         4.02 o                         
  10   5   2         10.85         12.27         0.75 o                         
  11   5   2        117.75        116.30         1.88 o                         
  12   5   2         75.95         79.56         1.65 o                         
  13   5   2        407.64        407.56         4.19 o                         
  14   5   2          3.90          5.40         1.05 o                         
  15   5   2        453.08        452.25         9.84 o                         
  16   5   2        422.49        422.71         6.47 o                         
  17   5   2         90.32         88.96         3.82 o                         
   0   6   2        870.11        859.10        19.99 o                         
   1   6   2       5159.56       5189.08        33.48 o                         
   2   6   2       4900.58       5005.92        35.47 o                         
   3   6   2          0.81          2.98         0.35 o                         
   4   6   2       2575.58       2623.51        14.25 o                         
   5   6   2        237.41        241.00         2.37 o                         
   6   6   2        646.90        643.05         3.52 o                         
   7   6   2         41.67         45.52         0.76 o                         
   8   6   2        458.85        452.07         2.48 o                         
   9   6   2         37.87         37.15         0.76 o                         
  10   6   2         34.95         35.12         0.85 o                         
  11   6   2       1082.70       1081.27         7.01 o                         
  12   6   2       1695.72       1710.49        10.27 o                         
  13   6   2        601.21        598.55         4.81 o                         
  14   6   2          1.83          3.22         0.98 o                         
  15   6   2          6.05          7.64         1.12 o                         
  16   6   2        122.34        122.72         4.65 o                         
   1   7   2         18.75         21.53         0.76 o                         
   2   7   2        100.20         93.20         1.48 o                         
   3   7   2        345.99        331.76         3.06 o                         
   4   7   2        655.43        655.70         6.25 o                         
   5   7   2        440.07        457.56         3.70 o                         
   6   7   2        669.36        671.00         3.15 o                         
   7   7   2        168.34        166.23         1.29 o                         
   8   7   2         99.22         97.68         1.25 o                         
   9   7   2          6.44          7.11         0.44 o                         
  10   7   2          2.71          3.22         0.39 o                         
  11   7   2          9.45         11.13         0.70 o                         
  12   7   2         12.99         14.88         0.88 o                         
  13   7   2          9.04          8.35         0.80 o                         
  14   7   2          1.22          2.45         0.80 o                         
  15   7   2         32.27         29.19         2.86 o                         
  16   7   2        139.33        129.85         5.13 o                         
   0   8   2        323.90        324.42         3.39 o                         
   1   8   2          0.63          2.11         0.58 o                         
   2   8   2        146.47        138.81         1.61 o                         
   3   8   2         87.98         87.57         1.13 o                         
   4   8   2        462.91        446.56         2.57 o                         
   5   8   2         10.09         10.60         0.39 o                         
   6   8   2        310.93        309.70         1.78 o                         
   7   8   2         72.25         72.64         0.84 o                         
   8   8   2         19.92         19.83         0.52 o                         
   9   8   2         30.20         30.09         0.71 o                         
  10   8   2         70.83         70.39         1.13 o                         
  11   8   2         14.08         13.80         0.78 o                         
  12   8   2        120.29        124.33         2.20 o                         
  13   8   2          0.49          0.68         0.77 o                         
  14   8   2         91.06         90.59         2.33 o                         
  15   8   2         38.28         37.80         2.15 o                         
  16   8   2          0.29          0.36         1.31 o                         
   1   9   2          8.67          8.39         0.56 o                         
   2   9   2          8.79         10.96         0.41 o                         
   3   9   2         18.33         20.99         0.63 o                         
   4   9   2         86.24         85.50         0.88 o                         
   5   9   2        290.22        286.67         1.76 o                         
   6   9   2        345.60        350.54         2.02 o                         
   7   9   2         77.81         81.34         0.95 o                         
   8   9   2        117.01        118.42         1.27 o                         
   9   9   2         69.51         71.17         1.02 o                         
  10   9   2          0.00          0.03         0.31 o                         
  11   9   2         27.19         28.84         1.01 o                         
  12   9   2          2.23          4.32         0.79 o                         
  13   9   2          3.69          3.44         1.54 o                         
  14   9   2          0.92          0.80         0.71 o                         
  15   9   2         21.32         19.46         1.79 o                         
   0  10   2         42.55         43.77         0.90 o                         
   1  10   2        443.68        439.63         2.25 o                         
   2  10   2        598.70        593.94         2.64 o                         
   3  10   2        286.20        283.16         1.79 o                         
   4  10   2         11.69         13.11         0.45 o                         
   5  10   2         82.12         81.55         0.89 o                         
   6  10   2        102.70        103.52         1.08 o                         
   7  10   2         15.33         16.07         0.54 o                         
   8  10   2        275.39        278.57         2.22 o                         
   9  10   2        265.65        268.11         2.30 o                         
  10  10   2         66.53         67.66         1.31 o                         
  11  10   2        304.59        304.26         3.22 o                         
  12  10   2        235.16        237.30         3.22 o                         
  13  10   2         75.39         76.41         2.22 o                         
  14  10   2          0.26          0.79         0.69 o                         
   1  11   2        452.06        446.42         2.38 o                         
   2  11   2         10.62         12.67         0.49 o                         
   3  11   2         74.18         73.19         0.93 o                         
   4  11   2        522.68        523.78         2.67 o                         
   5  11   2       1648.68       1651.46         6.17 o                         
   6  11   2        916.91        918.48         4.12 o                         
   7  11   2          3.73          4.13         0.34 o                         
   8  11   2        194.99        192.81         1.87 o                         
   9  11   2        357.21        351.04         3.01 o                         
  10  11   2          2.12          2.79         0.47 o                         
  11  11   2         98.01         96.17         2.20 o                         
  12  11   2          7.71          7.62         0.72 o                         
  13  11   2        112.91        109.99         2.62 o                         
   0  12   2        284.09        285.48         2.67 o                         
   1  12   2        776.17        778.71         3.58 o                         
   2  12   2        470.03        460.61         2.53 o                         
   3  12   2          6.94          7.38         0.52 o                         
   4  12   2        139.26        140.82         1.37 o                         
   5  12   2         13.20         16.18         0.64 o                         
   6  12   2         64.13         61.15         0.91 o                         
   7  12   2         24.71         24.70         0.69 o                         
   8  12   2         25.66         24.87         0.85 o                         
   9  12   2         26.01         26.93         0.91 o                         
  10  12   2         23.31         25.05         0.99 o                         
  11  12   2        447.96        442.06         3.86 o                         
  12  12   2        417.86        393.68         4.02 o                         
   1  13   2         64.39         65.23         0.91 o                         
   2  13   2          1.90          2.72         0.30 o                         
   3  13   2        165.69        168.76         1.56 o                         
   4  13   2         45.38         45.58         0.84 o                         
   5  13   2          0.81          1.63         0.43 o                         
   6  13   2        100.94         98.99         1.54 o                         
   7  13   2        172.08        173.44         2.06 o                         
   8  13   2         32.48         33.68         1.58 o                         
   9  13   2         22.67         24.64         0.94 o                         
  10  13   2          0.00          0.13         0.42 o                         
  11  13   2         24.68         27.92         1.08 o                         
   0  14   2          7.84          9.72         0.83 o                         
   1  14   2         66.06         65.71         1.23 o                         
   2  14   2        112.36        111.83         1.52 o                         
   3  14   2         17.09         16.69         0.80 o                         
   4  14   2        169.72        164.28         2.01 o                         
   5  14   2         16.19         16.71         0.90 o                         
   6  14   2        107.28        108.60         1.67 o                         
   7  14   2         30.71         31.38         1.04 o                         
   8  14   2          9.62         11.17         0.71 o                         
   9  14   2          9.42          9.65         0.68 o                         
  10  14   2         15.92         17.49         1.04 o                         
   1  15   2          3.33          3.18         0.45 o                         
   2  15   2          0.67          1.93         0.55 o                         
   3  15   2          5.76          6.58         0.59 o                         
   4  15   2         66.93         64.78         1.34 o                         
   5  15   2        168.77        164.62         2.11 o                         
   6  15   2        203.13        204.29         2.35 o                         
   7  15   2         54.43         56.80         1.39 o                         
   8  15   2         55.82         57.47         1.29 o                         
   0  16   2          2.86          4.15         0.70 o                         
   1  16   2        141.28        136.96         1.79 o                         
   2  16   2        186.50        183.68         2.24 o                         
   3  16   2         75.70         75.21         1.47 o                         
   4  16   2          2.89          4.38         0.55 o                         
   5  16   2         20.63         20.93         0.93 o                         
   6  16   2         57.55         58.16         1.30 o                         
   1  17   2         36.86         33.76         0.97 o                         
   2  17   2          0.73          2.95         3.45 o                         
   1   1   3        596.41        600.05         6.24 o                         
   2   1   3         39.76         37.72         0.87 o                         
   3   1   3        971.60        965.85         6.87 o                         
   4   1   3         22.74         23.37         0.52 o                         
   5   1   3        768.13        783.38         7.46 o                         
   6   1   3         16.27         16.44         0.89 o                         
   7   1   3        187.95        186.66         4.43 o                         
   8   1   3         29.46         28.31         0.72 o                         
   9   1   3        297.88        291.29         3.05 o                         
  10   1   3         17.07         20.30         1.62 o                         
  11   1   3         69.24         72.40         1.70 o                         
  12   1   3          0.76          0.83         0.45 o                         
  13   1   3         14.50         13.57         2.26 o                         
  14   1   3         11.12         10.19         1.13 o                         
  15   1   3        170.99        166.66         3.71 o                         
  16   1   3          4.01          5.03         1.01 o                         
   0   2   3      16218.96      15568.07       539.68 o                         
   1   2   3         77.76         79.73         1.17 o                         
   2   2   3        118.57        133.47         1.77 o                         
   3   2   3         65.20         64.93         1.46 o                         
   4   2   3       1000.58       1007.30         6.62 o                         
   5   2   3         38.04         38.35         1.08 o                         
   6   2   3        671.96        671.38         6.87 o                         
   7   2   3          0.52          0.36         0.60 o                         
   8   2   3        213.49        208.31         2.27 o                         
   9   2   3         55.61         55.04         1.16 o                         
  10   2   3       2552.78       2557.30        15.57 o                         
  11   2   3         87.00         84.34         2.16 o                         
  12   2   3        439.48        439.73         4.92 o                         
  13   2   3         17.92         16.86         1.36 o                         
  14   2   3        589.17        584.76         7.65 o                         
  15   2   3          0.46          0.65         0.66 o                         
  16   2   3         43.54         41.82         2.98 o                         
   1   3   3       5332.20       5320.39        78.18 o                         
   2   3   3         78.62         81.26         1.27 o                         
   3   3   3       4172.64       4022.20        23.79 o                         
   4   3   3         54.58         53.32         1.01 o                         
   5   3   3       1387.73       1331.87         8.50 o                         
   6   3   3        347.47        348.72         3.70 o                         
   7   3   3       8589.59       8759.96        49.12 o                         
   8   3   3        135.49        135.01         1.67 o                         
   9   3   3        689.32        698.45         4.10 o                         
  10   3   3          0.12          1.03         0.43 o                         
  11   3   3        411.19        403.37         5.56 o                         
  12   3   3          4.97          5.61         0.90 o                         
  13   3   3         72.00         70.01         1.93 o                         
  14   3   3          5.09          5.37         0.77 o                         
  15   3   3         13.98         16.78         3.99 o                         
  16   3   3          6.29          5.36         1.55 o                         
  17   3   3       1723.38       1751.93        24.86 o                         
   0   4   3       6562.60       6429.36        97.70 o                         
   1   4   3          9.77          9.33         0.63 o                         
   2   4   3        697.48        668.97         5.03 o                         
   3   4   3         58.20         59.46         1.14 o                         
   4   4   3         65.51         71.33         1.25 o                         
   5   4   3         62.60         60.88         1.15 o                         
   6   4   3        135.07        129.50         1.55 o                         
   7   4   3          0.10          1.06         0.37 o                         
   8   4   3          3.32          4.67         0.39 o                         
   9   4   3         61.46         60.94         0.96 o                         
  10   4   3        808.28        807.79         4.71 o                         
  11   4   3         78.10         73.15         1.36 o                         
  12   4   3        478.03        489.11         6.49 o                         
  13   4   3          9.22         11.01         1.95 o                         
  14   4   3        278.27        276.69         3.96 o                         
  15   4   3          1.39          2.69         0.74 o                         
  16   4   3          0.72          1.39         0.80 o                         
  17   4   3          0.17          1.19         1.07 o                         
   1   5   3       1350.25       1288.83         8.64 o                         
   2   5   3          7.62          8.52         0.57 o                         
   3   5   3        149.27        135.91         1.89 o                         
   4   5   3          4.02          6.65         0.94 o                         
   5   5   3        351.23        327.63         2.84 o                         
   6   5   3         15.79         17.39         0.49 o                         
   7   5   3        178.92        178.13         1.47 o                         
   8   5   3         51.27         50.93         0.84 o                         
   9   5   3        316.54        308.56         2.45 o                         
  10   5   3          9.08          9.70         0.54 o                         
  11   5   3          3.90          4.44         0.60 o                         
  12   5   3         18.61         18.62         1.01 o                         
  13   5   3          7.77          9.75         0.96 o                         
  14   5   3         18.22         18.70         1.30 o                         
  15   5   3        169.81        169.68         4.36 o                         
  16   5   3          0.49          0.90         0.65 o                         
   0   6   3        331.95        349.89         7.03 o                         
   1   6   3        128.43        127.46         1.94 o                         
   2   6   3         18.84         24.57         0.87 o                         
   3   6   3          1.75          1.61         0.36 o                         
   4   6   3        114.17        106.51         1.78 o                         
   5   6   3         59.03         59.37         0.87 o                         
   6   6   3          1.30          2.81         0.29 o                         
   7   6   3          4.64          5.19         0.34 o                         
   8   6   3          2.35          3.19         0.42 o                         
   9   6   3         14.75         14.64         0.63 o                         
  10   6   3        246.41        240.54         2.39 o                         
  11   6   3          4.49          4.96         0.55 o                         
  12   6   3         77.12         77.20         1.72 o                         
  13   6   3         10.09         10.83         0.87 o                         
  14   6   3         16.67         19.59         1.42 o                         
  15   6   3         20.78         20.71         1.39 o                         
  16   6   3         21.02         19.62         2.68 o                         
   1   7   3          3.13          3.88         0.45 o                         
   2   7   3        218.71        219.12         2.39 o                         
   3   7   3        748.07        743.32         4.09 o                         
   4   7   3        124.10        127.94         1.80 o                         
   5   7   3        513.98        517.76         2.80 o                         
   6   7   3          0.00          0.36         0.19 o                         
   7   7   3       1165.25       1163.38         5.18 o                         
   8   7   3          3.01          4.62         0.59 o                         
   9   7   3        146.15        144.42         1.66 o                         
  10   7   3         14.42         16.30         0.77 o                         
  11   7   3        100.36        103.07         1.74 o                         
  12   7   3         26.68         27.67         1.14 o                         
  13   7   3        125.90        129.11         2.32 o                         
  14   7   3          0.08          0.65         0.61 o                         
  15   7   3         94.35         89.83         2.32 o                         
  16   7   3         26.43         25.61         2.86 o                         
   0   8   3       5731.77       6109.00        91.36 o                         
   1   8   3        272.18        283.55         4.63 o                         
   2   8   3         14.55         17.74         0.59 o                         
   3   8   3          6.23          6.66         0.33 o                         
   4   8   3       1340.57       1349.94         5.30 o                         
   5   8   3         33.68         34.55         0.59 o                         
   6   8   3        204.44        199.64         1.43 o                         
   7   8   3         11.54         11.93         0.43 o                         
   8   8   3        112.15        111.89         1.15 o                         
   9   8   3          0.55          0.79         0.30 o                         
  10   8   3       2465.06       2511.14        13.01 o                         
  11   8   3          3.57          5.80         0.53 o                         
  12   8   3        292.05        297.42         3.19 o                         
  13   8   3         29.05         30.42         1.28 o                         
  14   8   3        279.04        288.79         4.36 o                         
  15   8   3         38.21         36.58         3.10 o                         
   1   9   3        985.14       1016.61         3.80 o                         
   2   9   3         61.78         62.21         0.71 o                         
   3   9   3        468.28        461.16         2.24 o                         
   4   9   3        119.75        118.74         1.01 o                         
   5   9   3        848.83        856.47         3.70 o                         
   6   9   3         26.05         28.45         0.62 o                         
   7   9   3       3238.36       3281.37        11.69 o                         
   8   9   3          2.07          3.47         0.36 o                         
   9   9   3         69.25         70.54         1.08 o                         
  10   9   3          0.07          0.54         0.40 o                         
  11   9   3         18.57         20.74         1.13 o                         
  12   9   3         27.92         27.41         1.24 o                         
  13   9   3         46.06         48.01         2.61 o                         
  14   9   3          5.04          4.89         1.18 o                         
   0  10   3        130.03        135.55         1.52 o                         
   1  10   3        114.51        111.96         0.94 o                         
   2  10   3        409.48        400.13         2.06 o                         
   3  10   3          0.01          0.91         0.26 o                         
   4  10   3          0.37          0.81         0.24 o                         
   5  10   3         47.35         47.73         0.71 o                         
   6  10   3         80.67         80.02         1.03 o                         
   7  10   3          6.46          6.37         0.43 o                         
   8  10   3         90.68         92.47         1.29 o                         
   9  10   3          9.77          9.89         0.58 o                         
  10  10   3        140.64        142.06         4.74 o                         
  11  10   3          2.85          4.77         1.38 o                         
  12  10   3        329.09        329.48         3.92 o                         
  13  10   3         17.02         15.95         1.64 o                         
  14  10   3          0.53          1.31         1.01 o                         
   1  11   3        301.59        294.32         1.78 o                         
   2  11   3         85.95         84.64         0.95 o                         
   3  11   3         81.90         80.89         0.94 o                         
   4  11   3         15.06         15.40         0.51 o                         
   5  11   3         13.01         13.86         0.50 o                         
   6  11   3         34.42         34.79         0.69 o                         
   7  11   3        143.95        143.13         1.48 o                         
   8  11   3         31.81         30.32         0.85 o                         
   9  11   3        286.86        281.25         3.79 o                         
  10  11   3          3.91          4.38         0.56 o                         
  11  11   3         28.49         30.45         1.61 o                         
  12  11   3         18.60         17.97         1.37 o                         
  13  11   3          7.86          6.56         1.26 o                         
   0  12   3        921.37        933.14         5.81 o                         
   1  12   3          2.28          2.38         0.29 o                         
   2  12   3         88.14         89.05         1.09 o                         
   3  12   3         12.80         13.35         0.50 o                         
   4  12   3          0.94          1.42         0.27 o                         
   5  12   3         37.50         36.26         0.72 o                         
   6  12   3         50.74         53.74         0.87 o                         
   7  12   3          2.05          2.55         0.40 o                         
   8  12   3         23.83         23.05         0.90 o                         
   9  12   3         28.38         27.60         0.96 o                         
  10  12   3         80.64         79.86         1.56 o                         
  11  12   3         36.52         37.45         1.96 o                         
  12  12   3         79.11         77.54         2.38 o                         
   1  13   3          0.67          1.41         0.30 o                         
   2  13   3          3.76          4.09         0.37 o                         
   3  13   3        716.16        713.33         4.02 o                         
   4  13   3          0.68          1.01         0.35 o                         
   5  13   3        173.12        169.23         1.90 o                         
   6  13   3         38.51         38.19         0.92 o                         
   7  13   3        334.10        335.34         4.46 o                         
   8  13   3         59.31         58.20         1.24 o                         
   9  13   3          2.86          3.47         0.77 o                         
  10  13   3          5.20          5.24         0.60 o                         
  11  13   3        151.67        151.41         2.47 o                         
   0  14   3       1811.02       1813.49        12.53 o                         
   1  14   3          0.20          1.98         0.57 o                         
   2  14   3         36.35         36.66         0.99 o                         
   3  14   3         18.41         18.76         0.84 o                         
   4  14   3        124.30        119.32         1.72 o                         
   5  14   3         35.81         34.85         0.99 o                         
   6  14   3        106.68        105.97         1.88 o                         
   7  14   3          0.31          0.99         0.47 o                         
   8  14   3         44.45         45.69         1.25 o                         
   9  14   3         38.82         36.98         1.15 o                         
   1  15   3         29.21         27.05         1.09 o                         
   2  15   3         21.10         18.84         0.86 o                         
   3  15   3         48.28         48.59         1.22 o                         
   4  15   3          0.07          1.21         0.61 o                         
   5  15   3        369.05        372.50         3.27 o                         
   6  15   3         49.72         50.23         1.20 o                         
   7  15   3        288.08        279.00         3.02 o                         
   0  16   3          0.13          0.04         0.62 o                         
   1  16   3          3.10          2.26         0.48 o                         
   2  16   3        162.96        169.64         2.13 o                         
   3  16   3          3.19          3.83         0.54 o                         
   4  16   3         82.77         85.90         1.53 o                         
   5  16   3         10.86         10.08         0.71 o                         
   0   0   4        913.67        852.66        12.01 o                         
   1   0   4      10436.01      10231.08       131.71 o                         
   2   0   4       3287.73       3357.98        61.01 o                         
   3   0   4          0.41          2.75         0.54 o                         
   4   0   4       2111.73       2169.54        23.95 o                         
   5   0   4        737.36        773.22         7.64 o                         
   6   0   4       1887.71       1990.86        24.93 o                         
   7   0   4         37.56         41.07         1.30 o                         
   8   0   4        872.10        859.46         8.92 o                         
   9   0   4         31.50         27.66         1.49 o                         
  10   0   4        146.65        145.46         3.94 o                         
  11   0   4       1427.35       1408.71        19.57 o                         
  12   0   4       1088.96       1051.33        15.91 o                         
  13   0   4       1152.06       1152.51        17.38 o                         
  14   0   4        256.58        250.68         6.58 o                         
  15   0   4         51.08         52.20         3.10 o                         
  16   0   4         74.34         76.18         3.70 o                         
  17   0   4          0.99          2.38         1.19 o                         
   1   1   4        227.17        222.57         3.26 o                         
   2   1   4        678.20        650.20         5.56 o                         
   3   1   4        537.55        533.10         4.05 o                         
   4   1   4       2546.52       2494.42        16.89 o                         
   5   1   4       1057.85       1072.51        10.16 o                         
   6   1   4       1723.51       1716.58        16.37 o                         
   7   1   4          0.61          1.33         0.29 o                         
   8   1   4        142.87        139.72         1.54 o                         
   9   1   4        244.07        235.29         2.28 o                         
  10   1   4         21.26         22.56         0.98 o                         
  11   1   4        146.99        144.57         3.08 o                         
  12   1   4        124.81        126.75         2.99 o                         
  13   1   4         51.22         50.99         2.06 o                         
  14   1   4          0.06          0.24         0.59 o                         
  15   1   4         96.33         96.69         3.76 o                         
  16   1   4        508.90        493.15         7.22 o                         
  17   1   4          3.23          4.50         1.06 o                         
   0   2   4         73.47         70.83         2.03 o                         
   1   2   4        816.39        775.79         5.64 o                         
   2   2   4         68.03         66.04         1.23 o                         
   3   2   4        272.49        261.81         3.01 o                         
   4   2   4        290.77        291.18         2.60 o                         
   5   2   4         10.28          9.44         0.67 o                         
   6   2   4         14.56         14.52         0.59 o                         
   7   2   4        192.93        182.98         1.74 o                         
   8   2   4          5.46          6.43         0.47 o                         
   9   2   4         59.30         54.16         1.08 o                         
  10   2   4        134.96        132.28         1.97 o                         
  11   2   4          4.71          4.60         0.52 o                         
  12   2   4          0.13          0.21         0.45 o                         
  13   2   4         56.91         55.77         2.10 o                         
  14   2   4          2.42          3.21         0.84 o                         
  15   2   4        190.18        189.04         4.05 o                         
  16   2   4          7.16          7.64         1.15 o                         
   1   3   4         31.53         28.99         0.86 o                         
   2   3   4        279.82        255.34         2.68 o                         
   3   3   4          5.91          7.36         0.64 o                         
   4   3   4          8.61          7.47         0.53 o                         
   5   3   4         24.83         26.09         0.72 o                         
   6   3   4        286.01        293.28         2.20 o                         
   7   3   4         14.53         15.60         0.61 o                         
   8   3   4        226.09        221.93         1.87 o                         
   9   3   4          0.05          0.31         0.23 o                         
  10   3   4          0.00          0.24         0.26 o                         
  11   3   4          0.07          0.18         0.31 o                         
  12   3   4         60.87         58.08         1.69 o                         
  13   3   4         16.31         14.66         0.95 o                         
  14   3   4         16.77         17.25         1.21 o                         
  15   3   4          2.18          2.80         0.73 o                         
  16   3   4          2.45          2.34         0.73 o                         
   0   4   4        104.06        104.13         2.36 o                         
   1   4   4        201.66        217.70         2.75 o                         
   2   4   4        114.15        111.48         1.74 o                         
   3   4   4        865.15        881.71         6.52 o                         
   4   4   4         12.53         13.53         0.83 o                         
   5   4   4        602.95        605.09         3.35 o                         
   6   4   4          0.73          1.46         0.33 o                         
   7   4   4         28.77         28.98         0.66 o                         
   8   4   4         18.54         20.88         0.60 o                         
   9   4   4        798.31        801.41         4.43 o                         
  10   4   4          0.29          0.65         0.28 o                         
  11   4   4        596.75        590.51         4.29 o                         
  12   4   4         37.69         39.38         1.27 o                         
  13   4   4         58.48         60.54         1.56 o                         
  14   4   4          0.34          0.89         0.79 o                         
  15   4   4          0.76          2.06         1.43 o                         
  16   4   4         17.89         18.12         1.73 o                         
   1   5   4        908.04        899.68         6.78 o                         
   2   5   4         13.08         16.32         0.86 o                         
   3   5   4        474.38        470.71         3.98 o                         
   4   5   4       1080.72       1081.40         5.71 o                         
   5   5   4       1576.45       1579.20         9.60 o                         
   6   5   4       3076.10       3132.84        28.50 o                         
   7   5   4        195.64        191.87         1.71 o                         
   8   5   4        960.56        933.54         5.73 o                         
   9   5   4        303.30        296.23         2.52 o                         
  10   5   4         18.32         18.23         0.75 o                         
  11   5   4        193.29        190.62         2.69 o                         
  12   5   4          8.74          9.69         0.95 o                         
  13   5   4        248.80        248.92         3.84 o                         
  14   5   4         58.91         59.47         2.05 o                         
  15   5   4        171.70        168.57         3.26 o                         
  16   5   4        280.57        283.52         7.30 o                         
   0   6   4         85.36         87.79         1.81 o                         
   1   6   4       2685.59       2747.81        12.63 o                         
   2   6   4       1502.64       1509.02         7.56 o                         
   3   6   4        128.12        127.92         1.43 o                         
   4   6   4       1108.43       1128.12         6.74 o                         
   5   6   4          4.82          5.56         0.37 o                         
   6   6   4        559.21        550.76         3.15 o                         
   7   6   4         95.69         96.56         1.22 o                         
   8   6   4        317.99        313.99         2.58 o                         
   9   6   4        310.17        309.03         4.07 o                         
  10   6   4        121.77        120.78         1.61 o                         
  11   6   4       1787.52       1809.94        11.03 o                         
  12   6   4        552.39        540.49         5.74 o                         
  13   6   4        551.00        551.42         8.71 o                         
  14   6   4         83.05         81.46         2.27 o                         
  15   6   4         33.80         31.80         1.77 o                         
   1   7   4          0.61          1.15         0.39 o                         
   2   7   4          6.11          8.41         0.41 o                         
   3   7   4         19.34         18.92         0.56 o                         
   4   7   4        332.81        334.65         2.00 o                         
   5   7   4         54.73         57.17         0.77 o                         
   6   7   4       1120.91       1119.46         5.55 o                         
   7   7   4         28.71         28.44         0.72 o                         
   8   7   4        440.56        445.36         5.88 o                         
   9   7   4          0.07          0.57         0.31 o                         
  10   7   4          2.30          3.19         0.81 o                         
  11   7   4          0.04          0.63         0.41 o                         
  12   7   4         21.42         20.54         1.02 o                         
  13   7   4          2.77          2.40         0.70 o                         
  14   7   4         29.95         32.26         1.55 o                         
  15   7   4          3.87          4.03         0.68 o                         
   0   8   4        175.34        169.36         2.01 o                         
   1   8   4         63.68         67.11         0.89 o                         
   2   8   4        149.88        146.59         1.26 o                         
   3   8   4        167.76        171.01         1.38 o                         
   4   8   4        212.68        206.79         1.60 o                         
   5   8   4        185.66        186.56         1.44 o                         
   6   8   4        134.57        131.45         1.26 o                         
   7   8   4         48.49         49.48         0.89 o                         
   8   8   4         51.73         52.11         0.98 o                         
   9   8   4        160.04        163.70         1.93 o                         
  10   8   4         68.48         69.06         1.36 o                         
  11   8   4          2.76          3.36         0.49 o                         
  12   8   4         55.54         56.37         1.44 o                         
  13   8   4         14.24         15.88         0.95 o                         
  14   8   4         35.60         38.06         1.40 o                         
   1   9   4         15.55         15.83         0.47 o                         
   2   9   4         26.11         26.76         0.62 o                         
   3   9   4         12.49         13.06         0.47 o                         
   4   9   4        190.74        187.15         1.50 o                         
   5   9   4         76.64         76.58         1.33 o                         
   6   9   4        217.47        217.12         1.84 o                         
   7   9   4          0.14          0.63         0.26 o                         
   8   9   4         30.48         30.59         0.88 o                         
   9   9   4         15.10         16.27         0.71 o                         
  10   9   4          0.46          1.06         0.37 o                         
  11   9   4         12.41         14.00         0.79 o                         
  12   9   4         11.38         10.28         0.79 o                         
  13   9   4         13.76         13.50         1.00 o                         
  14   9   4          1.47          1.99         0.73 o                         
   0  10   4          0.23          1.39         0.37 o                         
   1  10   4        658.16        652.44         3.06 o                         
   2  10   4        161.58        161.06         1.34 o                         
   3  10   4        276.62        277.91         1.84 o                         
   4  10   4         38.89         39.07         0.73 o                         
   5  10   4         24.99         26.42         0.66 o                         
   6  10   4         49.28         49.81         0.91 o                         
   7  10   4         34.06         33.78         0.80 o                         
   8  10   4         56.39         56.71         1.01 o                         
   9  10   4        201.92        197.97         2.95 o                         
  10  10   4          1.32          4.32         1.61 o                         
  11  10   4        233.40        230.80         2.88 o                         
  12  10   4         85.97         88.76         3.42 o                         
  13  10   4        119.82        123.95         2.82 o                         
   1  11   4        266.75        265.81         1.71 o                         
   2  11   4         56.65         56.35         0.81 o                         
   3  11   4        169.65        169.11         1.41 o                         
   4  11   4        650.12        650.30         3.19 o                         
   5  11   4        579.53        582.99         3.45 o                         
   6  11   4        889.41        879.52         4.57 o                         
   7  11   4         63.60         63.15         1.16 o                         
   8  11   4        150.97        150.37         2.04 o                         
   9  11   4        131.33        129.11         2.43 o                         
  10  11   4          9.05          9.11         0.88 o                         
  11  11   4         99.59         95.12         2.52 o                         
  12  11   4         22.75         20.51         1.44 o                         
   0  12   4          9.66         11.56         0.67 o                         
   1  12   4        931.64        930.36         3.97 o                         
   2  12   4        141.10        138.99         1.39 o                         
   3  12   4          6.51          6.88         0.42 o                         
   4  12   4        113.96        113.54         1.34 o                         
   5  12   4         27.85         27.52         0.83 o                         
   6  12   4         38.74         35.93         1.44 o                         
   7  12   4         26.73         24.55         1.00 o                         
   8  12   4         15.70         17.20         1.59 o                         
   9  12   4         21.19         22.80         1.12 o                         
  10  12   4          4.43          4.28         0.64 o                         
  11  12   4        487.36        488.07         5.22 o                         
   1  13   4         48.72         49.12         1.05 o                         
   2  13   4          2.14          1.28         0.36 o                         
   3  13   4         93.51         98.13         1.49 o                         
   4  13   4         51.52         51.88         1.12 o                         
   5  13   4         19.25         20.90         0.85 o                         
   6  13   4        111.46        109.77         1.79 o                         
   7  13   4         53.15         55.87         1.33 o                         
   8  13   4         44.86         47.67         1.26 o                         
   9  13   4         36.89         40.00         1.22 o                         
  10  13   4          0.03         -0.20         0.57 o                         
   0  14   4         48.58         51.99         1.75 o                         
   1  14   4         97.53         99.50         1.55 o                         
   2  14   4         71.02         70.87         1.43 o                         
   3  14   4         23.44         24.62         1.02 o                         
   4  14   4         76.17         75.46         1.50 o                         
   5  14   4         33.76         36.28         1.03 o                         
   6  14   4         81.66         84.02         1.95 o                         
   7  14   4         33.51         33.53         1.12 o                         
   8  14   4         30.14         29.96         1.19 o                         
   1  15   4          2.48          3.16         0.51 o                         
   2  15   4          1.80          2.07         0.48 o                         
   3  15   4         17.52         18.65         0.93 o                         
   4  15   4        103.09        104.67         1.79 o                         
   5  15   4         49.29         50.06         1.28 o                         
   6  15   4        206.77        202.28         2.80 o                         
   0  16   4          5.92          6.48         1.03 o                         
   1  16   4        223.16        227.84         3.03 o                         
   2  16   4         55.88         54.22         1.34 o                         
   1   1   5         51.55         51.55         1.35 o                         
   2   1   5         84.97         89.20         1.81 o                         
   3   1   5        466.28        470.53         3.20 o                         
   4   1   5        178.92        176.23         2.20 o                         
   5   1   5        141.46        141.57         1.51 o                         
   6   1   5        164.22        161.40         1.55 o                         
   7   1   5        154.57        150.63         1.61 o                         
   8   1   5         94.20         91.66         1.77 o                         
   9   1   5        104.85        102.38         2.69 o                         
  10   1   5         38.23         36.29         1.11 o                         
  11   1   5         42.95         45.77         1.31 o                         
  12   1   5          0.04          0.15         0.47 o                         
  13   1   5         17.57         16.79         1.21 o                         
  14   1   5         31.16         32.25         1.93 o                         
  15   1   5         84.98         84.10         2.57 o                         
  16   1   5         48.43         48.39         1.59 o                         
   0   2   5        320.57        332.85         4.75 o                         
   1   2   5        975.78        998.15         7.28 o                         
   2   2   5       2624.02       2650.91        16.30 o                         
   3   2   5        102.78        101.58         1.19 o                         
   4   2   5        223.15        219.11         2.24 o                         
   5   2   5         15.72         16.71         0.90 o                         
   6   2   5        450.84        444.83         2.91 o                         
   7   2   5          6.25          5.98         0.44 o                         
   8   2   5        544.71        524.82         4.58 o                         
   9   2   5        166.64        168.52         3.75 o                         
  10   2   5         68.13         68.50         1.26 o                         
  11   2   5        612.78        614.50         4.98 o                         
  12   2   5       1112.56       1105.48         9.39 o                         
  13   2   5        148.87        153.49         2.96 o                         
  14   2   5          1.19          1.92         0.65 o                         
  15   2   5          0.97          0.80         0.64 o                         
  16   2   5         87.43         91.11         2.38 o                         
   1   3   5        843.76        835.42         6.62 o                         
   2   3   5        163.17        175.33         3.58 o                         
   3   3   5        576.90        588.40         3.34 o                         
   4   3   5        525.41        523.50         2.90 o                         
   5   3   5       5665.12       5731.27        21.69 o                         
   6   3   5       1934.64       1955.70         8.75 o                         
   7   3   5        112.85        116.20         1.39 o                         
   8   3   5        354.46        343.48         2.68 o                         
   9   3   5        703.95        686.38         5.52 o                         
  10   3   5         32.44         34.44         0.88 o                         
  11   3   5        417.36        413.80         3.52 o                         
  12   3   5          0.02          1.03         0.40 o                         
  13   3   5        329.73        323.07         4.44 o                         
  14   3   5          0.02          1.85         1.92 o                         
  15   3   5        361.42        362.23         4.90 o                         
   0   4   5        604.42        600.26         7.17 o                         
   1   4   5        423.07        424.62         4.80 o                         
   2   4   5        826.52        827.02         4.06 o                         
   3   4   5         90.57         90.59         1.00 o                         
   4   4   5          2.18          3.88         0.35 o                         
   5   4   5         37.39         37.66         0.60 o                         
   6   4   5         54.19         56.06         0.91 o                         
   7   4   5          6.02          9.15         1.41 o                         
   8   4   5        121.02        117.16         1.49 o                         
   9   4   5        150.11        146.86         1.71 o                         
  10   4   5        143.99        145.42         1.76 o                         
  11   4   5        433.53        429.12         3.62 o                         
  12   4   5        474.51        470.73         4.23 o                         
  13   4   5         88.91         88.39         1.92 o                         
  14   4   5         12.53         11.93         1.10 o                         
  15   4   5          6.62          5.37         1.09 o                         
   1   5   5         13.57         14.61         0.46 o                         
   2   5   5          4.00          4.31         0.30 o                         
   3   5   5        507.21        490.86         2.85 o                         
   4   5   5          3.93          5.09         0.50 o                         
   5   5   5         48.51         48.12         0.70 o                         
   6   5   5         32.78         32.64         0.73 o                         
   7   5   5        119.53        116.35         1.48 o                         
   8   5   5         89.20         85.18         1.30 o                         
   9   5   5          1.70          1.36         0.38 o                         
  10   5   5         31.75         29.52         0.95 o                         
  11   5   5        102.69        100.67         2.27 o                         
  12   5   5         22.05         20.75         1.14 o                         
  13   5   5         88.70         89.68         2.32 o                         
  14   5   5         50.01         46.21         1.79 o                         
  15   5   5          7.14          5.90         1.09 o                         
   0   6   5         83.11         86.55         1.37 o                         
   1   6   5        269.04        271.36         1.73 o                         
   2   6   5        129.75        128.95         1.07 o                         
   3   6   5          0.19          1.03         0.21 o                         
   4   6   5         11.96         12.98         0.51 o                         
   5   6   5         68.34         70.27         0.97 o                         
   6   6   5          7.29          7.64         0.42 o                         
   7   6   5          1.67          2.17         0.33 o                         
   8   6   5         12.45         13.00         0.67 o                         
   9   6   5         10.93         11.63         0.65 o                         
  10   6   5          2.01          2.91         0.45 o                         
  11   6   5          2.07          1.82         0.53 o                         
  12   6   5         75.74         75.89         2.29 o                         
  13   6   5         36.55         38.02         1.60 o                         
  14   6   5          1.75          2.07         0.72 o                         
   1   7   5        203.84        202.39         1.73 o                         
   2   7   5        286.50        288.21         2.00 o                         
   3   7   5        152.17        153.43         1.40 o                         
   4   7   5        413.76        409.23         2.55 o                         
   5   7   5        526.93        520.38         3.37 o                         
   6   7   5        108.29        105.06         1.45 o                         
   7   7   5         58.05         56.75         1.09 o                         
   8   7   5          5.36          7.27         0.76 o                         
   9   7   5        214.00        211.33         2.27 o                         
  10   7   5         25.12         22.84         0.89 o                         
  11   7   5          3.00          2.00         0.54 o                         
  12   7   5         57.52         57.78         1.63 o                         
  13   7   5          2.31          2.87         0.72 o                         
  14   7   5          2.12          2.59         0.75 o                         
   0   8   5        144.80        145.00         2.46 o                         
   1   8   5       1102.41       1099.22         5.91 o                         
   2   8   5       1728.94       1729.97         7.87 o                         
   3   8   5         18.11         18.52         0.52 o                         
   4   8   5        197.86        205.05         1.71 o                         
   5   8   5         56.43         59.23         0.88 o                         
   6   8   5        338.68        335.10         2.50 o                         
   7   8   5          0.30          0.49         0.29 o                         
   8   8   5        425.66        425.07         3.17 o                         
   9   8   5          9.72          9.35         0.65 o                         
  10   8   5         22.14         22.51         1.05 o                         
  11   8   5        215.49        222.82         2.59 o                         
  12   8   5        855.23        863.87         8.25 o                         
  13   8   5        152.53        158.91         2.68 o                         
   1   9   5        127.46        127.43         1.59 o                         
   2   9   5         13.74         14.69         0.58 o                         
   3   9   5         54.95         54.48         0.88 o                         
   4   9   5        431.99        430.34         2.56 o                         
   5   9   5       1748.97       1759.40         7.35 o                         
   6   9   5        485.94        484.45         3.22 o                         
   7   9   5        126.04        122.13         1.57 o                         
   8   9   5          5.38          6.45         0.62 o                         
   9   9   5        135.84        133.44         1.91 o                         
  10   9   5         22.03         20.38         0.94 o                         
  11   9   5        122.83        119.75         2.17 o                         
  12   9   5         62.66         59.78         1.50 o                         
  13   9   5        128.08        127.20         2.34 o                         
   0  10   5        430.16        439.25         4.74 o                         
   1  10   5        336.71        338.45         2.52 o                         
   2  10   5         23.83         25.04         0.66 o                         
   3  10   5          1.05          2.60         0.58 o                         
   4  10   5         41.28         40.24         0.80 o                         
   5  10   5         69.46         71.84         1.05 o                         
   6  10   5         28.92         31.54         0.79 o                         
   7  10   5          4.49          4.88         0.59 o                         
   8  10   5          1.73          1.95         0.52 o                         
   9  10   5          3.03          2.64         0.53 o                         
  10  10   5        103.30        100.89         1.70 o                         
  11  10   5         10.41         10.19         0.74 o                         
  12  10   5         36.89         34.51         1.65 o                         
   1  11   5         18.75         18.12         0.67 o                         
   2  11   5        182.72        184.22         1.68 o                         
   3  11   5        226.79        231.42         1.94 o                         
   4  11   5         16.69         17.53         0.69 o                         
   5  11   5        190.26        191.03         1.99 o                         
   6  11   5         93.81         97.09         1.48 o                         
   7  11   5         12.00         11.82         0.76 o                         
   8  11   5         40.13         39.79         1.46 o                         
   9  11   5         11.13         12.79         0.91 o                         
  10  11   5         21.06         18.91         1.06 o                         
  11  11   5         88.40         91.55         2.14 o                         
   0  12   5         92.48         89.81         2.09 o                         
   1  12   5         22.79         23.76         0.99 o                         
   2  12   5        137.07        132.00         1.88 o                         
   3  12   5         18.85         20.64         0.82 o                         
   4  12   5          9.62          9.89         0.90 o                         
   5  12   5         33.79         33.43         0.94 o                         
   6  12   5         13.20         14.98         0.84 o                         
   7  12   5          9.35          8.87         0.70 o                         
   8  12   5         13.15         14.34         0.94 o                         
   9  12   5         47.61         48.49         1.43 o                         
  10  12   5          7.84         10.89         0.87 o                         
   1  13   5        118.99        118.09         1.95 o                         
   2  13   5          1.32          1.89         0.53 o                         
   3  13   5         27.52         26.89         0.95 o                         
   4  13   5         49.83         50.61         1.22 o                         
   5  13   5        327.42        320.95         3.17 o                         
   6  13   5        213.29        213.53         2.54 o                         
   7  13   5         17.28         19.58         0.95 o                         
   8  13   5        132.87        136.73         2.26 o                         
   0  14   5         60.78         58.88         2.29 o                         
   1  14   5         93.80         94.65         3.02 o                         
   2  14   5        433.56        429.35         5.49 o                         
   3  14   5         24.96         24.97         1.04 o                         
   4  14   5         43.55         40.19         1.15 o                         
   5  14   5         31.24         31.12         1.06 o                         
   6  14   5         98.14        100.04         1.73 o                         
   1  15   5          0.53          1.34         0.65 o                         
   2  15   5         62.88         57.90         2.86 o                         
   3  15   5          0.16          0.11         0.63 o                         
   0   0   6       8295.41       8202.78        54.51 o                         
   1   0   6        142.55        141.71         2.34 o                         
   2   0   6          6.24          7.10         0.72 o                         
   3   0   6         90.07         92.39         1.34 o                         
   4   0   6        655.25        638.04         4.98 o                         
   5   0   6        118.96        119.30         2.02 o                         
   6   0   6        441.19        428.49         4.46 o                         
   7   0   6         11.89         13.56         0.89 o                         
   8   0   6        600.04        598.74         5.85 o                         
   9   0   6        153.35        149.85         3.71 o                         
  10   0   6       2231.75       2203.73        20.48 o                         
  11   0   6        442.45        433.82         6.45 o                         
  12   0   6        355.81        352.45         5.80 o                         
  13   0   6         53.05         54.72         2.80 o                         
  14   0   6        378.23        374.97         6.23 o                         
  15   0   6         18.71         16.35         1.59 o                         
   1   1   6        285.02        287.32         1.92 o                         
   2   1   6         45.78         47.24         0.67 o                         
   3   1   6        601.33        588.93         3.02 o                         
   4   1   6         28.40         28.85         0.66 o                         
   5   1   6        550.72        543.60         3.69 o                         
   6   1   6        403.51        396.78         3.34 o                         
   7   1   6       1766.49       1739.29        10.19 o                         
   8   1   6        322.06        315.54         3.04 o                         
   9   1   6          2.40          2.85         0.44 o                         
  10   1   6          6.55          7.78         0.66 o                         
  11   1   6         52.15         50.92         1.25 o                         
  12   1   6         48.89         49.60         1.93 o                         
  13   1   6         52.88         55.39         1.62 o                         
  14   1   6         45.98         46.49         2.55 o                         
  15   1   6          8.64         10.43         0.94 o                         
   0   2   6          4.17          4.89         0.45 o                         
   1   2   6         40.83         42.01         0.68 o                         
   2   2   6        311.03        305.82         1.89 o                         
   3   2   6        132.00        132.95         1.22 o                         
   4   2   6         92.31         95.63         1.04 o                         
   5   2   6        228.56        221.76         1.89 o                         
   6   2   6         70.07         70.47         1.05 o                         
   7   2   6          0.89          1.17         0.37 o                         
   8   2   6        261.82        260.20         2.56 o                         
   9   2   6        183.74        180.93         2.14 o                         
  10   2   6         97.01         97.13         1.61 o                         
  11   2   6         71.66         70.33         1.52 o                         
  12   2   6         59.47         61.76         1.63 o                         
  13   2   6          0.78          0.92         0.55 o                         
  14   2   6          0.12         -0.04         0.51 o                         
  15   2   6         11.27         10.77         0.95 o                         
   1   3   6          0.02          0.49         0.30 o                         
   2   3   6        118.61        121.31         1.19 o                         
   3   3   6         55.38         55.73         0.81 o                         
   4   3   6         60.84         59.89         0.80 o                         
   5   3   6         15.20         15.67         0.59 o                         
   6   3   6         10.36         11.24         0.57 o                         
   7   3   6         12.81         12.93         0.63 o                         
   8   3   6         43.79         43.11         0.89 o                         
   9   3   6          3.71          4.45         0.47 o                         
  10   3   6          0.24          0.47         0.36 o                         
  11   3   6          9.84         10.34         0.75 o                         
  12   3   6         44.71         42.64         1.25 o                         
  13   3   6          2.04          2.44         0.60 o                         
  14   3   6         10.80         10.83         0.93 o                         
   0   4   6        693.06        679.93         4.91 o                         
   1   4   6        230.57        230.27         1.62 o                         
   2   4   6        279.97        278.21         2.05 o                         
   3   4   6         39.17         38.35         0.69 o                         
   4   4   6        131.84        128.61         1.27 o                         
   5   4   6         17.07         20.38         0.69 o                         
   6   4   6         13.02         14.68         0.65 o                         
   7   4   6         40.64         41.84         0.86 o                         
   8   4   6         49.04         47.33         0.88 o                         
   9   4   6          1.87          2.55         0.43 o                         
  10   4   6        223.76        217.93         2.15 o                         
  11   4   6          0.30          0.67         0.40 o                         
  12   4   6         70.72         70.07         1.56 o                         
  13   4   6         26.36         25.47         1.55 o                         
  14   4   6         90.81         92.15         2.43 o                         
   1   5   6        340.07        334.58         1.97 o                         
   2   5   6        177.75        176.13         1.50 o                         
   3   5   6       1441.11       1432.33         6.24 o                         
   4   5   6        289.87        285.55         2.02 o                         
   5   5   6        316.60        313.82         2.45 o                         
   6   5   6         78.27         76.05         1.21 o                         
   7   5   6       1642.68       1626.54         8.51 o                         
   8   5   6          4.82          5.90         0.42 o                         
   9   5   6         90.40         90.46         1.33 o                         
  10   5   6          9.07         10.99         0.66 o                         
  11   5   6        240.08        238.79         3.27 o                         
  12   5   6         41.87         39.24         1.23 o                         
  13   5   6         29.36         31.00         1.55 o                         
  14   5   6          0.23          0.16         0.62 o                         
   0   6   6       5489.12       5583.14        31.13 o                         
   1   6   6        539.53        535.35         2.73 o                         
   2   6   6         14.48         16.19         0.57 o                         
   3   6   6          4.51          5.46         0.40 o                         
   4   6   6        116.13        111.80         1.23 o                         
   5   6   6         50.39         53.06         0.98 o                         
   6   6   6        332.81        327.56         3.02 o                         
   7   6   6          1.34          1.91         0.44 o                         
   8   6   6        407.66        403.45         4.17 o                         
   9   6   6          0.62          0.76         0.38 o                         
  10   6   6       1010.47       1015.10         8.04 o                         
  11   6   6         65.07         66.46         2.55 o                         
  12   6   6        287.38        280.40         3.22 o                         
  13   6   6         96.65         99.32         2.11 o                         
   1   7   6          5.37          5.89         0.38 o                         
   2   7   6         66.22         66.15         0.96 o                         
   3   7   6        127.29        129.39         1.22 o                         
   4   7   6        100.98        100.24         1.28 o                         
   5   7   6        448.97        441.31         3.19 o                         
   6   7   6         32.71         32.41         1.00 o                         
   7   7   6        217.09        211.70         2.51 o                         
   8   7   6          1.55          1.36         0.42 o                         
   9   7   6          7.49          9.42         0.81 o                         
  10   7   6          3.05          4.16         0.68 o                         
  11   7   6          2.12          3.23         0.73 o                         
  12   7   6         10.07          9.13         0.87 o                         
  13   7   6          3.62          3.71         0.79 o                         
   0   8   6        125.52        126.02         2.52 o                         
   1   8   6          4.15          4.76         0.44 o                         
   2   8   6        181.11        179.11         1.79 o                         
   3   8   6          7.94          9.02         0.48 o                         
   4   8   6          5.42          6.01         0.48 o                         
   5   8   6          0.98          1.04         0.31 o                         
   6   8   6         33.67         33.91         0.88 o                         
   7   8   6         14.81         15.14         0.87 o                         
   8   8   6        214.69        215.14         2.45 o                         
   9   8   6          0.72          1.50         0.82 o                         
  10   8   6         34.68         36.06         1.20 o                         
  11   8   6         11.36         11.13         0.83 o                         
  12   8   6          3.91          4.59         0.71 o                         
   1   9   6         39.09         39.40         0.98 o                         
   2   9   6          2.99          3.02         0.41 o                         
   3   9   6         22.43         22.68         0.77 o                         
   4   9   6          4.41          5.10         0.45 o                         
   5   9   6         78.14         78.07         1.37 o                         
   6   9   6         44.74         45.27         1.10 o                         
   7   9   6        264.36        264.84         3.05 o                         
   8   9   6         29.90         28.74         1.12 o                         
   9   9   6          0.05         -0.37         0.37 o                         
  10   9   6          0.23          0.14         0.45 o                         
  11   9   6          1.50          1.90         0.53 o                         
   0  10   6        498.67        495.17         5.29 o                         
   1  10   6         27.97         28.86         0.91 o                         
   2  10   6         67.74         71.11         1.29 o                         
   3  10   6         59.19         60.06         1.22 o                         
   4  10   6        259.04        253.77         2.90 o                         
   5  10   6         26.38         27.35         1.11 o                         
   6  10   6          6.38          7.97         0.70 o                         
   7  10   6          7.74          8.67         0.73 o                         
   8  10   6         10.49         11.49         0.77 o                         
   9  10   6         52.29         54.27         1.23 o                         
  10  10   6        429.65        426.46         4.11 o                         
   1  11   6        218.10        214.12         3.02 o                         
   2  11   6         10.26         12.22         0.92 o                         
   3  11   6        422.68        423.16         4.52 o                         
   4  11   6         65.28         66.56         1.62 o                         
   5  11   6        155.46        152.88         2.05 o                         
   6  11   6         80.93         78.54         1.67 o                         
   7  11   6        964.97        961.34         7.07 o                         
   8  11   6         35.55         36.86         1.14 o                         
   9  11   6         34.36         35.92         1.21 o                         
   0  12   6       1025.43        993.07        11.34 o                         
   1  12   6        100.55        103.81         2.39 o                         
   2  12   6         31.45         32.20         1.25 o                         
   3  12   6          2.70          2.97         0.59 o                         
   4  12   6          4.11          3.47         0.56 o                         
   5  12   6          1.84          2.17         0.46 o                         
   6  12   6         10.35         10.55         0.88 o                         
   7  12   6          0.42          0.89         0.49 o                         
   8  12   6         63.28         63.32         1.68 o                         
   1  13   6         28.59         32.66         1.30 o                         
   2  13   6          3.93          5.03         0.69 o                         
   3  13   6         19.43         19.59         1.15 o                         
   4  13   6          9.41         11.09         0.86 o                         
   5  13   6        178.06        179.51         2.53 o                         
   6  13   6          9.69         10.59         0.92 o                         
   0  14   6        320.42        309.35         5.35 o                         
   1  14   6          3.06          2.70         0.76 o                         
   2  14   6         24.35         27.92         1.60 o                         
   3  14   6          1.37          1.02         0.65 o                         
   1   1   7          5.85          6.65         0.36 o                         
   2   1   7        223.07        218.76         1.79 o                         
   3   1   7          0.74          1.51         0.29 o                         
   4   1   7        277.95        271.62         2.20 o                         
   5   1   7          0.66          1.05         0.42 o                         
   6   1   7        114.75        113.01         1.41 o                         
   7   1   7          1.76          2.60         0.37 o                         
   8   1   7         80.26         78.08         1.33 o                         
   9   1   7          4.00          4.51         0.56 o                         
  10   1   7         71.09         68.34         1.49 o                         
  11   1   7          0.10          0.52         0.46 o                         
  12   1   7          6.03          5.63         0.72 o                         
  13   1   7          2.48          4.64         0.82 o                         
   0   2   7        114.87        113.54         1.91 o                         
   1   2   7       1405.65       1387.00         6.81 o                         
   2   2   7        253.88        251.51         2.47 o                         
   3   2   7        140.31        134.58         1.47 o                         
   4   2   7        342.13        338.93         2.52 o                         
   5   2   7          0.99          2.11         0.33 o                         
   6   2   7        169.85        171.41         1.77 o                         
   7   2   7          0.03          0.56         0.42 o                         
   8   2   7         82.45         81.58         1.36 o                         
   9   2   7        142.49        138.51         1.90 o                         
  10   2   7         92.96         94.28         1.60 o                         
  11   2   7        554.43        549.31         4.80 o                         
  12   2   7        122.02        121.78         2.07 o                         
  13   2   7        279.76        280.91         3.71 o                         
   1   3   7        471.01        466.55         2.85 o                         
   2   3   7          0.45          1.04         0.27 o                         
   3   3   7        488.34        478.86         3.05 o                         
   4   3   7        882.81        869.01         4.92 o                         
   5   3   7        555.19        544.70         3.35 o                         
   6   3   7       1906.70       1905.95         8.58 o                         
   7   3   7        321.35        319.10         2.59 o                         
   8   3   7        189.02        188.10         2.09 o                         
   9   3   7        157.29        156.28         2.03 o                         
  10   3   7         20.03         19.44         0.91 o                         
  11   3   7        185.88        188.98         2.35 o                         
  12   3   7         20.70         20.61         0.94 o                         
  13   3   7        218.58        221.54         2.86 o                         
   0   4   7          0.18          0.54         0.37 o                         
   1   4   7        995.79        984.26         4.82 o                         
   2   4   7         35.03         38.12         0.83 o                         
   3   4   7         70.96         69.23         1.00 o                         
   4   4   7         78.81         79.29         1.21 o                         
   5   4   7         13.85         15.20         0.65 o                         
   6   4   7         12.62         12.78         0.63 o                         
   7   4   7          1.69          2.56         0.38 o                         
   8   4   7          3.48          4.02         0.47 o                         
   9   4   7         49.21         47.64         1.14 o                         
  10   4   7         18.45         20.72         0.93 o                         
  11   4   7        281.02        284.27         2.92 o                         
  12   4   7         22.57         21.73         0.99 o                         
  13   4   7        202.37        202.60         2.74 o                         
   1   5   7         42.32         40.92         0.74 o                         
   2   5   7        273.88        279.79         2.13 o                         
   3   5   7         82.73         83.89         1.12 o                         
   4   5   7        109.60        112.06         1.45 o                         
   5   5   7         35.10         36.80         0.87 o                         
   6   5   7          5.41          7.06         0.50 o                         
   7   5   7         16.12         16.25         0.73 o                         
   8   5   7          0.27          1.39         0.48 o                         
   9   5   7         44.68         45.68         1.42 o                         
  10   5   7         52.57         52.12         1.36 o                         
  11   5   7         26.42         26.79         1.12 o                         
  12   5   7         15.74         14.20         0.92 o                         
   0   6   7         23.65         23.53         0.82 o                         
   1   6   7         28.38         28.79         0.62 o                         
   2   6   7          4.26          5.65         0.38 o                         
   3   6   7         21.20         21.97         0.65 o                         
   4   6   7          1.20          1.63         0.36 o                         
   5   6   7         26.28         27.64         0.85 o                         
   6   6   7         24.04         24.38         1.02 o                         
   7   6   7          5.38          5.99         0.62 o                         
   8   6   7          8.00          8.85         0.72 o                         
   9   6   7         38.32         39.58         1.32 o                         
  10   6   7          0.31          0.82         0.48 o                         
  11   6   7        108.47        107.17         2.59 o                         
  12   6   7         10.29          8.66         0.98 o                         
   1   7   7          1.37          2.25         0.31 o                         
   2   7   7         32.79         32.31         0.75 o                         
   3   7   7         75.01         74.00         1.12 o                         
   4   7   7        194.32        188.56         1.87 o                         
   5   7   7         44.43         44.06         1.07 o                         
   6   7   7        363.75        368.33         3.66 o                         
   7   7   7          0.13          0.49         0.46 o                         
   8   7   7        256.09        256.27         3.39 o                         
   9   7   7         12.92         12.07         1.12 o                         
  10   7   7         57.29         60.99         2.00 o                         
  11   7   7         34.33         33.74         1.58 o                         
   0   8   7        219.64        217.28         2.98 o                         
   1   8   7        545.43        532.77         3.57 o                         
   2   8   7        187.14        189.53         1.98 o                         
   3   8   7        137.22        141.25         2.18 o                         
   4   8   7        194.98        198.02         2.68 o                         
   5   8   7         52.23         53.86         1.52 o                         
   6   8   7        252.30        250.94         2.99 o                         
   7   8   7         10.03          9.36         0.74 o                         
   8   8   7        110.23        108.60         1.94 o                         
   9   8   7        262.43        266.83         3.16 o                         
  10   8   7         40.00         40.93         1.28 o                         
   1   9   7         49.83         51.25         1.50 o                         
   2   9   7        101.75        104.81         2.09 o                         
   3   9   7        223.44        217.38         4.15 o                         
   4   9   7        216.69        215.42         3.05 o                         
   5   9   7        149.68        148.44         2.51 o                         
   6   9   7       1218.17       1225.37         9.40 o                         
   7   9   7         23.13         23.40         1.23 o                         
   8   9   7        258.65        262.53         3.51 o                         
   9   9   7         61.08         60.10         1.79 o                         
  10   9   7         19.75         20.32         1.23 o                         
   0  10   7          1.52          3.62         0.88 o                         
   1  10   7         78.24         77.18         1.83 o                         
   2  10   7         22.90         23.63         1.24 o                         
   3  10   7         40.68         41.12         1.38 o                         
   4  10   7         29.67         28.55         1.48 o                         
   5  10   7         27.10         28.65         2.46 o                         
   6  10   7          0.11          0.16         0.62 o                         
   7  10   7          0.79          0.71         0.64 o                         
   8  10   7          6.08          7.38         1.01 o                         
   1  11   7         91.68         88.05         1.98 o                         
   2  11   7          7.55          6.81         0.77 o                         
   3  11   7         15.98         18.27         1.11 o                         
   4  11   7          9.09          9.78         1.03 o                         
   5  11   7         49.36         51.33         2.44 o                         
   6  11   7         18.85         17.60         1.34 o                         
   7  11   7         88.58         88.72         4.35 o                         
   0  12   7          2.75          1.52         0.80 o                         
   1  12   7        266.97        264.43         3.52 o                         
   2  12   7         18.39         18.02         1.29 o                         
   3  12   7          2.36          3.18         0.63 o                         
   4  12   7         46.70         43.22         1.74 o                         
   5  12   7         30.05         30.18         1.55 o                         
   1  13   7         33.77         33.50         1.33 o                         
   0   0   8        725.73        724.11         7.10 o                         
   1   0   8        228.26        228.59         2.64 o                         
   2   0   8       1804.01       1798.66        12.40 o                         
   3   0   8          1.72          2.33         0.48 o                         
   4   0   8        785.04        799.70         7.48 o                         
   5   0   8          3.97          4.08         0.65 o                         
   6   0   8        164.66        166.35         2.99 o                         
   7   0   8         37.15         38.03         1.54 o                         
   8   0   8        131.64        136.39         2.82 o                         
   9   0   8         32.22         30.17         2.70 o                         
  10   0   8          4.41          5.87         1.33 o                         
  11   0   8        371.86        363.33         4.98 o                         
  12   0   8       1196.08       1176.78        10.73 o                         
   1   1   8        224.71        222.15         1.87 o                         
   2   1   8         34.69         35.64         0.89 o                         
   3   1   8         82.17         83.95         1.26 o                         
   4   1   8         43.58         43.81         0.94 o                         
   5   1   8        947.55        943.62         5.37 o                         
   6   1   8        290.01        282.07         2.59 o                         
   7   1   8         19.11         19.71         0.83 o                         
   8   1   8         91.34         92.57         1.63 o                         
   9   1   8         84.53         84.75         1.60 o                         
  10   1   8          2.19          2.61         0.51 o                         
  11   1   8          1.38          1.68         0.49 o                         
  12   1   8          2.95          2.89         0.54 o                         
   0   2   8        257.05        252.17         2.96 o                         
   1   2   8          0.03          0.04         0.28 o                         
   2   2   8         44.09         45.25         1.03 o                         
   3   2   8         28.89         29.04         0.86 o                         
   4   2   8         51.62         51.11         1.02 o                         
   5   2   8         44.55         43.52         0.96 o                         
   6   2   8         66.37         65.62         1.23 o                         
   7   2   8          0.06          0.50         0.33 o                         
   8   2   8         13.58         14.59         0.76 o                         
   9   2   8         55.45         52.08         1.16 o                         
  10   2   8         12.70         13.77         0.77 o                         
  11   2   8         41.79         42.97         1.16 o                         
   1   3   8          8.29          9.54         0.57 o                         
   2   3   8         17.05         17.36         0.76 o                         
   3   3   8         44.31         45.85         1.04 o                         
   4   3   8         17.81         18.65         0.81 o                         
   5   3   8         29.16         30.53         0.96 o                         
   6   3   8          0.01          1.51         1.03 o                         
   7   3   8         67.31         65.45         1.24 o                         
   8   3   8          8.24          8.56         0.61 o                         
   9   3   8         28.16         28.00         0.97 o                         
  10   3   8          0.18          0.35         0.38 o                         
  11   3   8         20.57         21.01         0.91 o                         
   0   4   8          8.29          8.22         0.76 o                         
   1   4   8        123.36        124.04         1.51 o                         
   2   4   8        152.62        152.31         1.70 o                         
   3   4   8          7.95          9.19         0.58 o                         
   4   4   8        170.22        170.71         2.11 o                         
   5   4   8          5.37          5.88         0.57 o                         
   6   4   8         57.84         56.54         1.25 o                         
   7   4   8          2.64          2.81         0.48 o                         
   8   4   8        163.96        163.13         2.16 o                         
   9   4   8          3.98          4.14         0.55 o                         
  10   4   8        196.95        192.22         2.20 o                         
  11   4   8         15.62         17.20         0.92 o                         
   1   5   8        129.71        129.58         1.40 o                         
   2   5   8          4.21          5.01         0.41 o                         
   3   5   8         57.63         57.34         1.13 o                         
   4   5   8        147.44        145.27         2.08 o                         
   5   5   8       1297.22       1312.59         7.89 o                         
   6   5   8        167.38        166.10         2.15 o                         
   7   5   8        150.67        148.51         2.05 o                         
   8   5   8          5.49          7.16         0.63 o                         
   9   5   8        344.45        343.09         3.66 o                         
  10   5   8          4.17          3.85         0.59 o                         
   0   6   8        167.15        168.01         2.93 o                         
   1   6   8        332.93        331.38         2.92 o                         
   2   6   8        830.42        826.19         4.71 o                         
   3   6   8          1.92          2.36         0.41 o                         
   4   6   8        152.89        154.22         2.04 o                         
   5   6   8         29.14         29.56         0.99 o                         
   6   6   8        296.53        293.83         3.25 o                         
   7   6   8         10.75         10.32         0.77 o                         
   8   6   8        121.01        119.99         2.03 o                         
   9   6   8          0.02          1.41         0.50 o                         
  10   6   8         81.17         81.19         1.71 o                         
   1   7   8          4.80          5.07         0.57 o                         
   2   7   8          1.62          2.13         0.43 o                         
   3   7   8          4.52          5.72         0.60 o                         
   4   7   8         46.99         47.11         1.15 o                         
   5   7   8        206.11        202.45         2.60 o                         
   6   7   8         65.49         68.10         1.42 o                         
   7   7   8        263.02        258.83         3.13 o                         
   8   7   8          3.29          3.85         0.59 o                         
   9   7   8         37.74         36.58         1.25 o                         
   0   8   8          0.87          0.43         0.52 o                         
   1   8   8          0.00         -0.30         0.47 o                         
   2   8   8         32.46         31.67         1.23 o                         
   3   8   8          6.08          6.43         0.74 o                         
   4   8   8        278.13        282.64         3.62 o                         
   5   8   8          0.86          1.21         0.51 o                         
   6   8   8         10.93         13.76         0.89 o                         
   7   8   8          4.80          3.96         0.61 o                         
   8   8   8          6.31          5.36         0.68 o                         
   1   9   8         20.03         19.60         1.16 o                         
   2   9   8          1.01          1.63         0.66 o                         
   3   9   8          7.77          7.93         1.01 o                         
   4   9   8          9.88          9.78         0.87 o                         
   5   9   8        123.44        121.11         2.65 o                         
   6   9   8         32.77         34.01         1.44 o                         
   7   9   8          4.71          5.44         0.76 o                         
   0  10   8         88.60         89.13         2.91 o                         
   1  10   8         63.53         65.87         1.81 o                         
   2  10   8        270.76        264.92         4.17 o                         
   3  10   8          7.69          6.86         0.96 o                         
   4  10   8          0.95          1.93         0.73 o                         
   5  10   8          0.28          1.29         0.70 o                         
   1  11   8        140.17        136.55         2.50 o                         
   2  11   8          0.05          1.06         0.64 o                         
   3  11   8          0.08          0.14         0.59 o                         
   1   1   9         10.91         11.78         1.12 o                         
   2   1   9         43.82         44.71         1.31 o                         
   3   1   9         45.72         46.60         1.08 o                         
   4   1   9         34.39         34.71         0.96 o                         
   5   1   9         73.71         72.82         1.47 o                         
   6   1   9         13.16         13.54         1.00 o                         
   7   1   9         44.36         46.23         1.55 o                         
   8   1   9         24.01         25.69         1.09 o                         
   9   1   9         24.45         24.43         1.05 o                         
   0   2   9       1026.91       1038.21         9.47 o                         
   1   2   9        143.80        145.02         2.01 o                         
   2   2   9          3.66          4.57         0.56 o                         
   3   2   9         46.89         47.15         1.25 o                         
   4   2   9        127.36        128.95         1.93 o                         
   5   2   9          9.56         10.49         1.00 o                         
   6   2   9         41.69         44.37         1.23 o                         
   7   2   9          1.37          2.17         0.46 o                         
   8   2   9         52.25         54.38         1.34 o                         
   9   2   9         45.85         45.23         1.25 o                         
   1   3   9        491.93        490.23         4.05 o                         
   2   3   9          3.65          3.78         0.53 o                         
   3   3   9        235.62        238.63         2.78 o                         
   4   3   9        107.03        111.00         3.00 o                         
   5   3   9        135.03        137.63         2.19 o                         
   6   3   9        319.21        321.64         3.20 o                         
   7   3   9       1246.42       1240.20         7.79 o                         
   8   3   9         99.40        101.50         1.75 o                         
   9   3   9        131.44        130.17         1.98 o                         
   0   4   9        352.90        344.35         4.63 o                         
   1   4   9         76.12         76.52         1.66 o                         
   2   4   9         29.41         30.30         1.04 o                         
   3   4   9         33.05         36.31         1.52 o                         
   4   4   9         38.49         41.47         1.15 o                         
   5   4   9          9.28         10.39         0.73 o                         
   6   4   9          0.11          0.34         0.41 o                         
   7   4   9          0.37          0.32         0.41 o                         
   8   4   9          2.25          2.65         0.51 o                         
   1   5   9         38.86         40.49         1.12 o                         
   2   5   9         12.87         12.71         0.77 o                         
   3   5   9          6.11          7.97         0.60 o                         
   4   5   9          2.27          2.17         0.42 o                         
   5   5   9         39.12         42.19         1.07 o                         
   6   5   9          0.71          0.87         0.44 o                         
   7   5   9          0.20          0.42         0.41 o                         
   8   5   9         15.51         17.39         0.99 o                         
   0   6   9        185.92        195.23         3.34 o                         
   1   6   9         35.49         36.36         1.07 o                         
   2   6   9          7.64          7.28         0.57 o                         
   3   6   9          0.59          0.92         0.38 o                         
   4   6   9          3.60          3.51         0.53 o                         
   5   6   9          5.58          6.17         0.61 o                         
   6   6   9         25.80         26.84         1.07 o                         
   7   6   9          0.79          0.76         0.43 o                         
   1   7   9          2.64          2.39         0.61 o                         
   2   7   9         83.50         84.79         1.55 o                         
   3   7   9        249.86        248.23         2.71 o                         
   4   7   9         76.20         78.54         1.53 o                         
   5   7   9         56.18         55.00         1.31 o                         
   6   7   9         13.69         13.28         0.95 o                         
   0   8   9       1287.80       1297.03        13.78 o                         
   1   8   9        167.02        171.09         3.22 o                         
   2   8   9          3.03          3.85         0.98 o                         
   3   8   9         23.30         23.83         1.39 o                         
   4   8   9         34.28         34.17         1.48 o                         
   1   9   9         86.12         86.17         2.35 o                         
   2   9   9          2.36          2.61         0.75 o                         
   0   0  10         93.40        106.38         4.53 o                         
   1   0  10        697.55        710.92        15.42 o                         
   2   0  10        148.60        148.55         3.80 o                         
   3   0  10          4.95          5.85         0.89 o                         
   4   0  10        418.35        417.78         5.32 o                         
   5   0  10         18.83         17.14         1.43 o                         
   6   0  10         52.53         56.95         3.15 o                         
   1   1  10         74.64         75.42         1.56 o                         
   2   1  10          2.01          3.48         0.81 o                         
   3   1  10          6.73          7.95         0.75 o                         
   4   1  10        181.62        184.53         2.64 o                         
   5   1  10         18.40         19.64         1.09 o                         
   6   1  10        370.23        367.78         3.90 o                         
   0   2  10         95.73         96.60         2.40 o                         
   1   2  10         19.53         22.43         1.02 o                         
   2   2  10          2.31          2.67         0.52 o                         
   3   2  10         49.64         50.46         1.29 o                         
   4   2  10         36.24         36.44         1.13 o                         
   5   2  10         19.31         18.41         1.16 o                         
   1   3  10          8.43          9.72         0.73 o                         
   2   3  10          0.05          0.38         0.45 o                         
   3   3  10         54.93         53.31         1.32 o                         
   4   3  10          4.75          5.15         0.60 o                         
   5   3  10          0.78          0.82         0.45 o                         
   0   4  10         54.17         52.56         1.97 o                         
   1   4  10         99.08         99.64         1.74 o                         
   2   4  10          3.84          4.43         0.58 o                         
   3   4  10         57.65         57.69         1.35 o                         
   4   4  10          0.43          1.38         0.46 o                         
   1   5  10         19.22         20.66         0.97 o                         
   2   5  10          5.46          6.54         0.64 o                         
   3   5  10        306.16        307.79         3.14 o                         
                                                                                
