# Supplementary material for: Crystal structure and doping in synthetic enstatite: an analysis of Li/Fe3+-doped single-crystal samples
Source: Acta Crystallogr B Struct Sci Cryst Eng Mater. 2025 Jan 14;81(Pt 1):84–91. doi: 10.1107/S2052520624011624 (PMC11801706; doi:10.1107/S2052520624011624)
Supplement: Supplementary file 6 [file b-81-00084-PPX_4dsup6.hkl]

data_PPX_4d                                                                     
_shelx_title ' En22d in Pbcn'                                                   
_shelx_refln_list_code          4                                               
_shelx_F_calc_maximum      136.56                                               
_exptl_crystal_F_000       876.82                                               
_reflns_d_resolution_high  0.4998                                               
                                                                                
loop_                                                                           
 _space_group_symop_operation_xyz                                               
 'x, y, z'                                                                      
 '-x+1/2, -y+1/2, z+1/2'                                                        
 '-x, y, -z+1/2'                                                                
 'x+1/2, -y+1/2, -z'                                                            
 '-x, -y, -z'                                                                   
 'x-1/2, y-1/2, -z-1/2'                                                         
 'x, -y, z-1/2'                                                                 
 '-x-1/2, y-1/2, z'                                                             
                                                                                
_cell_length_a     9.2255                                                       
_cell_length_b     8.7052                                                       
_cell_length_c     5.3106                                                       
_cell_angle_alpha  90.000                                                       
_cell_angle_beta   90.000                                                       
_cell_angle_gamma  90.000                                                       
                                                                                
_shelx_F_squared_multiplier     1.000                                           
                                                                                
loop_                                                                           
 _refln_index_h                                                                 
 _refln_index_k                                                                 
 _refln_index_l                                                                 
 _refln_F_squared_calc                                                          
 _refln_F_squared_meas                                                          
 _refln_F_squared_sigma                                                         
 _refln_observed_status                                                         
   2   0   0         74.88         72.26         2.91 o                         
   4   0   0        347.10        367.88         6.45 o                         
   6   0   0       5406.64       5638.69        54.43 o                         
   8   0   0       3593.71       3360.37        28.92 o                         
  10   0   0       4159.65       4224.20        25.39 o                         
  12   0   0        755.02        755.65         9.66 o                         
  14   0   0       1868.01       1843.18        20.43 o                         
  16   0   0        169.75        164.68         7.80 o                         
  18   0   0        185.38        189.29         8.46 o                         
   1   1   0        383.47        378.19         2.23 o                         
   3   1   0      10862.34      10372.63        52.13 o                         
   5   1   0       2747.13       2820.03        18.83 o                         
   7   1   0       2972.14       2894.92        17.55 o                         
   9   1   0        171.08        182.82         3.74 o                         
  11   1   0        563.54        559.03         5.49 o                         
  13   1   0          0.48          1.52         1.10 o                         
  15   1   0         52.26         50.05         3.00 o                         
  17   1   0       1372.21       1337.89        15.50 o                         
   0   2   0       1743.03       1611.13        15.12 o                         
   2   2   0       3778.98       3685.97        19.26 o                         
   4   2   0         71.16         70.76         1.69 o                         
   6   2   0         48.34         58.28         2.87 o                         
   8   2   0        659.88        688.80         7.55 o                         
  10   2   0          4.67          4.70         0.83 o                         
  12   2   0         93.68         96.44         2.76 o                         
  14   2   0        123.04        119.49         4.03 o                         
  16   2   0        255.66        259.21         6.70 o                         
  18   2   0          6.72          4.62         2.16 o                         
   1   3   0       1283.58       1205.22         9.39 o                         
   3   3   0        877.67        886.96         6.72 o                         
   5   3   0         95.14         92.17         2.14 o                         
   7   3   0        967.92        961.11         9.89 o                         
   9   3   0         65.21         66.37         2.12 o                         
  11   3   0         24.69         23.33         1.64 o                         
  13   3   0         99.26        100.34         3.24 o                         
  15   3   0          0.01          0.87         1.43 o                         
  17   3   0          2.91          1.16         1.96 o                         
   0   4   0          7.35          7.48         1.37 o                         
   2   4   0        521.96        513.48         6.06 o                         
   4   4   0       2890.93       2801.48        17.05 o                         
   6   4   0        220.50        233.84         3.66 o                         
   8   4   0        537.89        543.07         6.63 o                         
  10   4   0       1668.10       1685.61         9.77 o                         
  12   4   0        323.53        322.51         4.83 o                         
  14   4   0         31.86         36.48         2.50 o                         
  16   4   0          0.09          0.31         2.04 o                         
   1   5   0       4462.53       4426.14        43.19 o                         
   3   5   0       2322.56       2159.58        20.24 o                         
   5   5   0       1205.86       1155.25        13.20 o                         
   7   5   0       8798.61       8679.10        43.08 o                         
   9   5   0         23.30         27.97         2.27 o                         
  11   5   0        307.23        306.84         5.00 o                         
  13   5   0        389.04        360.30         6.60 o                         
  15   5   0         16.37         19.22         3.05 o                         
  17   5   0        848.93        874.22        17.51 o                         
   0   6   0      18649.43      18724.21       171.14 o                         
   2   6   0         11.58         21.36         2.90 o                         
   4   6   0       1254.69       1303.73        13.73 o                         
   6   6   0        448.23        438.35         8.31 o                         
   8   6   0        808.83        801.93         7.80 o                         
  10   6   0       4261.09       4321.46        22.18 o                         
  12   6   0        887.91        895.32        12.08 o                         
  14   6   0        443.59        447.71        10.94 o                         
  16   6   0        381.58        367.17         9.18 o                         
   1   7   0         41.82         50.67         3.66 o                         
   3   7   0         18.26         15.71         2.90 o                         
   5   7   0       1593.74       1604.08        16.94 o                         
   7   7   0       1472.94       1508.72        10.93 o                         
   9   7   0        171.86        168.58         5.50 o                         
  11   7   0         13.02         11.88         1.94 o                         
  13   7   0         32.54         30.34         2.83 o                         
  15   7   0         64.79         68.49         6.40 o                         
   0   8   0       1419.62       1435.01        20.90 o                         
   2   8   0        475.64        471.33        11.50 o                         
   4   8   0         43.51         52.65         5.34 o                         
   6   8   0        363.63        353.52         6.29 o                         
   8   8   0        788.56        785.43         8.76 o                         
  10   8   0          0.34          1.45         1.31 o                         
  12   8   0         21.15         23.84         2.55 o                         
  14   8   0         57.82         55.40         4.24 o                         
  16   8   0         70.54         63.85         6.02 o                         
   1   9   0         12.19         15.71         2.90 o                         
   3   9   0        296.84        278.82         9.64 o                         
   5   9   0        253.51        258.36         5.43 o                         
   7   9   0        338.26        351.03         6.67 o                         
   9   9   0          2.31          1.08         1.29 o                         
  11   9   0         30.53         29.81         4.45 o                         
  13   9   0          0.66         -1.31         2.30 o                         
  15   9   0          0.60          5.29         3.08 o                         
   2  10   0        347.04        330.30        10.56 o                         
   4  10   0        512.63        535.05        14.71 o                         
   6  10   0         69.11         77.00         3.98 o                         
   8  10   0         36.20         42.78         4.00 o                         
  10  10   0        684.48        687.43        11.26 o                         
  12  10   0        119.66        119.87         6.56 o                         
  14  10   0        218.46        214.24         8.51 o                         
   5  11   0        416.17        405.13         9.34 o                         
   7  11   0       2007.52       2014.68        19.55 o                         
   9  11   0         60.18         59.51         4.05 o                         
  11  11   0        266.28        285.14        13.14 o                         
  13  11   0         47.07         57.19         5.39 o                         
   4  12   0          7.81          9.92         3.20 o                         
   6  12   0         52.36         50.20         5.95 o                         
   8  12   0        123.19        120.45         7.94 o                         
  10  12   0        603.58        618.25        18.68 o                         
  12  12   0        438.76        462.58        16.98 o                         
   5  13   0        402.41        408.41        14.23 o                         
   7  13   0         18.03         20.14         4.58 o                         
   9  13   0        108.40        107.77         9.01 o                         
   4  14   0          0.50          3.05         3.51 o                         
   6  14   0         72.99         70.20         7.63 o                         
   8  14   0        265.44        297.96        12.84 o                         
   3  15   0         99.82         82.58         9.01 o                         
   5  15   0        174.72        176.54        10.84 o                         
   7  15   0        263.28        257.16        12.53 o                         
   2  16   0         80.63         84.25         9.46 o                         
   4  16   0        144.48        132.37        11.30 o                         
   6  16   0         35.53         53.40         7.93 o                         
   1  17   0         29.29         18.31         5.64 o                         
   3  17   0        307.97        304.92        14.67 o                         
   1   1   1          1.86          3.27         0.61 o                         
   2   1   1       2107.50       2102.78         9.40 o                         
   3   1   1        404.31        416.83         3.33 o                         
   4   1   1       1192.55       1205.25         8.08 o                         
   5   1   1         59.34         59.65         1.38 o                         
   6   1   1        323.47        317.61         3.31 o                         
   7   1   1        224.60        214.05         2.97 o                         
   8   1   1        296.78        282.80         3.90 o                         
   9   1   1         45.18         46.05         1.69 o                         
  10   1   1        215.61        213.56         2.42 o                         
  11   1   1         22.85         24.84         1.09 o                         
  12   1   1          5.60          6.63         0.83 o                         
  13   1   1         17.87         16.47         1.16 o                         
  14   1   1        112.38        108.78         2.52 o                         
  15   1   1         37.53         38.99         2.02 o                         
  16   1   1        157.50        152.72         3.78 o                         
  17   1   1         14.07         16.73         1.86 o                         
  18   1   1         39.75         43.83         2.88 o                         
   0   2   1         19.20         17.20         0.68 o                         
   1   2   1       9696.51       9998.87       112.26 o                         
   2   2   1       4467.18       4622.41        19.19 o                         
   3   2   1        165.88        163.91         1.99 o                         
   4   2   1       1240.93       1232.39         9.13 o                         
   5   2   1          7.91         11.17         0.82 o                         
   6   2   1       1620.80       1556.55         8.98 o                         
   7   2   1          6.13          3.05         0.71 o                         
   8   2   1        927.39        927.84         6.91 o                         
   9   2   1        516.61        540.26         4.20 o                         
  10   2   1          1.55          2.48         0.58 o                         
  11   2   1       1588.50       1584.85         7.16 o                         
  12   2   1       1154.98       1159.79         6.60 o                         
  13   2   1        615.49        607.91         4.91 o                         
  14   2   1         67.00         63.01         2.05 o                         
  15   2   1         24.33         23.09         1.77 o                         
  16   2   1         71.28         70.62         3.06 o                         
  17   2   1          9.37          6.80         1.63 o                         
  18   2   1         25.29         24.06         2.09 o                         
   1   3   1       1371.13       1395.65        12.73 o                         
   2   3   1       1442.78       1471.28         7.17 o                         
   3   3   1       5765.30       5926.32        31.22 o                         
   4   3   1       3410.55       3438.71        15.85 o                         
   5   3   1       9711.85       9713.35        65.35 o                         
   6   3   1       8171.45       8089.97        47.16 o                         
   7   3   1         16.75         20.09         1.21 o                         
   8   3   1        834.31        817.36         6.99 o                         
   9   3   1       1441.66       1426.01         7.35 o                         
  10   3   1         36.66         43.28         1.37 o                         
  11   3   1        913.84        902.13         5.18 o                         
  12   3   1         19.92         20.35         1.16 o                         
  13   3   1        394.94        401.02         3.97 o                         
  14   3   1          3.39          4.08         0.91 o                         
  15   3   1        412.66        419.09         5.68 o                         
  16   3   1        523.82        528.73         6.56 o                         
  17   3   1          0.71          2.27         1.46 o                         
  18   3   1        611.94        595.47         9.03 o                         
   0   4   1         24.23         24.08         1.20 o                         
   1   4   1       4475.33       4619.72        20.75 o                         
   2   4   1        699.34        718.14         6.89 o                         
   3   4   1        155.88        173.39         2.10 o                         
   4   4   1          2.85          4.03         0.83 o                         
   5   4   1         15.05         12.34         0.95 o                         
   6   4   1        355.64        355.89         4.21 o                         
   7   4   1          0.38          0.63         0.74 o                         
   8   4   1        180.80        184.38         3.39 o                         
   9   4   1        252.44        252.75         2.93 o                         
  10   4   1        157.58        159.35         2.14 o                         
  11   4   1        867.04        872.87         5.34 o                         
  12   4   1        424.29        419.03         3.84 o                         
  13   4   1        416.47        411.42         4.32 o                         
  14   4   1          8.32          8.64         1.21 o                         
  15   4   1         25.73         24.16         2.04 o                         
  16   4   1          1.01          2.18         1.42 o                         
  17   4   1          2.15          1.85         1.67 o                         
   1   5   1        491.16        484.07         3.04 o                         
   2   5   1       1095.99       1085.09         5.64 o                         
   3   5   1        287.72        279.75         3.18 o                         
   4   5   1        260.15        263.24         2.97 o                         
   5   5   1        214.01        204.32         2.91 o                         
   6   5   1          3.62          3.57         0.81 o                         
   7   5   1        576.91        574.33         6.63 o                         
   8   5   1         34.40         35.72         1.32 o                         
   9   5   1          0.42          0.14         0.49 o                         
  10   5   1        136.70        135.73         2.02 o                         
  11   5   1         58.11         60.37         2.05 o                         
  12   5   1          3.15          2.84         0.95 o                         
  13   5   1        194.84        187.17         3.47 o                         
  14   5   1         70.94         70.17         3.13 o                         
  15   5   1          0.31          0.47         1.32 o                         
  16   5   1         41.66         37.78         2.80 o                         
  17   5   1          0.91          2.29         1.61 o                         
   0   6   1        486.63        470.12         8.99 o                         
   1   6   1        267.76        247.57         2.50 o                         
   2   6   1        267.30        247.52         2.53 o                         
   3   6   1         34.24         32.81         1.34 o                         
   4   6   1        260.30        246.39         3.17 o                         
   5   6   1          7.47          9.53         0.88 o                         
   6   6   1         15.17         14.70         1.22 o                         
   7   6   1          3.10          4.70         0.93 o                         
   8   6   1          1.74          2.15         0.70 o                         
   9   6   1         38.63         39.12         1.59 o                         
  10   6   1         45.25         48.14         1.75 o                         
  11   6   1        145.44        144.21         2.82 o                         
  12   6   1         37.56         37.22         1.88 o                         
  13   6   1         52.59         54.88         2.32 o                         
  14   6   1         16.52         12.29         1.79 o                         
  15   6   1          0.01          0.81         1.41 o                         
  16   6   1         35.56         33.24         3.24 o                         
  17   6   1          0.01          0.50         1.78 o                         
   1   7   1        515.01        501.44         9.01 o                         
   2   7   1        324.98        296.19         4.32 o                         
   3   7   1        309.25        290.54         4.65 o                         
   4   7   1        850.21        802.14        12.07 o                         
   5   7   1        522.48        509.07        11.58 o                         
   6   7   1        840.24        853.62         9.50 o                         
   7   7   1         22.04         24.25         1.37 o                         
   8   7   1        459.70        460.34         4.67 o                         
   9   7   1         65.41         67.22         2.06 o                         
  10   7   1        144.68        145.00         2.68 o                         
  11   7   1          8.60          9.10         1.12 o                         
  12   7   1          0.57          0.07         0.97 o                         
  13   7   1         79.28         77.08         3.68 o                         
  14   7   1        107.78         96.71         4.30 o                         
  15   7   1        108.52        106.59         4.61 o                         
  16   7   1        181.03        193.28         5.44 o                         
   1   8   1       2273.85       2285.65        20.31 o                         
   2   8   1       2769.33       2807.58        24.32 o                         
   3   8   1        347.82        350.91         5.31 o                         
   4   8   1       1324.94       1291.48        10.37 o                         
   5   8   1         42.35         51.14         5.13 o                         
   6   8   1        362.66        364.20         4.58 o                         
   7   8   1          2.11          2.68         0.90 o                         
   8   8   1        468.90        463.24         4.81 o                         
   9   8   1        448.99        457.33         4.47 o                         
  10   8   1        122.36        119.75         2.71 o                         
  11   8   1       1187.39       1182.11         8.56 o                         
  12   8   1        711.55        712.01         7.88 o                         
  13   8   1        340.25        341.17         6.40 o                         
  14   8   1          7.66          9.69         1.99 o                         
  15   8   1          0.86          3.32         1.67 o                         
  16   8   1        197.98        198.61         5.46 o                         
   1   9   1        643.86        652.91        15.34 o                         
   2   9   1         90.04         94.99         3.89 o                         
   3   9   1         49.45         50.11         3.69 o                         
   4   9   1        841.60        839.34         8.80 o                         
   5   9   1       1818.31       1832.38        14.44 o                         
   6   9   1       2631.47       2695.14        13.89 o                         
   7   9   1         50.53         56.25         2.12 o                         
   8   9   1        438.69        443.91         5.25 o                         
   9   9   1        100.63        105.35         2.64 o                         
  10   9   1         27.60         28.19         1.70 o                         
  11   9   1         82.84         86.24         2.97 o                         
  12   9   1          0.05          0.91         1.32 o                         
  13   9   1        337.06        323.65         6.28 o                         
  14   9   1          1.03          1.75         1.59 o                         
  15   9   1        124.86        112.33         4.70 o                         
   1  10   1        385.85        389.18        12.24 o                         
   2  10   1          8.72          6.78         2.04 o                         
   3  10   1         86.93         88.43         3.69 o                         
   4  10   1          0.09          0.45         1.32 o                         
   5  10   1          7.89          7.06         1.31 o                         
   6  10   1        188.02        186.00         4.02 o                         
   7  10   1          0.63          0.82         1.20 o                         
   8  10   1         39.38         44.72         2.69 o                         
   9  10   1         84.99         94.03         3.22 o                         
  10  10   1          6.69          6.37         1.37 o                         
  11  10   1        237.48        242.82         4.42 o                         
  12  10   1          1.72          1.48         1.38 o                         
  13  10   1         95.65         93.83         4.72 o                         
  14  10   1        106.47        115.94         5.28 o                         
  15  10   1          0.56         -0.38         2.20 o                         
   2  11   1         76.61         80.57         4.69 o                         
   3  11   1        649.63        635.45         9.45 o                         
   4  11   1          2.81          4.41         1.62 o                         
   5  11   1        250.26        255.83         8.87 o                         
   6  11   1         70.89         77.24         3.68 o                         
   7  11   1          0.07         -0.91         1.21 o                         
   8  11   1          5.81          2.63         2.26 o                         
   9  11   1        108.52        112.36         5.66 o                         
  10  11   1         52.66         63.15         4.22 o                         
  11  11   1        187.73        199.35         6.15 o                         
  12  11   1          9.37          8.51         2.60 o                         
  13  11   1         15.15         12.68         2.74 o                         
  14  11   1         56.91         59.05         4.49 o                         
   3  12   1         21.21         24.04         3.12 o                         
   4  12   1          5.10          7.23         1.94 o                         
   5  12   1          9.55         11.49         2.11 o                         
   6  12   1        100.51        102.30         4.25 o                         
   7  12   1          0.13         -1.34         1.34 o                         
   8  12   1         36.01         45.50         3.89 o                         
   9  12   1          6.53          6.84         2.67 o                         
  10  12   1         52.18         53.60         5.02 o                         
  11  12   1        117.51        118.21         7.26 o                         
  12  12   1        120.56        106.10        10.38 o                         
  13  12   1        108.08        108.84        10.53 o                         
   3  13   1         43.82         42.11         6.10 o                         
   4  13   1        412.27        393.00        14.38 o                         
   5  13   1        292.24        283.54         8.54 o                         
   6  13   1        282.05        296.22         7.14 o                         
   7  13   1         48.04         57.60         4.06 o                         
   8  13   1        103.63        102.86         6.57 o                         
   9  13   1        181.71        184.53         7.61 o                         
  10  13   1         57.18         65.09         5.66 o                         
  11  13   1         37.61         48.06         7.78 o                         
  12  13   1         14.26         14.95         5.19 o                         
   3  14   1         60.32         55.39         7.48 o                         
   4  14   1         35.66         32.98         4.14 o                         
   5  14   1          0.01         -2.11         2.59 o                         
   6  14   1        274.41        260.29         8.58 o                         
   7  14   1          0.22          2.12         2.53 o                         
   8  14   1        169.55        168.44        10.23 o                         
   9  14   1         89.21         76.16         8.39 o                         
  10  14   1         20.69         26.85         5.49 o                         
   1  15   1          8.49         14.19         5.03 o                         
   2  15   1          6.41          2.75         3.51 o                         
   3  15   1         38.80         36.06         4.53 o                         
   4  15   1        180.20        183.97         7.82 o                         
   5  15   1        156.53        157.71         7.73 o                         
   6  15   1        458.67        446.66        11.86 o                         
   7  15   1        112.77        127.99         6.86 o                         
   8  15   1         36.70         43.79         7.02 o                         
   9  15   1         13.05          8.70         4.42 o                         
   0  16   1         50.07         37.99         6.71 o                         
   1  16   1         44.60         33.57         6.71 o                         
   2  16   1         59.50         51.73         7.63 o                         
   3  16   1          2.91          1.20         2.75 o                         
   4  16   1        133.72        121.23         7.49 o                         
   5  16   1          5.16          2.36         2.69 o                         
   6  16   1         25.11         31.13         4.31 o                         
   7  16   1          3.06          3.32         2.75 o                         
   1  17   1         38.24         34.00         4.80 o                         
   2  17   1         57.71         53.52         4.74 o                         
   3  17   1         22.46         28.44         6.71 o                         
   1   0   2       7925.77       7776.15        72.87 o                         
   2   0   2       9235.37       9975.28        64.72 o                         
   3   0   2          5.09          4.75         1.22 o                         
   4   0   2       3400.80       3509.48        25.79 o                         
   5   0   2          0.05          0.17         0.95 o                         
   6   0   2       4723.13       4709.44        36.14 o                         
   7   0   2        293.75        288.87         6.30 o                         
   8   0   2       1704.94       1747.16        24.06 o                         
   9   0   2        430.21        448.65         4.77 o                         
  10   0   2         41.31         45.94         1.85 o                         
  11   0   2       2589.64       2558.50        13.85 o                         
  12   0   2       3401.28       3389.70        16.63 o                         
  13   0   2        666.04        663.02         6.64 o                         
  14   0   2        211.38        209.38         4.39 o                         
  15   0   2         29.83         27.01         2.79 o                         
  16   0   2         43.66         43.78         3.56 o                         
  17   0   2          4.87          4.88         2.05 o                         
  18   0   2         49.29         49.30         3.81 o                         
   1   1   2         14.60         17.37         1.13 o                         
   2   1   2        859.74        882.22         5.98 o                         
   3   1   2       1754.95       1807.04        10.48 o                         
   4   1   2        961.44        942.79         6.46 o                         
   5   1   2       4441.59       4379.24        26.82 o                         
   6   1   2       3882.63       3851.58        19.16 o                         
   7   1   2        711.57        703.29         6.20 o                         
   8   1   2       1046.96       1048.96         8.27 o                         
   9   1   2        984.03        961.51         5.59 o                         
  10   1   2          5.96          6.40         0.66 o                         
  11   1   2        257.90        248.53         2.59 o                         
  12   1   2         12.74         14.19         1.03 o                         
  13   1   2          3.08          1.99         0.71 o                         
  14   1   2         50.66         49.71         1.89 o                         
  15   1   2        262.20        260.83         4.39 o                         
  16   1   2        183.50        183.80         4.06 o                         
  17   1   2          2.41          2.05         1.36 o                         
  18   1   2        121.86        122.34         3.98 o                         
   0   2   2        280.95        278.32         6.75 o                         
   1   2   2        108.48        117.32         3.67 o                         
   2   2   2         89.08         94.44         3.07 o                         
   3   2   2        996.39        981.28         6.10 o                         
   4   2   2       2784.03       2763.20        13.61 o                         
   5   2   2        823.56        831.48         6.42 o                         
   6   2   2         15.86         18.57         1.30 o                         
   7   2   2         41.55         37.24         1.85 o                         
   8   2   2         84.37         87.41         2.40 o                         
   9   2   2        555.65        575.34         3.87 o                         
  10   2   2        729.53        734.80         4.27 o                         
  11   2   2        215.96        216.59         2.43 o                         
  12   2   2          5.71          7.39         0.78 o                         
  13   2   2          7.54          6.58         0.84 o                         
  14   2   2          1.49          1.37         0.87 o                         
  15   2   2          0.30         -0.29         1.11 o                         
  16   2   2          5.39          3.70         1.38 o                         
  17   2   2          8.84          9.17         1.64 o                         
  18   2   2         16.56         20.95         2.96 o                         
   1   3   2        343.50        356.41         4.33 o                         
   2   3   2        268.33        285.26         3.25 o                         
   3   3   2        403.27        424.70         3.59 o                         
   4   3   2        222.29        234.44         2.84 o                         
   5   3   2         95.14         98.63         2.11 o                         
   6   3   2          5.54          5.40         0.95 o                         
   7   3   2         98.02        102.68         2.58 o                         
   8   3   2         16.61         19.00         1.08 o                         
   9   3   2          5.75          7.39         0.69 o                         
  10   3   2          0.27          0.94         0.77 o                         
  11   3   2         12.22         12.43         0.88 o                         
  12   3   2         35.87         38.40         1.39 o                         
  13   3   2         73.67         77.94         2.04 o                         
  14   3   2          6.67          7.34         1.02 o                         
  15   3   2          6.07          5.57         1.44 o                         
  16   3   2         25.80         25.68         2.18 o                         
  17   3   2         38.21         30.16         2.43 o                         
   0   4   2       1336.71       1402.52        10.78 o                         
   1   4   2       1579.69       1612.40        10.81 o                         
   2   4   2        948.68        977.73         6.85 o                         
   3   4   2        389.39        386.42         4.17 o                         
   4   4   2          0.25          1.18         0.55 o                         
   5   4   2          0.15          0.42         0.60 o                         
   6   4   2         37.06         38.77         2.00 o                         
   7   4   2         96.78         93.66         2.46 o                         
   8   4   2        155.31        153.38         2.25 o                         
   9   4   2        184.85        185.18         2.22 o                         
  10   4   2         19.91         20.19         1.00 o                         
  11   4   2        171.51        174.98         2.41 o                         
  12   4   2        109.41        107.00         2.67 o                         
  13   4   2        134.17        134.96         2.50 o                         
  14   4   2         77.57         78.52         2.73 o                         
  15   4   2        103.72         99.96         3.73 o                         
  16   4   2        126.37        131.27         4.29 o                         
  17   4   2         30.37         31.26         2.44 o                         
   1   5   2       2442.99       2421.23        15.03 o                         
   2   5   2        194.76        191.19         2.74 o                         
   3   5   2         42.93         44.76         1.57 o                         
   4   5   2       2100.60       2019.96        14.39 o                         
   5   5   2       5153.30       5111.87        23.08 o                         
   6   5   2       2020.56       1996.69        11.97 o                         
   7   5   2         57.85         61.15         1.93 o                         
   8   5   2        237.69        241.10         2.71 o                         
   9   5   2        682.66        677.06         4.29 o                         
  10   5   2         10.16         11.39         0.89 o                         
  11   5   2        113.86        113.42         2.50 o                         
  12   5   2         75.55         81.76         2.30 o                         
  13   5   2        399.98        395.14         4.33 o                         
  14   5   2          3.41          3.30         1.39 o                         
  15   5   2        439.42        447.21         7.17 o                         
  16   5   2        412.97        416.24         9.57 o                         
  17   5   2         90.94         85.32         4.45 o                         
   0   6   2        875.56        874.23         9.29 o                         
   1   6   2       5119.83       5158.39        24.07 o                         
   2   6   2       4887.23       4982.23        21.04 o                         
   3   6   2          0.71          4.21         3.02 o                         
   4   6   2       2567.83       2618.92        15.49 o                         
   5   6   2        236.12        239.97         3.88 o                         
   6   6   2        640.87        635.34         5.24 o                         
   7   6   2         41.95         49.18         1.73 o                         
   8   6   2        453.21        452.31         4.08 o                         
   9   6   2         37.30         37.09         1.50 o                         
  10   6   2         34.04         34.53         1.46 o                         
  11   6   2       1062.94       1058.47         7.63 o                         
  12   6   2       1667.45       1674.84        10.70 o                         
  13   6   2        585.91        586.78         6.06 o                         
  14   6   2          1.73          0.12         1.46 o                         
  15   6   2          5.62          6.05         1.96 o                         
  16   6   2        119.09        103.36         4.72 o                         
   1   7   2         19.15         24.21         1.40 o                         
   2   7   2        100.46         91.68         2.53 o                         
   3   7   2        347.96        329.85         5.12 o                         
   4   7   2        647.38        641.70         8.83 o                         
   5   7   2        436.58        439.81         5.21 o                         
   6   7   2        656.70        652.93         5.75 o                         
   7   7   2        166.07        166.45         2.84 o                         
   8   7   2         96.60         98.28         2.24 o                         
   9   7   2          6.24          4.52         0.93 o                         
  10   7   2          2.64          3.06         0.92 o                         
  11   7   2          9.43         12.24         1.27 o                         
  12   7   2         12.99         10.95         1.29 o                         
  13   7   2          9.13          9.72         1.54 o                         
  14   7   2          1.03          1.43         1.55 o                         
  15   7   2         30.86         27.66         2.76 o                         
  16   7   2        134.13        133.83         5.30 o                         
   1   8   2          0.54         -0.78         1.98 o                         
   2   8   2        141.03        135.99         4.83 o                         
   3   8   2         87.53         85.53         2.22 o                         
   4   8   2        455.63        448.15         4.83 o                         
   5   8   2          9.87         11.57         1.11 o                         
   6   8   2        306.34        304.32         3.69 o                         
   7   8   2         72.36         71.67         2.63 o                         
   8   8   2         18.24         21.27         1.46 o                         
   9   8   2         28.96         32.48         1.82 o                         
  10   8   2         66.71         66.34         2.83 o                         
  11   8   2         14.76         15.46         1.37 o                         
  12   8   2        118.24        124.33         3.23 o                         
  13   8   2          0.52          0.79         1.23 o                         
  14   8   2         88.53         91.37         4.50 o                         
  15   8   2         38.14         36.30         2.97 o                         
  16   8   2          0.47          0.54         1.69 o                         
   1   9   2          6.69          4.21         1.78 o                         
   2   9   2          8.61          8.47         1.68 o                         
   3   9   2         15.82         16.20         2.81 o                         
   4   9   2         85.40         79.65         4.50 o                         
   5   9   2        277.28        269.10         5.14 o                         
   6   9   2        339.74        352.59         6.04 o                         
   7   9   2         81.11         86.39         3.93 o                         
   8   9   2        114.14        114.62         3.21 o                         
   9   9   2         65.28         69.18         3.07 o                         
  10   9   2          0.01          0.10         0.93 o                         
  11   9   2         24.33         27.84         1.81 o                         
  12   9   2          2.06          1.05         1.29 o                         
  13   9   2          2.90          4.21         1.54 o                         
  14   9   2          1.06          2.98         1.66 o                         
  15   9   2         20.48         22.62         2.51 o                         
   2  10   2        579.54        589.06         9.09 o                         
   3  10   2        278.48        270.37         8.27 o                         
   4  10   2         12.86         14.20         2.20 o                         
   5  10   2         80.48         74.34         4.15 o                         
   6  10   2         98.95        105.15         5.24 o                         
   7  10   2         14.17         19.56         2.19 o                         
   8  10   2        264.26        266.95         5.93 o                         
   9  10   2        259.74        261.47         6.05 o                         
  10  10   2         68.67         68.88         3.56 o                         
  11  10   2        299.63        290.43         6.48 o                         
  12  10   2        227.44        223.97         5.21 o                         
  13  10   2         73.13         76.22         4.35 o                         
  14  10   2          0.18          0.36         1.75 o                         
   1  11   2        442.97        451.53        13.93 o                         
   2  11   2          9.17         13.27         3.66 o                         
   3  11   2         75.21         74.34         6.26 o                         
   4  11   2        509.01        502.97         9.03 o                         
   5  11   2       1624.00       1642.95        17.65 o                         
   6  11   2        901.31        904.78        12.88 o                         
   7  11   2          3.80          2.54         1.97 o                         
   8  11   2        189.01        176.36         9.23 o                         
   9  11   2        349.31        342.03         7.15 o                         
  10  11   2          1.88          3.58         1.67 o                         
  11  11   2         95.24        102.10         7.93 o                         
  12  11   2          7.73          5.31         2.88 o                         
  13  11   2        109.77        102.31         5.83 o                         
   1  12   2        755.93        791.31        19.63 o                         
   2  12   2        464.02        462.69        15.00 o                         
   3  12   2          6.30          6.77         1.97 o                         
   4  12   2        139.59        144.40         6.04 o                         
   5  12   2         13.03         16.94         2.66 o                         
   6  12   2         64.98         62.47         4.42 o                         
   7  12   2         25.25         27.88         3.68 o                         
   8  12   2         24.78         27.69         3.97 o                         
   9  12   2         24.37         21.81         2.99 o                         
  10  12   2         22.29         21.79         3.88 o                         
  11  12   2        435.06        443.50        11.75 o                         
  12  12   2        411.18        398.11         9.77 o                         
   1  13   2         60.96         63.03         7.48 o                         
   2  13   2          1.95          3.97         3.20 o                         
   3  13   2        159.46        156.83         9.77 o                         
   4  13   2         42.91         50.81         9.92 o                         
   5  13   2          0.79          0.49         1.57 o                         
   6  13   2         95.28         92.75         8.15 o                         
   7  13   2        164.98        165.22        11.07 o                         
   8  13   2         31.72         26.75         4.10 o                         
   9  13   2         20.42         18.30         3.72 o                         
  10  13   2          0.01         -0.08         2.48 o                         
  11  13   2         23.66         30.94         4.47 o                         
   0  14   2          6.29          5.19         3.51 o                         
   1  14   2         65.57         64.36         5.56 o                         
   2  14   2        106.11        101.82         9.62 o                         
   3  14   2         16.97         15.10         4.58 o                         
   4  14   2        163.16        164.92        10.38 o                         
   5  14   2         16.06         17.71         3.41 o                         
   6  14   2        101.03        106.05         7.02 o                         
   7  14   2         30.02         27.27         4.21 o                         
   8  14   2          8.42          6.90         3.12 o                         
   9  14   2          8.77          8.01         3.17 o                         
  10  14   2         14.05         12.60         3.40 o                         
   1  15   2          2.60          3.74         2.70 o                         
   2  15   2          0.67          0.76         4.50 o                         
   3  15   2          4.84         10.22         4.73 o                         
   4  15   2         65.29         59.24         7.71 o                         
   5  15   2        160.64        162.97         9.24 o                         
   6  15   2        196.31        178.39        11.30 o                         
   7  15   2         54.34         64.70         8.55 o                         
   8  15   2         52.24         56.48         5.54 o                         
   0  16   2          2.83          1.37         4.27 o                         
   1  16   2        136.06        131.45        11.76 o                         
   2  16   2        178.95        194.38        11.76 o                         
   3  16   2         71.19         66.57         4.81 o                         
   4  16   2          2.75          5.29         3.62 o                         
   5  16   2         19.44         19.41         3.71 o                         
   6  16   2         55.34         61.19         8.24 o                         
   1  17   2         35.77         33.22        10.37 o                         
   1   1   3        614.22        617.40         7.89 o                         
   2   1   3         41.74         39.26         1.54 o                         
   3   1   3        947.06        959.01         7.43 o                         
   4   1   3         23.39         28.05         2.15 o                         
   5   1   3        781.35        771.06         7.21 o                         
   6   1   3         16.33         16.11         1.30 o                         
   7   1   3        180.21        178.19         5.36 o                         
   8   1   3         29.84         31.78         1.17 o                         
   9   1   3        303.26        301.28         2.64 o                         
  10   1   3         17.49         19.90         1.03 o                         
  11   1   3         66.29         66.36         1.70 o                         
  12   1   3          0.77          1.62         0.68 o                         
  13   1   3         13.44         11.64         1.00 o                         
  14   1   3         11.24         11.12         1.09 o                         
  15   1   3        171.01        167.44         3.27 o                         
  16   1   3          4.04          5.64         1.42 o                         
  17   1   3        110.86        110.30         3.79 o                         
   1   2   3         80.76         78.03         2.85 o                         
   2   2   3        122.46        135.51         4.62 o                         
   3   2   3         66.69         63.24         2.21 o                         
   4   2   3        982.80        981.63         7.41 o                         
   5   2   3         37.87         38.39         1.67 o                         
   6   2   3        657.62        663.59         7.94 o                         
   7   2   3          0.54          1.51         0.86 o                         
   8   2   3        209.30        209.27         2.35 o                         
   9   2   3         56.63         60.26         1.51 o                         
  10   2   3       2519.00       2490.48         9.12 o                         
  11   2   3         87.32         88.49         1.87 o                         
  12   2   3        439.35        442.86         3.88 o                         
  13   2   3         18.33         18.71         1.17 o                         
  14   2   3        572.42        578.66         5.26 o                         
  15   2   3          0.46          0.19         0.93 o                         
  16   2   3         41.33         45.68         2.62 o                         
  17   2   3          0.06         -1.32         1.32 o                         
   1   3   3       5315.18       5335.61        29.63 o                         
   2   3   3         78.39         82.53         2.84 o                         
   3   3   3       4156.96       4054.14        18.37 o                         
   4   3   3         56.44         56.24         3.84 o                         
   5   3   3       1384.84       1323.55         8.90 o                         
   6   3   3        354.77        353.19         4.46 o                         
   7   3   3       8518.99       8589.37        28.34 o                         
   8   3   3        135.86        138.81         2.05 o                         
   9   3   3        683.63        693.86         4.29 o                         
  10   3   3          0.11          0.34         0.58 o                         
  11   3   3        407.12        402.52         3.88 o                         
  12   3   3          5.01          5.86         0.92 o                         
  13   3   3         68.37         70.24         2.53 o                         
  14   3   3          4.88          4.47         1.16 o                         
  15   3   3         12.95         12.03         1.55 o                         
  16   3   3          6.54          8.30         1.73 o                         
  17   3   3       1681.05       1639.62        14.39 o                         
   0   4   3       6498.91       6483.75        39.82 o                         
   1   4   3         10.65          9.71         1.27 o                         
   2   4   3        699.05        663.48         9.68 o                         
   3   4   3         59.36         63.06         5.49 o                         
   4   4   3         64.37         67.19         2.60 o                         
   5   4   3         62.39         70.48         6.10 o                         
   6   4   3        131.27        123.42         3.20 o                         
   7   4   3          0.08          1.17         0.57 o                         
   8   4   3          3.06          4.99         0.74 o                         
   9   4   3         61.99         61.89         1.68 o                         
  10   4   3        793.99        797.86         5.08 o                         
  11   4   3         78.15         78.58         2.12 o                         
  12   4   3        472.66        472.52         4.45 o                         
  13   4   3          9.45          9.75         1.16 o                         
  14   4   3        271.28        272.69         4.50 o                         
  15   4   3          1.32         -0.17         1.15 o                         
  16   4   3          0.59          0.23         1.28 o                         
  17   4   3          0.15         -0.37         1.58 o                         
   1   5   3       1347.86       1287.06         8.46 o                         
   2   5   3          6.91          8.01         1.30 o                         
   3   5   3        147.71        136.12         2.77 o                         
   4   5   3          3.79          4.32         0.91 o                         
   5   5   3        344.91        326.60         4.80 o                         
   6   5   3         15.52         15.02         1.01 o                         
   7   5   3        178.31        175.76         2.31 o                         
   8   5   3         51.52         54.88         1.60 o                         
   9   5   3        315.38        311.19         3.23 o                         
  10   5   3          9.30          8.98         0.90 o                         
  11   5   3          3.96          4.32         0.83 o                         
  12   5   3         18.38         19.36         1.35 o                         
  13   5   3          7.50          8.29         1.18 o                         
  14   5   3         18.27         19.43         1.71 o                         
  15   5   3        164.96        168.05         4.10 o                         
  16   5   3          0.48          0.47         1.59 o                         
   0   6   3        317.73        341.62         7.65 o                         
   1   6   3        128.11        135.80         3.03 o                         
   2   6   3         21.41         28.01         1.32 o                         
   3   6   3          1.73          2.00         0.80 o                         
   4   6   3        108.58        100.58         1.90 o                         
   5   6   3         58.71         59.19         1.67 o                         
   6   6   3          1.99          5.38         1.93 o                         
   7   6   3          4.54          4.70         0.71 o                         
   8   6   3          1.54          1.56         0.70 o                         
   9   6   3         14.46         17.81         1.17 o                         
  10   6   3        240.75        242.26         3.01 o                         
  11   6   3          4.38          4.25         0.87 o                         
  12   6   3         77.81         77.94         2.41 o                         
  13   6   3         10.01          8.91         1.59 o                         
  14   6   3         14.61         14.97         1.87 o                         
  15   6   3         20.22         23.87         2.48 o                         
  16   6   3         19.41         14.70         2.32 o                         
   1   7   3          2.29          4.11         0.88 o                         
   2   7   3        219.64        222.53         3.07 o                         
   3   7   3        723.53        710.28         6.07 o                         
   4   7   3        124.33        124.95         2.46 o                         
   5   7   3        523.30        526.85         4.76 o                         
   6   7   3          0.00          1.38         0.88 o                         
   7   7   3       1136.68       1138.71         7.29 o                         
   8   7   3          2.88          2.58         0.90 o                         
   9   7   3        147.71        145.84         3.04 o                         
  10   7   3         14.64         16.43         1.41 o                         
  11   7   3         95.11        100.16         2.76 o                         
  12   7   3         26.08         24.15         1.76 o                         
  13   7   3        119.70        126.18         4.18 o                         
  14   7   3          0.10          0.81         1.35 o                         
  15   7   3         95.00         91.01         4.45 o                         
  16   7   3         26.19         24.50         2.74 o                         
   0   8   3       5682.14       5829.67        43.17 o                         
   1   8   3        273.32        278.72         3.90 o                         
   2   8   3         14.13         16.91         1.68 o                         
   3   8   3          6.49          7.08         1.53 o                         
   4   8   3       1315.25       1313.78         9.39 o                         
   5   8   3         33.36         34.90         1.75 o                         
   6   8   3        199.34        193.93         3.65 o                         
   7   8   3         11.42         11.20         1.29 o                         
   8   8   3        111.85        110.51         3.08 o                         
   9   8   3          0.45          0.52         1.03 o                         
  10   8   3       2421.30       2441.14        13.29 o                         
  11   8   3          3.67          6.41         1.26 o                         
  12   8   3        288.69        292.28         6.44 o                         
  13   8   3         29.06         28.94         2.77 o                         
  14   8   3        267.00        287.72         5.62 o                         
  15   8   3         37.29         35.41         3.01 o                         
   1   9   3        983.48        990.19        17.08 o                         
   2   9   3         61.19         63.02         3.63 o                         
   3   9   3        460.57        444.27         6.81 o                         
   4   9   3        120.10        110.91         3.19 o                         
   5   9   3        832.36        838.87         7.83 o                         
   6   9   3         27.07         30.32         2.00 o                         
   7   9   3       3192.31       3185.45        18.25 o                         
   8   9   3          1.94          3.19         1.21 o                         
   9   9   3         69.64         69.18         3.11 o                         
  10   9   3          0.08          0.88         1.18 o                         
  11   9   3         18.19         17.01         1.91 o                         
  12   9   3         27.31         31.37         2.69 o                         
  13   9   3         44.06         47.79         3.24 o                         
  14   9   3          5.06          4.52         1.72 o                         
   0  10   3        124.36        147.19         7.79 o                         
   1  10   3        114.52        105.58         4.80 o                         
   2  10   3        398.83        399.50         8.33 o                         
   3  10   3          0.00          0.76         1.11 o                         
   4  10   3          0.58         -0.72         1.27 o                         
   5  10   3         46.59         50.25         2.52 o                         
   6  10   3         79.17         82.76         3.20 o                         
   7  10   3          6.54          5.26         1.53 o                         
   8  10   3         88.56         94.03         4.55 o                         
   9  10   3          9.47          9.47         2.10 o                         
  10  10   3        137.41        132.46         4.99 o                         
  11  10   3          2.74          2.56         1.82 o                         
  12  10   3        316.76        316.47         9.75 o                         
  13  10   3         16.81         17.29         2.77 o                         
  14  10   3          0.54          0.29         1.69 o                         
   1  11   3        291.80        265.34         7.78 o                         
   2  11   3         86.09         72.50         7.17 o                         
   3  11   3         78.73         80.86         8.17 o                         
   4  11   3         15.07         13.91         2.52 o                         
   5  11   3         10.97         12.21         2.05 o                         
   6  11   3         34.24         35.11         4.42 o                         
   7  11   3        137.48        133.07         4.13 o                         
   8  11   3         30.98         25.82         3.94 o                         
   9  11   3        279.61        297.35         7.72 o                         
  10  11   3          3.93          2.62         1.86 o                         
  11  11   3         26.84         33.88         3.20 o                         
  12  11   3         18.23         18.73         2.84 o                         
  13  11   3          8.55         11.49         2.35 o                         
   1  12   3          2.25          0.92         2.05 o                         
   2  12   3         90.25        104.67        14.81 o                         
   3  12   3         12.53          4.27         3.81 o                         
   4  12   3          0.53          3.00         1.90 o                         
   5  12   3         36.86         32.63         2.87 o                         
   6  12   3         46.69         47.13         3.38 o                         
   7  12   3          2.10          0.32         3.13 o                         
   8  12   3         21.38         23.32         3.93 o                         
   9  12   3         27.91         22.28         4.10 o                         
  10  12   3         76.38         77.25         4.37 o                         
  11  12   3         36.01         30.91         3.12 o                         
  12  12   3         78.50         79.59         4.44 o                         
   1  13   3          0.72         -0.87         1.99 o                         
   2  13   3          3.62          3.23         2.41 o                         
   3  13   3        692.87        721.25        16.71 o                         
   4  13   3          0.67         -3.20         3.20 o                         
   5  13   3        171.65        180.00         7.26 o                         
   6  13   3         37.81         38.58         3.65 o                         
   7  13   3        319.06        335.03        10.54 o                         
   8  13   3         58.38         66.48        11.22 o                         
   9  13   3          2.56          5.22         4.12 o                         
  10  13   3          5.29          0.73         3.03 o                         
  11  13   3        145.56        136.01         6.38 o                         
   0  14   3       1779.34       1786.53        34.42 o                         
   1  14   3          0.21         -0.43         2.52 o                         
   2  14   3         33.67         42.67         4.75 o                         
   3  14   3         18.15         21.39         7.40 o                         
   4  14   3        117.57        105.52         9.54 o                         
   5  14   3         35.23         29.36         3.73 o                         
   6  14   3        105.10        102.89        10.58 o                         
   7  14   3          0.33          3.34         2.27 o                         
   8  14   3         46.25         50.55         5.43 o                         
   9  14   3         38.11         37.16         4.87 o                         
   1  15   3         29.81         26.33         7.70 o                         
   2  15   3         20.87         18.25         3.80 o                         
   3  15   3         47.33         33.12         4.58 o                         
   4  15   3          0.07          1.23         1.85 o                         
   5  15   3        351.78        344.06         8.49 o                         
   6  15   3         49.07         53.42         4.26 o                         
   7  15   3        279.15        250.86        17.19 o                         
   0  16   3          0.10         -1.07         3.66 o                         
   1  16   3          3.04          2.03         2.86 o                         
   2  16   3        154.59        167.14         8.58 o                         
   3  16   3          3.18          7.72         2.57 o                         
   4  16   3         77.08         75.88         5.19 o                         
   5  16   3         10.82          6.50         2.48 o                         
   2   0   4       3255.26       3270.12        67.80 o                         
   3   0   4          0.43          1.97         1.83 o                         
   4   0   4       2093.82       2085.89        19.69 o                         
   5   0   4        732.29        751.19        10.81 o                         
   6   0   4       1880.70       1866.37        14.01 o                         
   7   0   4         37.10         45.03         1.81 o                         
   8   0   4        864.68        855.38         5.98 o                         
   9   0   4         31.55         32.75         1.56 o                         
  10   0   4        145.14        146.56         3.75 o                         
  11   0   4       1418.95       1418.30         9.84 o                         
  12   0   4       1059.98       1059.95         8.71 o                         
  13   0   4       1130.99       1115.39         9.88 o                         
  14   0   4        254.08        250.53         5.77 o                         
  15   0   4         50.32         57.17         4.11 o                         
  16   0   4         71.76         75.54         3.92 o                         
  17   0   4          1.11         -1.51         1.51 o                         
   1   1   4        219.33        237.37         7.49 o                         
   2   1   4        680.32        665.54        13.48 o                         
   3   1   4        535.76        532.25         5.85 o                         
   4   1   4       2550.25       2482.00        16.69 o                         
   5   1   4       1035.31       1040.98         9.23 o                         
   6   1   4       1718.48       1700.27         8.54 o                         
   7   1   4          0.54          0.84         0.55 o                         
   8   1   4        142.12        144.41         2.08 o                         
   9   1   4        236.63        236.79         2.37 o                         
  10   1   4         20.85         21.08         1.02 o                         
  11   1   4        143.74        142.58         2.26 o                         
  12   1   4        124.70        127.72         2.28 o                         
  13   1   4         49.37         51.45         1.79 o                         
  14   1   4          0.05          0.55         0.94 o                         
  15   1   4         91.60         87.25         3.12 o                         
  16   1   4        498.13        489.45         5.65 o                         
  17   1   4          3.18          3.67         1.31 o                         
   1   2   4        814.57        788.38        14.48 o                         
   2   2   4         72.31         74.01         2.72 o                         
   3   2   4        274.97        269.98         4.99 o                         
   4   2   4        293.38        296.89         6.16 o                         
   5   2   4         10.17          8.02         1.04 o                         
   6   2   4         15.29         20.70         1.51 o                         
   7   2   4        194.57        186.16         2.20 o                         
   8   2   4          6.20          5.70         0.71 o                         
   9   2   4         59.10         59.07         1.51 o                         
  10   2   4        135.02        134.41         2.08 o                         
  11   2   4          4.27          4.39         0.81 o                         
  12   2   4          0.21          0.87         0.75 o                         
  13   2   4         55.61         56.65         1.97 o                         
  14   2   4          2.36          2.33         1.08 o                         
  15   2   4        188.83        185.15         4.37 o                         
  16   2   4          7.42          7.33         1.55 o                         
   1   3   4         30.03         22.28         2.90 o                         
   2   3   4        278.64        260.53         4.90 o                         
   3   3   4          7.12          8.61         1.15 o                         
   4   3   4          8.56          5.56         1.07 o                         
   5   3   4         22.99         23.21         1.37 o                         
   6   3   4        283.83        289.59         2.97 o                         
   7   3   4         14.00         14.79         0.93 o                         
   8   3   4        225.13        223.41         2.54 o                         
   9   3   4          0.02         -0.55         0.55 o                         
  10   3   4          0.00          0.05         0.62 o                         
  11   3   4          0.02         -0.11         0.66 o                         
  12   3   4         59.83         60.16         2.42 o                         
  13   3   4         15.62         15.23         1.39 o                         
  14   3   4         17.21         17.96         1.71 o                         
  15   3   4          2.07          2.05         1.30 o                         
  16   3   4          2.23          1.94         1.40 o                         
   0   4   4        111.78        107.97         5.04 o                         
   1   4   4        201.00        221.88         4.32 o                         
   2   4   4        105.12        110.46         2.65 o                         
   3   4   4        862.63        868.25         8.01 o                         
   4   4   4         11.42         10.25         1.13 o                         
   5   4   4        602.94        607.90         4.49 o                         
   6   4   4          0.35          1.99         0.61 o                         
   7   4   4         28.39         30.88         1.25 o                         
   8   4   4         15.57         17.50         0.98 o                         
   9   4   4        792.63        803.00         5.47 o                         
  10   4   4          0.39          1.30         0.66 o                         
  11   4   4        593.06        587.60         4.74 o                         
  12   4   4         35.00         35.87         1.65 o                         
  13   4   4         57.66         57.15         2.58 o                         
  14   4   4          0.48         -0.86         1.06 o                         
  15   4   4          0.74          0.55         1.21 o                         
  16   4   4         16.39         16.03         1.81 o                         
   1   5   4        895.49        894.18        10.88 o                         
   2   5   4         13.69         12.25         1.56 o                         
   3   5   4        470.54        470.85         4.16 o                         
   4   5   4       1075.96       1074.78         6.85 o                         
   5   5   4       1547.78       1536.19         7.76 o                         
   6   5   4       3059.83       3080.15        11.95 o                         
   7   5   4        195.62        191.20         2.46 o                         
   8   5   4        955.41        951.23         5.85 o                         
   9   5   4        293.46        287.43         3.45 o                         
  10   5   4         18.15         18.98         1.33 o                         
  11   5   4        187.45        187.40         2.87 o                         
  12   5   4          8.26          8.65         1.12 o                         
  13   5   4        243.84        243.79         4.63 o                         
  14   5   4         58.85         62.84         2.82 o                         
  15   5   4        164.99        173.73         4.63 o                         
  16   5   4        275.77        270.51         5.19 o                         
   0   6   4         89.11         96.54         3.67 o                         
   1   6   4       2670.51       2678.89        14.83 o                         
   2   6   4       1484.66       1465.01         8.01 o                         
   3   6   4        126.16        126.69         2.26 o                         
   4   6   4       1104.67       1103.01         7.14 o                         
   5   6   4          5.04          6.28         0.86 o                         
   6   6   4        554.42        540.62         4.06 o                         
   7   6   4         96.70         95.80         1.93 o                         
   8   6   4        312.75        310.73         3.49 o                         
   9   6   4        305.46        306.08         3.86 o                         
  10   6   4        122.41        125.30         3.22 o                         
  11   6   4       1772.74       1775.07         9.71 o                         
  12   6   4        535.85        524.77         5.78 o                         
  13   6   4        541.70        535.44         6.75 o                         
  14   6   4         81.61         82.20         3.44 o                         
  15   6   4         33.71         30.21         2.39 o                         
   1   7   4          0.59          1.15         0.62 o                         
   2   7   4          5.87          8.22         0.94 o                         
   3   7   4         19.07         20.48         1.33 o                         
   4   7   4        327.45        339.53         4.29 o                         
   5   7   4         51.87         53.97         2.17 o                         
   6   7   4       1103.57       1080.05         7.46 o                         
   7   7   4         26.83         30.11         1.71 o                         
   8   7   4        437.80        439.10         5.03 o                         
   9   7   4          0.10         -0.66         0.82 o                         
  10   7   4          2.62          1.83         1.04 o                         
  11   7   4          0.05         -0.87         0.93 o                         
  12   7   4         20.94         20.09         2.03 o                         
  13   7   4          2.85          2.25         1.63 o                         
  14   7   4         30.00         32.70         2.99 o                         
  15   7   4          3.60          2.42         1.78 o                         
   0   8   4        171.66        177.55        10.39 o                         
   1   8   4         64.85         71.04         3.04 o                         
   2   8   4        147.03        144.54         2.88 o                         
   3   8   4        167.58        170.56         3.09 o                         
   4   8   4        204.92        206.43         3.81 o                         
   5   8   4        185.27        186.86         3.74 o                         
   6   8   4        131.71        132.23         3.05 o                         
   7   8   4         47.62         51.88         2.38 o                         
   8   8   4         50.99         46.85         2.34 o                         
   9   8   4        156.77        159.59         3.63 o                         
  10   8   4         64.66         69.34         3.01 o                         
  11   8   4          2.58          3.00         1.44 o                         
  12   8   4         53.61         56.11         3.07 o                         
  13   8   4         13.31         13.54         2.18 o                         
  14   8   4         34.16         37.99         3.10 o                         
   1   9   4         13.32         15.57         1.73 o                         
   2   9   4         26.37         27.16         1.98 o                         
   3   9   4         10.68         10.87         1.41 o                         
   4   9   4        191.24        174.48         3.68 o                         
   5   9   4         71.18         67.59         6.06 o                         
   6   9   4        214.40        207.31         4.55 o                         
   7   9   4          0.08          1.02         1.20 o                         
   8   9   4         28.88         29.98         3.25 o                         
   9   9   4         13.47         14.94         2.70 o                         
  10   9   4          0.36         -0.70         1.42 o                         
  11   9   4         10.85         14.42         2.47 o                         
  12   9   4         11.60          9.06         1.94 o                         
  13   9   4         12.25          9.35         2.04 o                         
  14   9   4          1.47          0.52         1.70 o                         
   0  10   4          0.31          1.61         1.82 o                         
   1  10   4        651.18        641.32         9.70 o                         
   2  10   4        152.77        158.58         5.78 o                         
   3  10   4        271.38        275.67         5.46 o                         
   4  10   4         37.13         35.66         2.26 o                         
   5  10   4         24.27         22.19         2.16 o                         
   6  10   4         46.87         47.65         3.21 o                         
   7  10   4         33.84         35.59         2.70 o                         
   8  10   4         52.05         52.84         3.56 o                         
   9  10   4        198.29        201.94         7.61 o                         
  10  10   4          1.02          3.13         2.18 o                         
  11  10   4        227.38        225.15         6.81 o                         
  12  10   4         81.63         85.88         5.24 o                         
  13  10   4        114.04        100.93         5.05 o                         
   1  11   4        260.61        258.45         7.99 o                         
   2  11   4         53.95         61.02         4.86 o                         
   3  11   4        171.08        165.91         4.67 o                         
   4  11   4        640.12        645.08         7.67 o                         
   5  11   4        566.28        578.77         7.32 o                         
   6  11   4        876.64        871.52        11.61 o                         
   7  11   4         63.24         63.02         4.42 o                         
   8  11   4        145.78        128.18         7.97 o                         
   9  11   4        126.84        118.15         6.14 o                         
  10  11   4          7.89         13.60         2.82 o                         
  11  11   4         97.41        104.13         6.16 o                         
  12  11   4         22.80         23.05         2.94 o                         
   0  12   4          8.02         13.88         4.27 o                         
   1  12   4        914.31        893.37        15.58 o                         
   2  12   4        137.86        139.41         6.32 o                         
   3  12   4          6.09          6.26         2.16 o                         
   4  12   4        113.60        108.66         5.39 o                         
   5  12   4         27.84         26.40         2.77 o                         
   6  12   4         39.11         40.65         4.33 o                         
   7  12   4         26.26         30.00         3.49 o                         
   8  12   4         15.46         14.76         3.94 o                         
   9  12   4         19.98         17.24         3.88 o                         
  10  12   4          4.82          5.46         2.46 o                         
  11  12   4        471.44        484.95        17.83 o                         
   1  13   4         46.46         43.70         4.64 o                         
   2  13   4          2.36         -1.02         2.04 o                         
   3  13   4         89.00         91.72         7.52 o                         
   4  13   4         49.87         51.49         4.10 o                         
   5  13   4         19.05         20.23         2.95 o                         
   6  13   4        106.60        112.22         8.89 o                         
   7  13   4         49.56         52.49         4.45 o                         
   8  13   4         43.28         37.66         4.97 o                         
   9  13   4         34.97         36.09         8.39 o                         
  10  13   4          0.04          0.95         2.19 o                         
   0  14   4         45.12         49.74         7.48 o                         
   1  14   4         96.08         95.72         7.25 o                         
   2  14   4         67.12         69.25         4.93 o                         
   3  14   4         23.74         24.67         3.26 o                         
   4  14   4         71.20         66.63         4.71 o                         
   5  14   4         33.08         30.85         3.61 o                         
   6  14   4         76.92         74.44         7.55 o                         
   7  14   4         33.62         38.52         5.57 o                         
   8  14   4         28.35         34.13         4.91 o                         
   1  15   4          1.95          1.30         2.37 o                         
   2  15   4          1.66          4.72         2.33 o                         
   3  15   4         15.76         21.31         3.22 o                         
   4  15   4         99.88         84.23         6.37 o                         
   5  15   4         45.63         42.04         3.95 o                         
   6  15   4        199.03        189.86         8.34 o                         
   0  16   4          5.69          3.57         3.06 o                         
   1  16   4        214.82        219.45         7.40 o                         
   2  16   4         52.80         47.71         4.39 o                         
   1   1   5         48.83         49.45         4.88 o                         
   2   1   5         83.23         84.85         5.11 o                         
   3   1   5        480.55        483.60         5.58 o                         
   4   1   5        176.41        180.24         2.65 o                         
   5   1   5        136.24        138.70         2.17 o                         
   6   1   5        162.80        166.69         2.10 o                         
   7   1   5        159.27        156.33         2.08 o                         
   8   1   5         92.63         93.21         1.76 o                         
   9   1   5        102.47         99.27         1.86 o                         
  10   1   5         37.50         38.20         1.42 o                         
  11   1   5         44.69         47.12         1.73 o                         
  12   1   5          0.03          1.28         0.86 o                         
  13   1   5         18.72         19.11         1.62 o                         
  14   1   5         30.19         31.02         2.01 o                         
  15   1   5         82.48         78.17         3.66 o                         
  16   1   5         47.05         41.94         2.33 o                         
   1   2   5        964.54        977.08        18.17 o                         
   2   2   5       2614.40       2600.79        19.53 o                         
   3   2   5        101.04        101.17         2.66 o                         
   4   2   5        216.34        211.73         3.12 o                         
   5   2   5         15.43         14.20         0.95 o                         
   6   2   5        443.66        443.96         3.87 o                         
   7   2   5          6.55          7.81         0.76 o                         
   8   2   5        538.08        534.22         4.01 o                         
   9   2   5        164.54        162.23         2.22 o                         
  10   2   5         70.99         73.46         2.37 o                         
  11   2   5        600.63        606.61         4.72 o                         
  12   2   5       1095.36       1103.48         7.12 o                         
  13   2   5        145.08        137.33         3.71 o                         
  14   2   5          0.94          4.04         1.48 o                         
  15   2   5          1.09         -0.65         1.22 o                         
  16   2   5         84.36         87.30         4.20 o                         
   1   3   5        839.06        816.37        12.76 o                         
   2   3   5        162.13        172.42         3.68 o                         
   3   3   5        571.23        577.21         4.88 o                         
   4   3   5        517.19        510.82         4.12 o                         
   5   3   5       5663.90       5700.87        18.78 o                         
   6   3   5       1908.68       1927.74        10.05 o                         
   7   3   5        115.89        122.10         2.11 o                         
   8   3   5        345.81        351.31         3.60 o                         
   9   3   5        695.50        685.15         4.99 o                         
  10   3   5         31.61         32.54         1.47 o                         
  11   3   5        410.34        414.43         4.34 o                         
  12   3   5          0.03          0.80         0.87 o                         
  13   3   5        323.90        330.20         5.11 o                         
  14   3   5          0.03          1.30         1.21 o                         
  15   3   5        352.86        350.10         5.45 o                         
   0   4   5        608.91        593.14         7.76 o                         
   1   4   5        413.76        410.38         5.02 o                         
   2   4   5        823.38        822.52         6.24 o                         
   3   4   5         89.55         92.91         1.94 o                         
   4   4   5          1.64          2.41         0.65 o                         
   5   4   5         37.42         37.14         1.34 o                         
   6   4   5         52.85         55.59         1.76 o                         
   7   4   5          6.08          5.65         0.81 o                         
   8   4   5        120.17        117.29         2.23 o                         
   9   4   5        147.91        148.65         2.88 o                         
  10   4   5        145.45        147.47         2.55 o                         
  11   4   5        422.96        413.08         4.25 o                         
  12   4   5        466.15        469.13         7.32 o                         
  13   4   5         85.83         90.71         3.30 o                         
  14   4   5         12.78         13.59         1.68 o                         
  15   4   5          6.66          7.21         1.52 o                         
   1   5   5         13.15         14.98         1.21 o                         
   2   5   5          3.65          3.24         0.70 o                         
   3   5   5        507.59        490.51         4.39 o                         
   4   5   5          3.57          3.22         0.74 o                         
   5   5   5         48.75         51.77         1.78 o                         
   6   5   5         32.07         34.70         1.54 o                         
   7   5   5        119.17        122.11         2.30 o                         
   8   5   5         88.27         88.03         2.23 o                         
   9   5   5          1.92          1.54         0.75 o                         
  10   5   5         30.81         28.55         1.62 o                         
  11   5   5        101.27        101.44         2.83 o                         
  12   5   5         21.88         24.55         1.88 o                         
  13   5   5         88.11         92.68         3.88 o                         
  14   5   5         48.32         48.27         2.80 o                         
  15   5   5          6.93          5.34         1.57 o                         
   0   6   5         87.75         93.20         2.85 o                         
   1   6   5        266.55        267.72         3.07 o                         
   2   6   5        124.05        125.98         2.10 o                         
   3   6   5          0.18          0.99         0.68 o                         
   4   6   5         10.55         12.11         1.07 o                         
   5   6   5         67.46         76.97         2.30 o                         
   6   6   5          6.25          6.31         0.99 o                         
   7   6   5          1.64          2.18         0.77 o                         
   8   6   5         11.16          9.48         1.11 o                         
   9   6   5         10.44         10.40         1.21 o                         
  10   6   5          2.52          2.52         1.06 o                         
  11   6   5          2.02          2.69         1.13 o                         
  12   6   5         72.60         68.17         2.84 o                         
  13   6   5         35.49         35.10         2.44 o                         
  14   6   5          1.99          2.12         1.58 o                         
   1   7   5        197.02        199.48         4.05 o                         
   2   7   5        281.69        280.82         3.51 o                         
   3   7   5        159.08        156.82         2.88 o                         
   4   7   5        407.82        397.01         4.97 o                         
   5   7   5        513.25        508.19         5.94 o                         
   6   7   5        106.60        107.60         2.64 o                         
   7   7   5         60.19         55.73         2.21 o                         
   8   7   5          4.84          7.79         1.07 o                         
   9   7   5        207.12        201.54         3.38 o                         
  10   7   5         24.49         23.41         2.24 o                         
  11   7   5          3.73          3.67         1.19 o                         
  12   7   5         56.91         62.56         3.01 o                         
  13   7   5          1.82          2.29         1.38 o                         
  14   7   5          1.94          4.25         1.83 o                         
   0   8   5        148.00        155.07         5.06 o                         
   1   8   5       1087.07       1064.61         8.70 o                         
   2   8   5       1714.07       1713.65        12.98 o                         
   3   8   5         16.80         17.95         1.84 o                         
   4   8   5        196.09        192.45         3.70 o                         
   5   8   5         57.17         59.17         2.55 o                         
   6   8   5        333.12        323.85         4.48 o                         
   7   8   5          0.20          0.71         0.95 o                         
   8   8   5        416.10        405.78         5.29 o                         
   9   8   5          9.00          8.33         1.44 o                         
  10   8   5         22.60         22.90         2.31 o                         
  11   8   5        209.09        212.67         4.88 o                         
  12   8   5        839.41        846.75         9.60 o                         
  13   8   5        148.43        153.34         7.97 o                         
   1   9   5        126.95        127.85         3.67 o                         
   2   9   5         13.48         15.04         1.56 o                         
   3   9   5         54.65         50.73         3.16 o                         
   4   9   5        421.71        425.27         6.62 o                         
   5   9   5       1735.23       1753.17        13.41 o                         
   6   9   5        471.92        475.25         7.16 o                         
   7   9   5        124.36        122.91         3.93 o                         
   8   9   5          4.67          4.96         2.14 o                         
   9   9   5        133.59        127.93         5.54 o                         
  10   9   5         21.57         20.10         2.77 o                         
  11   9   5        120.06        111.28         4.76 o                         
  12   9   5         62.01         64.65         4.38 o                         
  13   9   5        126.43        129.95         7.71 o                         
   0  10   5        422.31        428.54         8.28 o                         
   1  10   5        326.85        329.16         5.19 o                         
   2  10   5         24.23         22.44         2.19 o                         
   3  10   5          0.98          1.10         1.39 o                         
   4  10   5         40.75         45.49         3.29 o                         
   5  10   5         68.30         71.72         3.69 o                         
   6  10   5         28.21         32.96         2.50 o                         
   7  10   5          4.49          5.98         1.72 o                         
   8  10   5          1.57          2.66         1.64 o                         
   9  10   5          3.24          3.74         2.33 o                         
  10  10   5         99.65        108.23         6.09 o                         
  11  10   5          9.31          6.23         2.28 o                         
  12  10   5         36.41         30.80         3.32 o                         
   1  11   5         16.63         18.79         2.40 o                         
   2  11   5        179.59        181.16         4.58 o                         
   3  11   5        221.21        244.38         5.82 o                         
   4  11   5         16.08         15.65         2.69 o                         
   5  11   5        185.71        194.01         5.68 o                         
   6  11   5         93.31         87.82         4.66 o                         
   7  11   5         10.68         14.02         2.08 o                         
   8  11   5         39.43         39.83         3.03 o                         
   9  11   5          9.60         12.22         3.84 o                         
  10  11   5         20.25         20.60         4.04 o                         
  11  11   5         85.19         82.54         5.59 o                         
   0  12   5         94.20         95.46         6.50 o                         
   1  12   5         21.55         22.08         2.66 o                         
   2  12   5        129.45        128.75         5.31 o                         
   3  12   5         18.46         20.73         2.99 o                         
   4  12   5          8.21          7.09         2.95 o                         
   5  12   5         33.86         32.76         4.58 o                         
   6  12   5         11.89         13.93         2.96 o                         
   7  12   5          9.39          9.77         2.41 o                         
   8  12   5         11.85         11.25         2.40 o                         
   9  12   5         47.63         53.76        10.15 o                         
  10  12   5          8.91         11.99         3.88 o                         
   1  13   5        114.00        103.14         4.95 o                         
   2  13   5          1.65         -1.78         1.78 o                         
   3  13   5         27.61         29.21         3.09 o                         
   4  13   5         47.37         51.43         4.09 o                         
   5  13   5        317.16        327.09         8.68 o                         
   6  13   5        208.07        204.66         6.99 o                         
   7  13   5         17.53         18.98         3.10 o                         
   8  13   5        127.89        121.55         6.45 o                         
   0  14   5         58.93         50.26         5.34 o                         
   1  14   5         89.73         87.83         6.61 o                         
   2  14   5        424.20        419.45         8.41 o                         
   3  14   5         22.94         24.32         3.01 o                         
   4  14   5         43.74         35.78         3.37 o                         
   5  14   5         29.92         32.55         4.27 o                         
   6  14   5         96.89        106.88         6.14 o                         
   1  15   5          0.46          1.96         2.08 o                         
   2  15   5         62.64         55.12         3.96 o                         
   3  15   5          0.06         -1.27         1.90 o                         
   0   0   6       8251.75       8393.69        83.56 o                         
   1   0   6        147.92        148.13         4.22 o                         
   2   0   6          6.46          6.69         1.29 o                         
   3   0   6         91.77         99.29         3.88 o                         
   4   0   6        651.15        637.90         9.09 o                         
   5   0   6        118.60        122.19         4.21 o                         
   6   0   6        435.54        432.18         6.77 o                         
   7   0   6         12.29         12.97         2.11 o                         
   8   0   6        595.80        589.53         6.98 o                         
   9   0   6        155.56        157.88         3.55 o                         
  10   0   6       2201.75       2238.83        14.42 o                         
  11   0   6        445.22        447.03        12.33 o                         
  12   0   6        352.40        355.34        10.57 o                         
  13   0   6         54.67         56.19         3.84 o                         
  14   0   6        368.42        363.92         7.75 o                         
  15   0   6         18.99         20.70         2.73 o                         
   1   1   6        278.56        282.45         4.09 o                         
   2   1   6         44.98         51.04         1.83 o                         
   3   1   6        594.66        577.44         5.63 o                         
   4   1   6         29.46         32.07         2.57 o                         
   5   1   6        547.59        541.98         5.25 o                         
   6   1   6        409.65        403.43         4.36 o                         
   7   1   6       1736.52       1717.77         9.08 o                         
   8   1   6        324.73        323.00         3.74 o                         
   9   1   6          2.01          1.47         0.80 o                         
  10   1   6          6.90          7.00         1.00 o                         
  11   1   6         51.67         52.99         2.11 o                         
  12   1   6         49.19         52.44         2.37 o                         
  13   1   6         50.76         57.65         3.04 o                         
  14   1   6         45.92         44.21         2.55 o                         
  15   1   6          9.26         10.60         1.78 o                         
   0   2   6          4.75          5.62         1.40 o                         
   1   2   6         40.90         46.04         2.41 o                         
   2   2   6        313.45        307.36         3.66 o                         
   3   2   6        134.93        137.31         2.50 o                         
   4   2   6         88.75         92.30         2.26 o                         
   5   2   6        231.30        231.05         3.08 o                         
   6   2   6         71.18         70.10         2.14 o                         
   7   2   6          1.01          0.15         0.70 o                         
   8   2   6        260.27        261.71         3.33 o                         
   9   2   6        185.38        192.25         2.88 o                         
  10   2   6         92.99         93.44         2.34 o                         
  11   2   6         71.60         72.80         2.43 o                         
  12   2   6         59.81         65.95         2.68 o                         
  13   2   6          0.73          0.96         1.25 o                         
  14   2   6          0.11          0.17         1.24 o                         
  15   2   6         10.88         10.30         1.79 o                         
   1   3   6          0.02          0.37         0.67 o                         
   2   3   6        119.32        117.96         2.67 o                         
   3   3   6         53.52         57.85         1.86 o                         
   4   3   6         61.32         64.00         2.02 o                         
   5   3   6         16.30         15.57         1.22 o                         
   6   3   6         10.27         12.84         1.11 o                         
   7   3   6         12.13         12.73         1.08 o                         
   8   3   6         44.13         44.31         1.75 o                         
   9   3   6          3.46          3.46         0.86 o                         
  10   3   6          0.23          0.51         0.78 o                         
  11   3   6          9.08         10.26         1.36 o                         
  12   3   6         44.46         42.28         2.77 o                         
  13   3   6          2.19          3.09         1.46 o                         
  14   3   6         10.88          9.36         1.63 o                         
   0   4   6        674.46        672.34         9.20 o                         
   1   4   6        232.69        230.63         3.05 o                         
   2   4   6        286.02        284.14         3.57 o                         
   3   4   6         40.52         39.99         1.65 o                         
   4   4   6        126.34        124.12         3.11 o                         
   5   4   6         16.94         16.23         1.18 o                         
   6   4   6         11.45         13.17         1.24 o                         
   7   4   6         41.53         44.45         1.87 o                         
   8   4   6         51.72         50.47         2.05 o                         
   9   4   6          2.10          2.09         0.89 o                         
  10   4   6        216.52        207.92         3.37 o                         
  11   4   6          0.33          0.05         1.08 o                         
  12   4   6         70.65         76.67         3.07 o                         
  13   4   6         26.20         26.71         2.18 o                         
  14   4   6         85.55         86.14         3.65 o                         
   1   5   6        337.36        324.93         3.91 o                         
   2   5   6        180.30        176.06         2.77 o                         
   3   5   6       1419.91       1392.60         8.89 o                         
   4   5   6        293.74        292.25         3.66 o                         
   5   5   6        316.85        315.63         3.74 o                         
   6   5   6         80.52         78.42         2.76 o                         
   7   5   6       1619.36       1616.43         9.50 o                         
   8   5   6          4.84          6.59         1.06 o                         
   9   5   6         89.24         95.16         2.66 o                         
  10   5   6          9.19          9.28         1.31 o                         
  11   5   6        233.01        230.85         4.33 o                         
  12   5   6         41.21         40.54         2.37 o                         
  13   5   6         27.47         30.68         2.16 o                         
  14   5   6          0.20          2.76         1.50 o                         
   0   6   6       5430.99       5413.45        30.44 o                         
   1   6   6        548.28        538.18         5.18 o                         
   2   6   6         13.67         16.97         1.22 o                         
   3   6   6          4.73          6.08         1.00 o                         
   4   6   6        116.14        115.73         3.27 o                         
   5   6   6         51.22         52.00         2.08 o                         
   6   6   6        328.51        331.77         4.00 o                         
   7   6   6          1.32          1.71         1.28 o                         
   8   6   6        401.98        401.15         4.95 o                         
   9   6   6          0.53          1.61         0.99 o                         
  10   6   6        993.39       1015.40         8.75 o                         
  11   6   6         65.15         64.92         2.89 o                         
  12   6   6        279.43        280.25         4.85 o                         
  13   6   6         97.15        101.90         3.60 o                         
   1   7   6          5.52          4.45         1.07 o                         
   2   7   6         67.64         67.52         3.50 o                         
   3   7   6        125.27        128.26         3.32 o                         
   4   7   6        102.81        106.45         3.29 o                         
   5   7   6        440.06        438.12         5.93 o                         
   6   7   6         33.37         32.55         1.92 o                         
   7   7   6        211.51        207.73         4.12 o                         
   8   7   6          1.61          1.57         1.24 o                         
   9   7   6          7.44          8.85         1.53 o                         
  10   7   6          3.05          7.81         1.46 o                         
  11   7   6          2.06          1.05         1.20 o                         
  12   7   6          9.97          8.32         1.67 o                         
  13   7   6          3.63          3.93         1.52 o                         
   0   8   6        124.67        132.30         4.87 o                         
   1   8   6          4.26          3.62         1.20 o                         
   2   8   6        176.69        181.20         4.92 o                         
   3   8   6          8.39          7.94         1.80 o                         
   4   8   6          4.96          4.47         1.60 o                         
   5   8   6          0.92          2.04         1.35 o                         
   6   8   6         32.21         36.53         2.49 o                         
   7   8   6         15.58         15.45         1.93 o                         
   8   8   6        209.63        217.59         5.17 o                         
   9   8   6          0.75          0.77         1.42 o                         
  10   8   6         34.44         31.93         4.15 o                         
  11   8   6         11.63         11.65         2.06 o                         
  12   8   6          3.37          5.77         2.01 o                         
   1   9   6         35.67         34.81         2.29 o                         
   2   9   6          3.11          1.75         1.32 o                         
   3   9   6         20.72         24.19         2.75 o                         
   4   9   6          4.23          2.77         1.66 o                         
   5   9   6         80.19         78.60         4.90 o                         
   6   9   6         44.74         43.72         2.63 o                         
   7   9   6        252.09        258.43         5.09 o                         
   8   9   6         29.85         30.07         2.97 o                         
   9   9   6          0.10         -0.84         1.76 o                         
  10   9   6          0.26          0.72         2.17 o                         
  11   9   6          1.30          0.06         1.92 o                         
   0  10   6        484.16        490.09        10.00 o                         
   1  10   6         27.50         30.83         2.24 o                         
   2  10   6         68.13         71.61         4.69 o                         
   3  10   6         59.56         67.90         4.04 o                         
   4  10   6        248.17        257.79         8.45 o                         
   5  10   6         26.73         24.94         2.80 o                         
   6  10   6          5.45          4.09         1.74 o                         
   7  10   6          7.56          4.95         1.88 o                         
   8  10   6         10.69          9.32         2.29 o                         
   9  10   6         52.60         42.33         3.62 o                         
  10  10   6        415.53        407.58        16.58 o                         
   1  11   6        217.59        213.16         4.63 o                         
   2  11   6         10.09          9.62         1.85 o                         
   3  11   6        410.36        412.33         8.13 o                         
   4  11   6         64.58         69.83         4.27 o                         
   5  11   6        151.37        131.78         5.60 o                         
   6  11   6         81.19         82.69         5.21 o                         
   7  11   6        943.14        951.25        11.37 o                         
   8  11   6         35.71         31.18         3.32 o                         
   9  11   6         34.59         32.48         4.86 o                         
   0  12   6       1002.08       1002.58        43.84 o                         
   1  12   6        100.29        102.44         4.99 o                         
   2  12   6         29.06         35.27         3.55 o                         
   3  12   6          2.69          1.33         2.54 o                         
   4  12   6          4.12          2.86         2.42 o                         
   5  12   6          1.78          1.67         2.24 o                         
   6  12   6         10.31         12.02         2.84 o                         
   7  12   6          0.50          2.11         2.33 o                         
   8  12   6         63.82         56.95         4.61 o                         
   1  13   6         27.70         29.35         3.14 o                         
   2  13   6          3.93          4.95         2.12 o                         
   3  13   6         18.51         16.66         5.15 o                         
   4  13   6          9.25         11.23         2.98 o                         
   5  13   6        167.81        176.94         6.79 o                         
   6  13   6          9.56         13.67         2.93 o                         
   0  14   6        310.54        318.83        14.21 o                         
   1  14   6          3.14          0.22         2.01 o                         
   2  14   6         22.38         26.40         3.97 o                         
   3  14   6          1.48          2.80         2.55 o                         
   1   1   7          7.19          7.58         1.17 o                         
   2   1   7        223.90        232.37         3.45 o                         
   3   1   7          0.81          1.50         0.86 o                         
   4   1   7        277.12        277.56         4.25 o                         
   5   1   7          0.36          1.06         0.95 o                         
   6   1   7        113.32        110.17         2.83 o                         
   7   1   7          2.03          0.94         1.10 o                         
   8   1   7         80.24         82.32         2.57 o                         
   9   1   7          4.86          4.76         1.16 o                         
  10   1   7         71.07         72.69         3.14 o                         
  11   1   7          0.06          2.81         1.29 o                         
  12   1   7          5.95          4.65         1.31 o                         
  13   1   7          2.30         -1.20         1.64 o                         
   0   2   7        117.01        113.21         3.81 o                         
   1   2   7       1402.17       1393.61         9.88 o                         
   2   2   7        244.55        238.33         3.54 o                         
   3   2   7        140.13        134.35         2.74 o                         
   4   2   7        338.76        332.45         4.62 o                         
   5   2   7          0.90          1.76         1.02 o                         
   6   2   7        166.62        161.80         3.26 o                         
   7   2   7          0.02          1.99         1.02 o                         
   8   2   7         79.00         78.90         2.74 o                         
   9   2   7        140.96        140.64         4.07 o                         
  10   2   7         92.34         92.43         3.48 o                         
  11   2   7        549.29        543.01         6.92 o                         
  12   2   7        115.56        124.86         4.28 o                         
  13   2   7        274.18        281.80         5.97 o                         
   1   3   7        469.35        462.10         5.46 o                         
   2   3   7          0.40          0.58         0.77 o                         
   3   3   7        488.76        499.92         5.35 o                         
   4   3   7        881.11        893.51         7.27 o                         
   5   3   7        538.84        543.07         5.71 o                         
   6   3   7       1889.98       1890.91        11.68 o                         
   7   3   7        325.87        322.37         4.20 o                         
   8   3   7        187.84        180.29         3.58 o                         
   9   3   7        153.88        157.62         3.50 o                         
  10   3   7         19.76         21.65         1.84 o                         
  11   3   7        181.45        179.84         5.45 o                         
  12   3   7         21.25         22.65         2.27 o                         
  13   3   7        213.48        217.59         5.50 o                         
   0   4   7          0.30          1.84         1.77 o                         
   1   4   7        988.66        984.70         8.22 o                         
   2   4   7         32.35         34.16         1.67 o                         
   3   4   7         71.28         74.02         2.52 o                         
   4   4   7         77.65         83.82         2.64 o                         
   5   4   7         13.40         16.30         1.35 o                         
   6   4   7         12.20         15.20         1.44 o                         
   7   4   7          1.77          2.44         0.97 o                         
   8   4   7          3.10          3.64         1.09 o                         
   9   4   7         48.53         53.48         2.52 o                         
  10   4   7         18.58         18.76         1.76 o                         
  11   4   7        276.36        266.64         4.64 o                         
  12   4   7         20.54         21.00         2.08 o                         
  13   4   7        198.48        208.85         4.58 o                         
   1   5   7         43.46         43.44         2.02 o                         
   2   5   7        274.17        272.15         3.91 o                         
   3   5   7         80.15         82.23         2.83 o                         
   4   5   7        108.00        107.18         2.97 o                         
   5   5   7         35.23         36.10         1.85 o                         
   6   5   7          5.70          5.92         1.17 o                         
   7   5   7         16.02         16.75         1.46 o                         
   8   5   7          0.28          1.44         1.11 o                         
   9   5   7         45.34         48.72         2.63 o                         
  10   5   7         52.89         51.44         2.60 o                         
  11   5   7         25.36         23.25         1.95 o                         
  12   5   7         15.37         14.02         1.86 o                         
   0   6   7         22.14         18.61         2.25 o                         
   1   6   7         27.94         26.82         1.69 o                         
   2   6   7          3.51          2.36         0.98 o                         
   3   6   7         21.28         21.60         1.70 o                         
   4   6   7          0.86          0.69         1.05 o                         
   5   6   7         26.68         30.34         2.00 o                         
   6   6   7         22.43         22.52         2.05 o                         
   7   6   7          5.19          4.35         1.34 o                         
   8   6   7          7.18          7.37         1.85 o                         
   9   6   7         38.78         38.19         3.25 o                         
  10   6   7          0.44         -0.68         1.14 o                         
  11   6   7        107.50        104.13         3.86 o                         
  12   6   7          9.32         12.45         2.67 o                         
   1   7   7          0.86          1.95         1.15 o                         
   2   7   7         32.34         31.73         2.25 o                         
   3   7   7         72.87         74.33         5.63 o                         
   4   7   7        192.75        192.08         4.72 o                         
   5   7   7         40.91         43.08         2.81 o                         
   6   7   7        359.53        359.28         6.55 o                         
   7   7   7          0.12          1.12         1.36 o                         
   8   7   7        253.36        264.86         5.38 o                         
   9   7   7         11.19          9.24         1.80 o                         
  10   7   7         56.12         58.55         3.04 o                         
  11   7   7         32.28         32.20         2.56 o                         
   0   8   7        220.25        223.88         8.02 o                         
   1   8   7        539.27        532.83         7.58 o                         
   2   8   7        180.77        175.21         4.54 o                         
   3   8   7        134.85        141.75         4.78 o                         
   4   8   7        194.26        198.16         5.61 o                         
   5   8   7         51.99         53.24         3.65 o                         
   6   8   7        247.99        244.42         5.51 o                         
   7   8   7          9.99         10.76         2.17 o                         
   8   8   7        105.72         99.37         4.36 o                         
   9   8   7        257.61        264.15         6.58 o                         
  10   8   7         40.11         41.67         2.84 o                         
  11   8   7        663.81        672.50        22.52 o                         
   1   9   7         50.04         50.95         3.16 o                         
   2   9   7        101.72        104.41         4.85 o                         
   3   9   7        222.90        228.28         6.09 o                         
   4   9   7        212.60        217.29         8.25 o                         
   5   9   7        143.33        135.88         7.25 o                         
   6   9   7       1198.89       1191.96        12.31 o                         
   7   9   7         24.76         28.76         3.02 o                         
   8   9   7        254.88        272.62         6.11 o                         
   9   9   7         59.90         56.57         3.52 o                         
  10   9   7         19.71         20.50         4.27 o                         
   0  10   7          1.13          2.47         2.01 o                         
   1  10   7         74.73         76.35         3.84 o                         
   2  10   7         23.24         24.03         2.85 o                         
   3  10   7         40.90         33.50         3.22 o                         
   4  10   7         28.54         31.14         3.22 o                         
   5  10   7         27.61         26.65         2.88 o                         
   6  10   7          0.09          0.37         1.86 o                         
   7  10   7          0.74          0.36         2.05 o                         
   8  10   7          6.08          4.95         2.51 o                         
   1  11   7         89.12         94.93         4.33 o                         
   2  11   7          7.39          5.17         2.09 o                         
   3  11   7         14.31         18.68         2.75 o                         
   4  11   7          9.44          7.21         2.31 o                         
   5  11   7         47.26         46.99         3.80 o                         
   6  11   7         18.70         14.99         2.61 o                         
   7  11   7         84.92         86.78         4.75 o                         
   0  12   7          3.04          6.53         3.04 o                         
   1  12   7        262.18        276.31         8.22 o                         
   2  12   7         16.47         17.98         3.37 o                         
   3  12   7          2.22          2.97         2.11 o                         
   4  12   7         43.14         38.05         3.59 o                         
   5  12   7         29.57         32.83         3.35 o                         
   1  13   7         31.42         26.94         3.74 o                         
   0   0   8        731.80        728.86        13.89 o                         
   1   0   8        217.93        214.32         5.45 o                         
   2   0   8       1804.29       1764.52        18.53 o                         
   3   0   8          1.78          1.18         1.41 o                         
   4   0   8        777.20        771.06        12.09 o                         
   5   0   8          4.35          4.07         1.59 o                         
   6   0   8        162.49        161.93         5.74 o                         
   7   0   8         36.93         39.73         3.63 o                         
   8   0   8        131.13        140.80        10.35 o                         
   9   0   8         32.74         32.42         5.27 o                         
  10   0   8          3.85          2.20         2.14 o                         
  11   0   8        360.01        371.93         9.00 o                         
  12   0   8       1177.81       1163.01        16.08 o                         
   1   1   8        222.66        216.88         3.90 o                         
   2   1   8         35.46         37.12         2.16 o                         
   3   1   8         85.28         89.34         2.86 o                         
   4   1   8         41.23         43.76         2.55 o                         
   5   1   8        942.50        937.36         9.27 o                         
   6   1   8        284.33        285.25         6.94 o                         
   7   1   8         20.24         21.19         2.01 o                         
   8   1   8         89.27         89.93         5.16 o                         
   9   1   8         82.78         89.53         3.82 o                         
  10   1   8          2.17          1.71         1.30 o                         
  11   1   8          1.20         -0.53         1.35 o                         
  12   1   8          3.13          2.88         1.47 o                         
   0   2   8        258.36        260.65         5.98 o                         
   1   2   8          0.07          1.10         1.03 o                         
   2   2   8         43.47         44.10         2.32 o                         
   3   2   8         28.21         30.41         2.00 o                         
   4   2   8         54.17         55.51         2.40 o                         
   5   2   8         44.45         44.57         2.42 o                         
   6   2   8         67.93         71.09         3.23 o                         
   7   2   8          0.08         -0.65         1.02 o                         
   8   2   8         13.80         13.43         1.68 o                         
   9   2   8         54.51         55.25         2.91 o                         
  10   2   8         12.93         14.47         1.84 o                         
  11   2   8         40.88         37.13         2.50 o                         
   1   3   8          8.70          8.62         1.33 o                         
   2   3   8         17.70         16.25         1.64 o                         
   3   3   8         42.86         46.12         2.10 o                         
   4   3   8         17.95         18.54         1.63 o                         
   5   3   8         27.95         27.36         2.20 o                         
   6   3   8          0.00         -0.81         1.13 o                         
   7   3   8         67.87         61.22         3.12 o                         
   8   3   8          8.54          6.29         1.46 o                         
   9   3   8         27.59         26.96         2.18 o                         
  10   3   8          0.14         -0.16         1.29 o                         
  11   3   8         19.38         18.59         1.98 o                         
   0   4   8          9.28         12.78         2.30 o                         
   1   4   8        122.46        124.16         3.25 o                         
   2   4   8        148.35        141.81         3.21 o                         
   3   4   8          7.34          7.80         1.25 o                         
   4   4   8        175.71        175.97         3.35 o                         
   5   4   8          5.84          5.61         1.55 o                         
   6   4   8         55.23         57.66         3.40 o                         
   7   4   8          2.45          2.76         1.43 o                         
   8   4   8        159.86        164.36         4.34 o                         
   9   4   8          3.54          3.32         1.41 o                         
  10   4   8        199.46        185.35         4.32 o                         
  11   4   8         14.71         13.82         1.86 o                         
   1   5   8        127.74        131.91         3.30 o                         
   2   5   8          4.20          2.68         1.16 o                         
   3   5   8         55.54         56.23         2.69 o                         
   4   5   8        143.67        150.62         4.05 o                         
   5   5   8       1285.13       1289.88        11.21 o                         
   6   5   8        161.74        161.87         4.17 o                         
   7   5   8        152.38        146.91         4.23 o                         
   8   5   8          4.68          5.55         1.62 o                         
   9   5   8        340.45        346.34         5.31 o                         
  10   5   8          4.03          2.10         1.36 o                         
   0   6   8        167.87        173.51         5.27 o                         
   1   6   8        323.53        316.78         5.54 o                         
   2   6   8        826.71        818.51         8.85 o                         
   3   6   8          2.03          2.46         1.71 o                         
   4   6   8        151.20        160.47         5.03 o                         
   5   6   8         29.15         29.62         2.56 o                         
   6   6   8        294.64        281.88         7.36 o                         
   7   6   8         10.64         10.89         2.03 o                         
   8   6   8        118.69        119.76         7.65 o                         
   9   6   8          0.03         -0.04         1.37 o                         
  10   6   8         81.50         79.42         3.20 o                         
   1   7   8          4.64          6.92         1.92 o                         
   2   7   8          1.74          0.34         1.60 o                         
   3   7   8          4.75          4.94         1.90 o                         
   4   7   8         45.30         43.85         3.47 o                         
   5   7   8        202.47        198.92         7.67 o                         
   6   7   8         61.45         61.03         4.05 o                         
   7   7   8        260.86        253.48        10.10 o                         
   8   7   8          2.80          0.54         1.88 o                         
   9   7   8         38.32         38.93         3.72 o                         
   0   8   8          1.11          2.20         2.42 o                         
   1   8   8          0.00          1.37         1.71 o                         
   2   8   8         31.47         30.80         3.06 o                         
   3   8   8          5.60          7.26         2.13 o                         
   4   8   8        276.03        272.21         9.88 o                         
   5   8   8          0.69         -0.45         1.86 o                         
   6   8   8         10.38          9.65         3.38 o                         
   7   8   8          4.67          7.52         2.12 o                         
   8   8   8          6.59          3.06         3.34 o                         
   1   9   8         18.49         19.77         2.69 o                         
   2   9   8          0.99          0.25         1.84 o                         
   3   9   8          8.90         10.31         2.86 o                         
   4   9   8          9.56          8.81         2.33 o                         
   5   9   8        119.11        117.96         5.47 o                         
   6   9   8         31.95         28.13         2.72 o                         
   7   9   8          5.14          6.13         2.19 o                         
   0  10   8         89.90         87.17         6.58 o                         
   1  10   8         61.20         60.43         4.47 o                         
   2  10   8        263.59        267.06         6.82 o                         
   3  10   8          7.16          7.49         2.26 o                         
   4  10   8          1.23          0.62         1.89 o                         
   5  10   8          0.26         -0.78         1.55 o                         
   1  11   8        137.66        129.76         6.74 o                         
   2  11   8          0.12          2.47         1.97 o                         
   3  11   8          0.07          2.66         2.64 o                         
   1   1   9         11.70          8.65         1.98 o                         
   2   1   9         45.19         43.36         3.28 o                         
   3   1   9         43.25         41.54         3.75 o                         
   4   1   9         34.92         33.59         3.04 o                         
   5   1   9         74.48         72.61         4.20 o                         
   6   1   9         13.19         10.36         2.08 o                         
   7   1   9         42.06         46.81         2.93 o                         
   8   1   9         24.37         24.14         2.37 o                         
   9   1   9         25.18         22.86         2.37 o                         
   0   2   9       1008.19        993.82        17.37 o                         
   1   2   9        146.16        154.68         5.07 o                         
   2   2   9          3.68          2.07         2.16 o                         
   3   2   9         48.22         55.27         3.70 o                         
   4   2   9        125.22        133.46         5.23 o                         
   5   2   9          9.62          7.51         1.66 o                         
   6   2   9         40.31         47.27         2.94 o                         
   7   2   9          1.41         -0.72         1.41 o                         
   8   2   9         50.59         53.80         3.19 o                         
   9   2   9         47.06         43.38         2.91 o                         
   1   3   9        486.33        480.91         8.45 o                         
   2   3   9          3.62          3.59         1.79 o                         
   3   3   9        233.94        229.89         5.95 o                         
   4   3   9        108.73        100.61         4.28 o                         
   5   3   9        130.81        125.50         4.67 o                         
   6   3   9        325.39        326.03         6.95 o                         
   7   3   9       1222.98       1218.12        11.56 o                         
   8   3   9         99.86        101.50         4.13 o                         
   9   3   9        128.98        123.83         4.59 o                         
   0   4   9        342.12        343.43        11.92 o                         
   1   4   9         77.26         79.10         4.41 o                         
   2   4   9         29.05         28.65         3.61 o                         
   3   4   9         34.12         31.97         2.88 o                         
   4   4   9         38.11         39.77         2.85 o                         
   5   4   9          9.46          8.51         1.89 o                         
   6   4   9          0.08         -0.97         1.36 o                         
   7   4   9          0.41         -0.26         1.39 o                         
   8   4   9          2.03          1.56         1.39 o                         
   1   5   9         38.59         41.35         3.32 o                         
   2   5   9         13.38         13.67         4.55 o                         
   3   5   9          6.43          5.88         2.64 o                         
   4   5   9          2.36          2.68         1.88 o                         
   5   5   9         38.17         37.73         3.22 o                         
   6   5   9          0.69          1.89         1.68 o                         
   7   5   9          0.17         -0.70         1.35 o                         
   8   5   9         15.93         18.35         1.97 o                         
   0   6   9        179.93        177.52        16.04 o                         
   1   6   9         35.71         36.48         3.85 o                         
   2   6   9          8.26          4.01         2.72 o                         
   3   6   9          0.57         -0.76         2.04 o                         
   4   6   9          3.88          4.62         2.04 o                         
   5   6   9          5.71          6.82         2.56 o                         
   6   6   9         24.28         20.86         2.78 o                         
   7   6   9          0.75         -1.56         1.73 o                         
   1   7   9          3.05          0.87         2.31 o                         
   2   7   9         85.17         96.96         5.86 o                         
   3   7   9        241.83        243.06         7.61 o                         
   4   7   9         76.49         74.35         4.29 o                         
   5   7   9         56.97         63.81         3.93 o                         
   6   7   9         13.46         14.08         2.54 o                         
   0   8   9       1265.38       1252.48        39.60 o                         
   1   8   9        168.47        171.40         6.81 o                         
   2   8   9          2.85          4.46         2.55 o                         
   3   8   9         23.51         22.62         3.43 o                         
   4   8   9         32.92         41.67         3.52 o                         
   1   9   9         84.91         89.82         5.85 o                         
   2   9   9          2.45          3.29         2.57 o                         
   0   0  10         97.34         85.93         9.31 o                         
   1   0  10        692.34        679.26        14.62 o                         
   2   0  10        144.24        138.85         8.11 o                         
   3   0  10          4.93          4.41         2.78 o                         
   4   0  10        414.62        393.55        26.54 o                         
   5   0  10         18.41         19.51         4.04 o                         
   6   0  10         51.27         60.45         8.09 o                         
   1   1  10         73.16         66.31         4.23 o                         
   2   1  10          2.32          1.41         1.82 o                         
   3   1  10          6.54          7.95         2.58 o                         
   4   1  10        180.44        181.25         8.95 o                         
   5   1  10         16.49         14.76         2.64 o                         
   6   1  10        361.64        367.56         9.51 o                         
   0   2  10         97.30         90.55         6.58 o                         
   1   2  10         19.42         25.42         2.85 o                         
   2   2  10          2.69          4.45         1.83 o                         
   3   2  10         49.27         45.52         3.51 o                         
   4   2  10         36.75         32.48         3.21 o                         
   5   2  10         18.92         13.55         2.55 o                         
   1   3  10          8.85          8.13         1.84 o                         
   2   3  10          0.04          0.19         1.72 o                         
   3   3  10         54.19         52.53         3.74 o                         
   4   3  10          4.76          4.67         2.30 o                         
   5   3  10          0.63         -0.38         1.89 o                         
   0   4  10         52.95         55.50         5.37 o                         
   1   4  10         97.24         93.26         4.82 o                         
   2   4  10          4.76          7.16         2.62 o                         
   3   4  10         57.96         48.01         4.32 o                         
   4   4  10          0.34         -0.21         2.80 o                         
   1   5  10         18.18         20.63         2.72 o                         
   2   5  10          5.31          5.00         2.40 o                         
   3   5  10        306.31        301.52         8.33 o                         
                                                                                
